# Supplementary material for: Bacillus populations restore amino acid metabolism in Mesorhizobium under saline–alkali stress to enhance nitrogen fixation efficiency
Source: ISME J. 2026 Apr 14;20(1):wrag087. doi: 10.1093/ismejo/wrag087 (PMC13155107; doi:10.1093/ismejo/wrag087)
Supplement: Supplementary_Tables_wrag087 [file supplementary_tables_wrag087.xlsx]

## Sheet: Table S1
Table S1 Amino acid differential metabolic pathways and differential metabolites of M. metallidurans YC-39 under saline‒alkaline stress
Metabolic pathways	Differential metabolite	Fold change	Up or down
Valine, leucine and isoleucine biosynthesis	2-Isopropylmalic acid	0.2	down
Tyrosine metabolism	Hydroquinone	2.36	up
Phenylalanine metabolism	Phenylacetylglycine	0.33	down
	Hippuric acid	0.51	down
	D-Phenylalanine	0.13	down
	N-Acetyl-L-phenylalanine	0.08	down
	2-Phenylacetamide	2.85	up
Biosynthesis of amino acids	2-Isopropylmalic acid	0.2	down
Arginine and proline metabolism	D-Proline	4.34	up

## Sheet: Table S2
Table S2 Amino acid differential metabolic pathways and differential metabolites of B. siamensis BT-9-1 under saline‒alkaline stress
Metabolic pathways	Differential metabolite	Fold change	Up or down
Beta-Alanine metabolism	L-Histidine	3.02	up
	Pantothenic acid	0.35	down
	Spermine	0.27	down
	Spermidine	0.08	down
Tyrosine metabolism	Triiodothyronine	0.15	down
	Homovanillic acid	6.84	up
	Succinic acid	2.37	up
	Gentisic acid	13.35	up
	L-Tyrosine	1.96	up
	L-Dopa	5.06	up
	Hydroquinone	2.84	up
Phenylalanine metabolism	D-Phenylalanine	2.3	up
	N-Acetyl-L-phenylalanine	2.57	up
	Phenylpyruvic acid	8.16	up
	Succinic acid	2.37	up
	Phenylacetylglutamine	0.36	down
	Phenylacetylglycine	2.72	up
	L-Tyrosine	1.96	up
	L-Phenylalanine	2.57	up
Lysine degradation	N6-Acetyl-L-lysine	2.88	up
	L-Saccharopine	4.26	up
Biosynthesis of amino acids	2-Isopropylmalic acid	13.09	up
	L-Serine	3.73	up
	Phenylpyruvic acid	8.16	up
	L-Tryptophan	5.66	up
	L-Saccharopine	4.26	up
	L-Histidine	3.02	up
	L-Threonine	2.55	up
	N-Acetylornithine	5.26	up
	L-Phenylalanine	2.57	up
Phenylalanine, tyrosine and tryptophan biosynthesis	Phenylpyruvic acid	8.16	up
	3-Hydroxybenzoic acid	2.82	up
	L-Tryptophan	5.66	up
	L-Tyrosine	1.96	up
	Protocatechuic acid	12.77	up
	Indole	4.57	up
	L-Phenylalanine	2.57	up
Cyanoamino acid metabolism	L-Serine	3.73	up
	L-Tyrosine	1.96	up
	L-Phenylalanine	2.57	up
Alanine, aspartate and glutamate metabolism	Succinic acid	2.37	up
Glycine, serine and threonine metabolism	L-Serine	3.73	up
	L-Tryptophan	5.66	up
	L-Threonine	2.55	up
	Betaine	16.7	up
Cysteine and methionine metabolism	L-Serine	2.37	up
Valine, leucine and isoleucine biosynthesis	2-Isopropylmalic acid	13.09	up
	L-Threonine	2.55	up

## Sheet: Table S3
Table S3 Primer sequences of B. siamensis BT-9-1
Gene	Sequence (5′-3′)
ilvA	CAGACGCTTGAAACCGTAGTTG
	ACGATGGCGCATTGATTGTAT
ilvH	CGCCGACCAGAACGGAAAT
	CAGTGACCTGAACGACGATGC
ilvC	GATACCAGCCTGAACTCGCATAC
	CCGCCAAGCCTTCTTCATACA
ilvD	CTCGGAGAAACAATAGCAGGTCA
	CCAAACAGCACGGCCAAA
ilvE	TGCAAGCCTGTTGCTCCTCA
	CTTTTCATAAGTCTGGGCGGTAA
leuC	AAGCGGGCTTTGAATGGAG
	AGTTGCGGTTGGATGTGGAA
leuD	TGGAGATACCTTGAGAACG
	GCAATTAATATGGACGCGC
leuB	TTGACTTTGTAATCGTCAGGGAACT
	TCTCCCGCTTCATTGACATACTG
ilvE	TGCAAGCCTGTTGCTCCTCA
	CTTTTCATAAGTCTGGGCGGTAA
16s	ATGTCAAGGGCTGGTAAGGTTCT
	CACGCCGTAAACGATGGAAG

## Sheet: Table S4
Table S4 Primer sequences of M. metallidurans YC-39
Gene	Sequence (5′-3′)
ilvA	GCTCCATACTGGTCAGCGACGACGA
	TCGGAGATGATTCGCACCC
ilvH	CTGGCGTTGGTTAAAGTGGC
	AAGATGAAATGCTCGGTGTTGG
ilvC	CAAGTTCACCTCGGAATGGATG
	GATCTGGTGGTTGTCATTGTTGC
ilvD	CTATCGTTCCCGCACCACCA
	TGGGTGAAGGAATTGACCACGGCGA
ilvE	GAAGATGGTGGTGAGTTCCGTG
	GTCGTAGGCCTCGAAGATGCCCATG
leuC	TCTCGTCGGTGATGTCGTCC
	GCATTTCGACAAGGTGATCGTGCTC
leuD	CCTCGTTCGCCGACATTTT
	CATCGTCCATCAGCTTTTCCAG
leuB	AAGCTCGGCAGCGGTTTT
	CGCCATCGCCTTTTCCA
ilvE	GAAGATGGTGGTGAGTTCCGTG
	ATGGCGTCTTTGTCGTAGGC
16s	ATGTCAAGGGCTGGTAAGGTTCT
	CACGCCGTAAACGATGGAAG
