# Supplementary material for: Bacillus populations restore amino acid metabolism in Mesorhizobium under saline–alkali stress to enhance nitrogen fixation efficiency
Source: ISME J. 2026 Apr 14;20(1):wrag087. doi: 10.1093/ismejo/wrag087 (PMC13155107; doi:10.1093/ismejo/wrag087)
Supplement: Supplemental_Material_2_wrag087 [file supplemental_material_2_wrag087.xlsx]

## Sheet: Sheet1
Relative abundance of common genera during the three nodule developmental stages
	YN1	YN2	YN3	AN1	AN2	AN3	SN1	SN2	SN3
Actinophytocola	0	0	0.10629	0	0.00644787	0	0	0.122914	0
Agathobacter	0.0186904	0	0	0.0130762	0.0257915	0	0	0.187605	0.247761
Alistipes	0.0311507	0.138391	0.256346	0.75188	0.135405	0	0.154083	0	0.00635284
Alloprevotella	0	0.012581	0	0.0653808	0	0	1.25079	0	0
Allorhizobium-Neorhizobium-Pararhizobium-Rhizobium	0.087222	0.119519	0.18757	0	0.0451351	0.0984058	0	0.090568	0
Altererythrobacter	0	0.037743	0	0	0.0128957	0	0.063446	0	0
Bacillus	0	0	0.00625234	0.0130762	0.0386872	0.0656039	0.0181274	0	0
Bacteroides	0.0747617	0.452916	0.193823	2.01373	0.586756	2.84065	15.8162	23.2501	6.82295
Bradyrhizobium	0.118373	0.232748	0.281356	0	0.00644787	0.0328019	0.0271912	0.0582223	0
Butyricicoccus	0	0.0440335	0.0625234	0.0196143	0	0	0	0	0.0190585
Colidextribacter	0	0.0566145	0	0.196143	0.0257915	0	0.70697	0.200543	0.0825869
Conexibacter	0	0.0188715	0	0	0	0.0196812	0	0	0.00635284
Desulfovibrio	0.0498411	0.0754859	0.18757	0.16999	0	0	0.38974	0.258766	0.114351
Devosia	0.155754	0.358558	0.200075	0	0.0257915	0.262416	0	0.129383	0
Dongia	0.043611	0.106938	0.0625234	0	0.096718	0.157449	0	0.045284	0
Faecalibacterium	0.0560713	0.182424	0.0875328	0.0915332	0.0580308	0	0.271912	8.51986	0.76234
GCA-900066575	0	0.0566145	0	0.0915332	0	0	0	0.103506	0
Haliangium	0.00623014	0.037743	0.0937852	0	0	0.0656039	0.00906372	0.219951	0
Hyphomicrobium	0.242976	0.679373	0.525197	0	0.0580308	0.0459227	0.290039	0.200543	0.0254113
Kribbella	0.0498411	0.320815	0.0437664	0	0.0193436	0.0393623	0	0	0.0190585
Lachnoclostridium	0.0934521	0.100648	0	0.130762	0	0.0262416	0.326294	1.16445	0.0508227
Lechevalieria	0.137063	0.062905	0.350131	0	0.586756	0.124647	0	0.743951	0.0190585
Mesorhizobium	92.4241	91.8475	92.6848	79.15	83.4096	61.8185	43.8412	32.5463	83.4127
Mycobacterium	0.0373808	0.100648	0.0687758	0	0.0257915	0.0590435	0	0	0.0190585
Nocardioides	0	0.025162	0	0.00653808	0.00644787	0.0787247	0.0362549	0	0.0254113
Nordella	0	0.100648	0.0312617	0	0.051583	0.0984058	0	0.0323457	0
Odoribacter	0	0	0.0250094	0.00653808	0	0	0	0	0.00635284
Ohtaekwangia	0	0	0.0562711	0	0.902702	0.642918	0	0.0776297	0
Phyllobacterium	0.124603	0.150972	0.0687758	0	0.096718	0.0787247	0	0.207013	0.101645
Pseudonocardia	0.404959	0.195005	0.794048	0.0261523	0.283706	0.150889	0.181274	1.51378	0.362112
Pseudorhodoplanes	0	0.106938	0	0	0	0.131208	0.063446	0	0
Pseudoxanthomonas	0	0.0188715	0.0437664	0	0	0.0328019	0	0.045284	0
Rhodoplanes	0	0	0.175066	0	0.0128957	0	0	0.0517531	0
Sphingomonas	0.174444	0.062905	0.343879	0	0.128957	0.229614	0	0.168198	0.00635284
Streptococcus	0	0.0188715	0	1.25531	0.864014	3.66726	0.063446	0	0
Streptomyces	0.155754	0.062905	0.231337	0	0.096718	1.12839	0.117828	0.168198	0.0190585
UCG-005	0.105912	0.314525	0.312617	0.0196143	0	0	0.326294	0.207013	0.0889397
Variovorax	0.205595	0.119519	0.225084	0	0.128957	0.780686	0	0.22642	0.0127057
