# Supplementary material for: Bacillus populations restore amino acid metabolism in Mesorhizobium under saline–alkali stress to enhance nitrogen fixation efficiency
Source: ISME J. 2026 Apr 14;20(1):wrag087. doi: 10.1093/ismejo/wrag087 (PMC13155107; doi:10.1093/ismejo/wrag087)
Supplement: Supplemental_Material_3_wrag087 [file supplemental_material_3_wrag087.xlsx]

## Sheet: Sheet2
	YN1	YN2	YN3	AN1	AN2	AN3	SN1	SN2	SN3	Kingdom	Phylum	Class	Order	Family	Genus	Species
ASV_2	92.0827	90.5204	92.4997	75.8745	81.0096	58.7327	30.1133	31.3146	81.5822	Bacteria	Proteobacteria	Alphaproteobacteria	Rhizobiales	Rhizobiaceae	Mesorhizobium	NA
ASV_1232	0	0	0	0	0	0.018673	0	0	0	Bacteria	Proteobacteria	Alphaproteobacteria	Rhizobiales	Rhizobiaceae	Mesorhizobium	ciceri/delmotii/mediterraneum/muleiense/prunaredense/robiniae/tamadayense/temperatum/tianshanense
ASV_1307	0.0746919	0	0	0	0.0248973	0	0	0	0	Bacteria	Proteobacteria	Alphaproteobacteria	Rhizobiales	Rhizobiaceae	Allorhizobium-Neorhizobium-Pararhizobium-Rhizobium	NA
ASV_163	0.0435703	0	0	0	0.018673	0.0311216	0	0	0	Bacteria	Proteobacteria	Alphaproteobacteria	Rhizobiales	Rhizobiaceae	Mesorhizobium	chacoense/olivaresii
ASV_1890	0	0	0	0	0	0.0560189	0	0	0	Bacteria	Proteobacteria	Alphaproteobacteria	Rhizobiales	Rhizobiaceae	Allorhizobium-Neorhizobium-Pararhizobium-Rhizobium	NA
ASV_2237	0	0	0.0311216	0	0.0124486	0	0	0	0	Bacteria	Proteobacteria	Alphaproteobacteria	Rhizobiales	Rhizobiaceae	Allorhizobium-Neorhizobium-Pararhizobium-Rhizobium	NA
ASV_293	0	0.0746919	0.0311216	0	0	0	0	0.0871405	0	Bacteria	Proteobacteria	Alphaproteobacteria	Rhizobiales	Rhizobiaceae	Allorhizobium-Neorhizobium-Pararhizobium-Rhizobium	NA
ASV_4303	0	0.0684676	0	0	0	0	0	0	0	Bacteria	Proteobacteria	Alphaproteobacteria	Rhizobiales	Rhizobiaceae	Mesorhizobium	huakuii/loti
ASV_4894	0.0684676	0	0	0	0	0	0	0	0	Bacteria	Proteobacteria	Alphaproteobacteria	Rhizobiales	Rhizobiaceae	Mesorhizobium	NA
ASV_50	0.168057	0.267646	0.18673	0	0.0311216	0.0684676	0	0.0560189	0	Bacteria	Proteobacteria	Alphaproteobacteria	Rhizobiales	Xanthobacteraceae	Bradyrhizobium	NA
ASV_5063	0	0	0	0	0	0.0311216	0	0	0	Bacteria	Proteobacteria	Alphaproteobacteria	Rhizobiales	Rhizobiaceae	Allorhizobium-Neorhizobium-Pararhizobium-Rhizobium	NA
ASV_652	0	0	0.0746919	0	0	0	0	0	0	Bacteria	Proteobacteria	Alphaproteobacteria	Rhizobiales	Rhizobiaceae	Allorhizobium-Neorhizobium-Pararhizobium-Rhizobium	NA
ASV_8845	0	0	0	0	0	0	0.0435703	0	0	Bacteria	Proteobacteria	Alphaproteobacteria	Rhizobiales	Xanthobacteraceae	Bradyrhizobium	vignae
