# Supplementary material for: Bacillus populations restore amino acid metabolism in Mesorhizobium under saline–alkali stress to enhance nitrogen fixation efficiency
Source: ISME J. 2026 Apr 14;20(1):wrag087. doi: 10.1093/ismejo/wrag087 (PMC13155107; doi:10.1093/ismejo/wrag087)
Supplement: Supplemental_Material_4_wrag087 [file supplemental_material_4_wrag087.xlsx]

## Sheet: Sheet1
The relative abundance of four core genera in different compartments at different stages
	YCK1	YCK2	YCK3	YN1	YN2	YN3	YR1	YR2	YR3	ACK1	ACK2	ACK3	AN1	AN2	AN3	AR1	AR2	AR3	SCK1	SCK2	SCK3	SN1	SN2	SN3	SR1	SR2	SR3
Bacillus	0.577849	0.217021	0	0	0	0.00625234	0.374948	0.365516	0.395207	0.0515198	0.142806	0	0.0130762	0.0386872	0.0656039	0.0705617	0.33084	0.1318	0.0319974	0.222777	0.0360881	0.0181274	0	0	0.112052	0.0821018	0.594014
Streptomyces	0.626003	0.651062	0.730469	0.155754	0.062905	0.231337	1.44424	1.37383	0.956145	2.02215	0.892538	1.02988	0	0.096718	1.12839	1.07254	2.92002	2.76779	0.0559955	0.0891107	0.0451101	0.117828	0.168198	0.0190585	1.20767	1.01259	1.19945
Variovorax	0	0	0	0.205595	0.119519	0.225084	0.152757	0.012604	0.229475	0	0	0	0	0.128957	0.780686	0.324584	0.302071	0.347472	0	0	0	0	0.22642	0.0127057	0.174303	0.30104	0.148504
Microvirga	2.9053	0.868082	3.35521	0	0.025162	0	1.2776	2.89892	1.22387	0.747038	0.821135	3.86628	0	0.00644787	0.0721643	1.01609	0.805524	0.53918	0.991921	1.22973	1.39841	0	0	0	0.896414	0.30104	0.765364
The relative abundance of ASVs of Bacillus in different compartments at different stages
	YCK1	YCK2	YCK3	YN1	YN2	YN3	YR1	YR2	YR3	ACK1	ACK2	ACK3	AN1	AN2	AN3	AR1	AR2	AR3	SCK1	SCK2	SCK3	SN1	SN2	SN3	SR1	SR2	SR3	Kingdom	Phylum	Class	Order	Family	Genus	Species
ASV_867(B. siamensis)	0.0373459	0	0	0	0	0	0.0497946	0	0	0	0	0	0.0124486	0.0124486	0.0373459	0	0	0	0.0124486	0.149384	0.00622432	0	0	0	0	0.00622432	0.0809162	Bacteria	Firmicutes	Bacilli	Bacillales	Bacillaceae	Bacillus	NA
ASV_1159	0	0	0	0	0	0	0.118262	0	0.0871405	0	0.0560189	0	0	0	0	0.0373459	0.0435703	0.0373459	0	0	0	0	0	0	0	0	0	Bacteria	Firmicutes	Bacilli	Bacillales	Bacillaceae	Bacillus	boroniphilus/butanolivorans/huizhouensis/megaterium/muralis/oryzae/oryzaecorticis/simplex/subtilis/thuringiensis
ASV_1198	0	0	0	0	0	0	0	0	0	0	0	0	0	0.0124486	0.0248973	0	0	0	0	0	0	0	0	0	0.0497946	0	0.217851	Bacteria	Firmicutes	Bacilli	Bacillales	Bacillaceae	Bacillus	aerius/licheniformis/oryzaecorticis/paralicheniformis/phage/pumilus/sonorensis/subtilis/tequilensis
ASV_1395	0.0248973	0.018673	0	0	0	0	0.0248973	0.0560189	0.0373459	0.0124486	0	0	0	0	0	0	0.112038	0	0	0	0	0	0	0	0	0	0	Bacteria	Firmicutes	Bacilli	Bacillales	Bacillaceae	Bacillus	idriensis/indicus/pumilus
ASV_5476	0	0	0	0	0	0	0.0373459	0	0.0435703	0	0	0	0	0	0	0	0	0	0	0	0	0	0	0	0	0	0	Bacteria	Firmicutes	Bacilli	Bacillales	Bacillaceae	Bacillus	NA
ASV_3541	0	0.0746919	0	0	0	0	0	0	0	0	0	0	0	0	0	0	0	0	0	0	0	0	0	0	0	0	0	Bacteria	Firmicutes	Bacilli	Bacillales	Bacillaceae	Bacillus	NA
ASV_3602	0.0746919	0	0	0	0	0	0	0	0	0	0	0	0	0	0	0	0	0	0	0	0	0	0	0	0	0	0	Bacteria	Firmicutes	Bacilli	Bacillales	Bacillaceae	Bacillus	litoralis
ASV_3143	0	0	0	0	0	0	0	0.0560189	0	0	0	0	0	0	0	0	0	0	0	0	0	0	0	0	0	0	0	Bacteria	Firmicutes	Bacilli	Bacillales	Bacillaceae	Bacillus	gossypii/huizhouensis/muralis/simplex
ASV_4625	0.0497946	0	0	0	0	0	0	0	0	0	0	0	0	0	0	0	0	0	0	0	0	0	0	0	0	0	0	Bacteria	Firmicutes	Bacilli	Bacillales	Bacillaceae	Bacillus	NA
ASV_8127	0	0	0	0	0	0	0	0	0	0	0	0	0	0	0	0	0	0	0	0	0	0	0	0	0	0	0.0497946	Bacteria	Firmicutes	Bacilli	Bacillales	Bacillaceae	Bacillus	NA
ASV_6206	0.0311216	0	0	0	0	0	0	0.0124486	0	0	0	0	0	0	0	0	0	0	0	0	0	0	0	0	0	0	0	Bacteria	Firmicutes	Bacilli	Bacillales	Bacillaceae	Bacillus	NA
ASV_8491	0	0	0	0	0	0	0	0	0	0	0	0	0	0	0	0	0	0	0	0	0	0	0	0	0	0	0.0373459	Bacteria	Firmicutes	Bacilli	Bacillales	Bacillaceae	Bacillus	NA
ASV_9136	0	0	0	0	0	0	0	0	0	0.0373459	0	0	0	0	0	0	0	0	0	0	0	0	0	0	0	0	0	Bacteria	Firmicutes	Bacilli	Bacillales	Bacillaceae	Bacillus	aerius/amyloliquefaciens/aryabhattai/atrophaeus/cereus/circulans/firmus/halotolerans/licheniformis/megaterium/paralicheniformis/pumilus/siamensis/subtilis/tequilensis/vallismortis/velezensis
ASV_6252	0	0	0	0	0	0	0	0.0311216	0	0	0	0	0	0	0	0	0	0	0	0	0	0	0	0	0	0	0	Bacteria	Firmicutes	Bacilli	Bacillales	Bacillaceae	Bacillus	thuringiensis
ASV_6846	0	0	0	0	0	0	0	0	0	0	0	0	0	0	0	0	0	0	0	0	0	0	0	0	0	0.0311216	0	Bacteria	Firmicutes	Bacilli	Bacillales	Bacillaceae	Bacillus	licheniformis
ASV_8924	0.0311216	0	0	0	0	0	0	0	0	0	0	0	0	0	0	0	0	0	0	0	0	0	0	0	0	0	0	Bacteria	Firmicutes	Bacilli	Bacillales	Bacillaceae	Bacillus	beringensis/coreaensis/koreensis/korlensis
ASV_10380	0	0	0	0	0	0	0	0	0	0	0	0	0	0	0	0	0	0	0	0.0124486	0	0.018673	0	0	0	0	0	Bacteria	Firmicutes	Bacilli	Bacillales	Bacillaceae	Bacillus	acidicola/altitudinis/amyloliquefaciens/atrophaeus/cereus/circulans/firmus/flexus/gibsonii/halotolerans/intestinalis/licheniformis/megaterium/murimartini/nematocida/oleronius/pumilus/safensis/siamensis/sonorensis/sporothermodurans/subtilis/tequilensis/thuringiensis/timonensis/vallismortis/velezensis/virus
ASV_9342	0	0	0	0	0	0	0	0	0.0124486	0	0	0	0	0	0	0	0	0	0	0	0	0	0	0	0.018673	0	0	Bacteria	Firmicutes	Bacilli	Bacillales	Bacillaceae	Bacillus	aryabhattai/flexus/licheniformis/megaterium/meqaterium/pumilus/simplex/subtilis/thuringiensis
ASV_7461	0.018673	0	0	0	0	0	0	0.00622432	0	0	0	0	0	0	0	0	0	0	0	0	0	0	0	0	0	0	0	Bacteria	Firmicutes	Bacilli	Bacillales	Bacillaceae	Bacillus	NA
ASV_9768	0	0.00622432	0	0	0	0	0	0	0	0	0	0	0	0	0	0	0	0.018673	0	0	0	0	0	0	0	0	0	Bacteria	Firmicutes	Bacilli	Bacillales	Bacillaceae	Bacillus	acidiceler/luciferensis
ASV_10730	0	0	0	0	0	0	0	0.0248973	0	0	0	0	0	0	0	0	0	0	0	0	0	0	0	0	0	0	0	Bacteria	Firmicutes	Bacilli	Bacillales	Bacillaceae	Bacillus	NA
ASV_13119	0	0	0	0	0	0	0.0248973	0	0	0	0	0	0	0	0	0	0	0	0	0	0	0	0	0	0	0	0	Bacteria	Firmicutes	Bacilli	Bacillales	Bacillaceae	Bacillus	NA
ASV_13288	0	0	0	0	0	0	0	0	0.0124486	0	0	0	0	0	0	0	0	0	0	0	0	0	0	0	0	0	0	Bacteria	Firmicutes	Bacilli	Bacillales	Bacillaceae	Bacillus	NA
ASV_14151	0	0	0	0	0	0.0124486	0	0	0	0	0	0	0	0	0	0	0	0	0	0	0	0	0	0	0	0	0	Bacteria	Firmicutes	Bacilli	Bacillales	Bacillaceae	Bacillus	aerius/aerophilus/altitudinis/amyloliquefaciens/aryabhattai/cellulasensis/cereus/flexus/licheniformis/pumilus/safensis/stratosphericus/subtilis/tequilensis/thuringiensis/vallismortis/xiamenensis
ASV_10379	0	0	0	0	0	0	0	0	0	0	0	0	0	0	0	0	0	0	0	0.00622432	0	0	0	0	0	0	0	Bacteria	Firmicutes	Bacilli	Bacillales	Bacillaceae	Bacillus	NA
ASV_12651	0	0	0	0	0	0	0	0	0	0	0	0	0	0	0	0	0	0	0.00622432	0	0	0	0	0	0	0	0	Bacteria	Firmicutes	Bacilli	Bacillales	Bacillaceae	Bacillus	crassostreae/litoralis/niabensis/simplex/weihaiensis
ASV_17169	0	0	0	0	0	0	0	0.00622432	0	0	0	0	0	0	0	0	0	0	0	0	0	0	0	0	0	0	0	Bacteria	Firmicutes	Bacilli	Bacillales	Bacillaceae	Bacillus	NA
