# Supplementary material for: Bacillus populations restore amino acid metabolism in Mesorhizobium under saline–alkali stress to enhance nitrogen fixation efficiency
Source: ISME J. 2026 Apr 14;20(1):wrag087. doi: 10.1093/ismejo/wrag087 (PMC13155107; doi:10.1093/ismejo/wrag087)
Supplement: Supplemental_Material_5_wrag087 [file supplemental_material_5_wrag087.xlsx]

## Sheet: neg
The annotation and integration results of YC-39 metabolites (negetive) in the KEGG, HMDB, and Lipidmaps databases
ID	Name	Formula	Molecular Weight	RT [min]	Kegg_ID	KEGG_pathway	HMDB_ID	Lipidmaps_ID	SuperClass(HMDB)	Class(HMDB)	SubClass(HMDB)	m/z	neg_ZCYC_39_1	neg_ZCYC_39_2	neg_ZCYC_39_3	neg_YJYC_39_1	neg_YJYC_39_2	neg_YJYC_39_3	neg_QC1	neg_QC2	neg_QC3
Com_31_neg	N-Acetyl-D-alloisoleucine	C8 H15 N O3	173.105	5.648	--	--	--	--	--	--	--	172.098	1.61653e+09	1.54684e+09	1.69407e+09	3.30635e+07	5.07727e+07	3.93363e+07	9.96783e+08	7.53991e+08	8.37158e+08
Com_64_neg	Stearic acid	C18 H36 O2	284.272	11.033	cpd:C01530	map00061 Fatty acid biosynthesis;map01040 Biosynthesis of unsaturated fatty acids	HMDB0000827	LMFA01010018	Lipids and lipid-like molecules	Fatty Acyls	Fatty acids and conjugates	283.264	7.75214e+08	3.51721e+08	3.36199e+08	1.00249e+08	2.00287e+08	8.27331e+07	4.44286e+08	3.62283e+08	4.37095e+08
Com_74_neg	Flavin mononucleotide (FMN)	C17 H21 N4 O9 P	456.105	5.468	--	--	--	--	--	--	--	455.098	4.30488e+08	3.2952e+08	4.55864e+08	3.83532e+08	6.47213e+08	5.92692e+08	5.30945e+08	4.15342e+08	4.34857e+08
Com_137_neg	3-Hydroxybenzoic acid	C7 H6 O3	138.032	6.026	cpd:C00587	map00362 Benzoate degradation;map00400 Phenylalanine, tyrosine and tryptophan biosynthesis;map00623 Toluene degradation;map00624 Polycyclic aromatic hydrocarbon degradation;map01120 Microbial metabolism in diverse environments;map01220 Degradation of aromatic compounds	HMDB0002466	--	Benzenoids	Benzene and substituted derivatives	Benzoic acids and derivatives	137.025	2.02586e+07	2.68873e+08	1.9462e+08	1.42415e+08	1.34854e+07	1.69136e+08	1.29782e+08	1.14661e+08	1.24478e+08
Com_138_neg	Dodecanedioic acid	C12 H22 O4	230.152	6.447	cpd:C02678	--	HMDB0000623	LMFA01170009	Lipids and lipid-like molecules	Fatty Acyls	Fatty acids and conjugates	229.145	2.32643e+08	2.00318e+08	1.18729e+08	1.67406e+08	1.75015e+08	1.77977e+08	1.83058e+08	1.50662e+08	1.83318e+08
Com_157_neg	2-Isopropylmalic acid	C7 H12 O5	176.069	5.498	cpd:C02504	map00290 Valine, leucine and isoleucine biosynthesis;map00620 Pyruvate metabolism;map01100 Metabolic pathways;map01110 Biosynthesis of secondary metabolites;map01210 2-Oxocarboxylic acid metabolism;map01230 Biosynthesis of amino acids	HMDB0000402	--	Lipids and lipid-like molecules	Fatty Acyls	Fatty acids and conjugates	175.061	1.29143e+08	1.49416e+08	2.05164e+08	2.27165e+07	3.83778e+07	3.6587e+07	8.85579e+07	8.62627e+07	9.36448e+07
Com_175_neg	D-(-)-Mannitol	C6 H14 O6	182.079	1.317	--	--	HMDB0000765	--	Organic oxygen compounds	Organooxygen compounds	Carbohydrates and carbohydrate conjugates	181.072	7.74147e+07	5.85216e+06	1.29023e+07	4.82008e+06	1.6988e+08	8.23315e+06	4.35909e+07	3.53253e+07	3.79118e+07
Com_209_neg	4-Nitrophenol	C6 H5 N O3	139.027	5.841	cpd:C00870	map00627 Aminobenzoate degradation;map01120 Microbial metabolism in diverse environments	HMDB0001232	--	Benzenoids	Phenols	Nitrophenols	138.02	1.24622e+08	1.27028e+08	1.1291e+08	6.16793e+07	8.80222e+07	1.4067e+08	1.18458e+08	1.01453e+08	1.08367e+08
Com_211_neg	4-Acetamidobutanoic acid	C6 H11 N O3	145.074	5.915	--	--	HMDB0003681	--	Organic acids and derivatives	Carboxylic acids and derivatives	Amino acids, peptides, and analogues	144.067	9.94553e+07	1.34125e+08	1.43517e+08	4.186e+07	5.53345e+06	8.24677e+06	6.75668e+07	5.9567e+07	6.75301e+07
Com_298_neg	16-Hydroxyhexadecanoic acid	C16 H32 O3	272.235	7.677	--	--	HMDB0006294	--	Lipids and lipid-like molecules	Fatty Acyls	Fatty acids and conjugates	271.228	7.54576e+07	8.78361e+07	7.92052e+07	5.23277e+07	3.92145e+07	4.91053e+07	8.76893e+07	5.52405e+07	5.93188e+07
Com_410_neg	N-Acetyl-L-phenylalanine	C11 H13 N O3	207.09	5.702	cpd:C03519	map00360 Phenylalanine metabolism	HMDB0000512	--	Organic acids and derivatives	Carboxylic acids and derivatives	Amino acids, peptides, and analogues	206.083	5.03611e+07	5.19694e+07	5.87722e+07	3.27315e+06	4.87195e+06	4.29911e+06	2.9886e+07	2.51292e+07	2.64692e+07
Com_427_neg	4-Hydroxybenzaldehyde	C7 H6 O2	122.037	5.518	cpd:C00633	map00623 Toluene degradation;map00627 Aminobenzoate degradation;map01100 Metabolic pathways;map01120 Microbial metabolism in diverse environments	HMDB0011718	--	Organic oxygen compounds	Organooxygen compounds	Carbonyl compounds	121.03	4.88809e+07	4.30841e+07	4.93852e+07	3.61782e+07	5.04177e+07	5.04224e+07	5.3692e+07	4.03656e+07	4.60036e+07
Com_511_neg	2-Deoxyribose 5-phosphate	C5 H11 O7 P	214.024	1.527	--	--	HMDB0001031	--	Organic oxygen compounds	Organooxygen compounds	Carbohydrates and carbohydrate conjugates	213.017	2.38426e+07	3.1405e+07	3.73378e+07	1.8248e+07	2.3795e+07	4.05632e+07	2.98765e+07	2.52965e+07	2.81315e+07
Com_523_neg	Phenylglyoxylic acid	C8 H6 O3	150.032	5.656	cpd:C02137	map00360 Phenylalanine metabolism;map00627 Aminobenzoate degradation;map01120 Microbial metabolism in diverse environments	HMDB0001587	--	Benzenoids	Benzene and substituted derivatives	Benzoyl derivatives	149.025	1.87613e+07	3.02382e+07	2.73018e+07	3.50694e+07	2.04115e+07	3.8002e+07	3.02666e+07	2.39446e+07	2.51936e+07
Com_646_neg	3-Methyladipic acid	C7 H12 O4	160.074	5.493	--	--	HMDB0000555	--	Lipids and lipid-like molecules	Fatty Acyls	Fatty acids and conjugates	159.066	2.12391e+07	3.1586e+07	1.5453e+07	2.36947e+07	2.11613e+07	1.94244e+07	2.70596e+07	1.90168e+07	1.95128e+07
Com_698_neg	3-Hydroxydecanoic acid	C10 H20 O3	188.141	6.627	--	--	HMDB0010725	--	Organic acids and derivatives	Hydroxy acids and derivatives	Medium-chain hydroxy acids and derivatives	187.134	1.85242e+07	2.69238e+07	2.91262e+07	1.89563e+07	1.11349e+07	2.70282e+07	2.43053e+07	1.88564e+07	2.26122e+07
Com_808_neg	Adipic acid	C6 H10 O4	146.058	5.25	cpd:C06104	map00930 Caprolactam degradation;map01100 Metabolic pathways;map01120 Microbial metabolism in diverse environments;map01220 Degradation of aromatic compounds	HMDB0000448	LMFA01170048	Lipids and lipid-like molecules	Fatty Acyls	Fatty acids and conjugates	145.051	2.12354e+07	2.1775e+07	1.63136e+07	1.43588e+07	1.96462e+07	2.37038e+07	2.27782e+07	1.68919e+07	1.91448e+07
Com_936_neg	Uric acid	C5 H4 N4 O3	168.029	1.792	cpd:C00366	map00230 Purine metabolism;map01100 Metabolic pathways;map01120 Microbial metabolism in diverse environments	HMDB0000289	--	Organoheterocyclic compounds	Imidazopyrimidines	Purines and purine derivatives	167.021	247809	338333	280881	1.7925e+07	1.07902e+06	620050	3.76572e+06	2.86568e+06	3.95167e+06
Com_1018_neg	N-Acetyl-DL-tryptophan	C13 H14 N2 O3	246.1	5.644	--	--	--	--	--	--	--	245.093	1.32828e+07	1.78231e+07	1.85908e+07	2.90147e+06	4.58765e+06	3.88732e+06	9.49929e+06	8.25235e+06	9.74369e+06
Com_1220_neg	Jasmonic acid	C12 H18 O3	210.126	6.216	cpd:C08491	map00592 alpha-Linolenic acid metabolism;map01100 Metabolic pathways;map01110 Biosynthesis of secondary metabolites	HMDB0032797	LMFA02020001	Lipids and lipid-like molecules	Fatty Acyls	Lineolic acids and derivatives	209.118	1.12429e+07	1.43591e+07	1.02016e+07	7.48319e+06	6.92077e+06	1.52753e+07	1.15775e+07	1.03333e+07	1.17485e+07
Com_1255_neg	Flavin adenine dinucleotide (FAD)	C27 H33 N9 O15 P2	785.159	0.559	--	--	--	--	--	--	--	784.153	6.49279e+06	8.3139e+06	8.94665e+06	8.86901e+06	1.43771e+07	9.30515e+06	5.78145e+06	6.24012e+06	6.61137e+06
Com_1258_neg	Hexadecanedioic acid	C16 H30 O4	286.214	7.607	--	--	HMDB0000672	LMFA01170022	Lipids and lipid-like molecules	Fatty Acyls	Fatty acids and conjugates	285.207	1.29038e+07	1.54576e+07	6.85133e+06	3.2068e+06	1.97474e+06	1.54315e+06	8.81275e+06	6.89776e+06	7.60855e+06
Com_1472_neg	Ferulic acid	C10 H10 O4	194.058	5.827	cpd:C01494	map01100 Metabolic pathways;map01110 Biosynthesis of secondary metabolites	HMDB0000954	--	Phenylpropanoids and polyketides	Cinnamic acids and derivatives	Hydroxycinnamic acids and derivatives	193.051	1.11294e+07	1.23609e+07	1.18915e+07	9.35091e+06	1.09425e+07	1.13886e+07	1.07203e+07	1.00173e+07	1.05023e+07
Com_1823_neg	Indole-3-lactic acid	C11 H11 N O3	205.074	5.658	--	--	HMDB0000671	--	Organoheterocyclic compounds	Indoles and derivatives	Indolyl carboxylic acids and derivatives	204.067	7.37776e+06	8.94639e+06	9.65588e+06	8.07119e+06	1.62339e+06	7.15592e+06	7.73362e+06	5.73952e+06	6.18818e+06
Com_3363_neg	(±)12(13)-DiHOME	C18 H34 O4	314.246	8.397	--	--	--	--	--	--	--	313.239	2.14335e+06	4.4902e+06	1.72782e+06	359227	464650	268931	2.05284e+06	1.76425e+06	1.75378e+06
Com_171_neg	Riboflavin	C17 H20 N4 O6	376.139	5.402	cpd:C00255	map00740 Riboflavin metabolism;map01100 Metabolic pathways;map01110 Biosynthesis of secondary metabolites	HMDB0000244	--	Organoheterocyclic compounds	Pteridines and derivatives	Alloxazines and isoalloxazines	375.131	1.04903e+07	1.13219e+07	1.69917e+07	1.12826e+07	1.7508e+08	5.26578e+07	4.96851e+07	3.87164e+07	4.25516e+07
Com_72_neg	Azelaic acid	C9 H16 O4	188.105	5.865	cpd:C08261	--	HMDB0000784	LMFA01170054	Lipids and lipid-like molecules	Fatty Acyls	Fatty acids and conjugates	187.098	5.98578e+08	5.24859e+08	4.9474e+08	3.87415e+08	6.24092e+08	6.80615e+08	5.94497e+08	4.77152e+08	5.2461e+08
Com_1570_neg	Adenine	C5 H5 N5	135.055	5.197	cpd:C00147	map00230 Purine metabolism;map01100 Metabolic pathways	HMDB0000034	--	Organoheterocyclic compounds	Imidazopyrimidines	Purines and purine derivatives	134.047	4.41957e+06	4.04958e+06	4.93111e+06	4.54552e+06	1.08036e+07	8.17116e+06	6.18446e+06	6.08426e+06	7.24851e+06
Com_311_neg	Glycerophospho-N-palmitoyl ethanolamine	C21 H44 N O7 P	453.286	9.14	--	--	--	--	--	--	--	452.279	7.38604e+07	7.27207e+07	6.44345e+07	482197	965112	268268	5.38541e+07	4.0609e+07	5.04728e+07
Com_5_neg	LPC 19:1	C27 H54 N O7 P	581.368	10.074	--	--	--	LMGP01050130	--	--	--	580.361	3.89427e+09	5.99985e+09	5.19296e+09	3.49852e+07	6.41808e+07	7.90691e+06	4.24287e+09	3.40429e+09	3.80424e+09
Com_24_neg	LPC 18:1	C26 H52 N O7 P	567.353	9.516	--	--	HMDB0002815	LMGP01050138	Lipids and lipid-like molecules	Glycerophospholipids	Glycerophosphocholines	566.346	1.9455e+09	1.97257e+09	1.72967e+09	8.42199e+06	1.69934e+07	1.68648e+06	1.23417e+09	9.77736e+08	1.05015e+09
Com_38_neg	Lysopc 18:1	C26 H52 N O7 P	521.348	9.966	--	--	--	--	--	--	--	520.341	1.47738e+09	1.59899e+09	1.40198e+09	2.37746e+06	3.71209e+06	448999	1.00762e+09	7.72097e+08	8.60618e+08
Com_90_neg	Perillic acid	C10 H14 O2	166.1	6.273	cpd:C11924	map00903 Limonene and pinene degradation	HMDB0004586	LMPR0102090041	Lipids and lipid-like molecules	Prenol lipids	Monoterpenoids	165.092	7.85744e+07	4.94551e+08	4.20006e+08	4.46773e+08	2.15668e+07	3.54937e+08	3.2821e+08	2.45585e+08	2.74585e+08
Com_96_neg	LPC 16:0	C24 H50 N O7 P	541.338	9.321	--	--	--	LMGP01050113	--	--	--	540.331	4.20417e+08	4.79848e+08	4.44359e+08	3.39089e+06	7.26242e+06	904332	3.29399e+08	2.7388e+08	2.87503e+08
Com_119_neg	LPC 17:0	C25 H52 N O7 P	555.354	9.647	--	--	--	LMGP01050024	--	--	--	554.347	3.09166e+08	2.68433e+08	2.3304e+08	598576	3.32306e+06	232066	2.02381e+08	1.683e+08	1.775e+08
Com_164_neg	gamma-Nonanolactone	C9 H16 O2	156.115	6.195	--	--	--	--	--	--	--	155.108	1.7511e+08	1.5369e+08	1.26064e+06	1.36617e+08	1.66105e+08	1.64494e+08	1.57121e+08	1.39626e+08	1.44384e+08
Com_208_neg	P-Toluenesulfonic acid	C7 H8 O3 S	172.02	5.511	--	--	HMDB0059933	--	Benzenoids	Benzene and substituted derivatives	Benzenesulfonic acids and derivatives	171.013	9.33241e+07	1.1485e+08	1.03548e+08	8.72435e+07	1.22013e+08	1.40694e+08	1.21537e+08	9.78133e+07	1.03769e+08
Com_212_neg	Capryloylglycine	C10 H19 N O3	201.137	5.762	--	--	HMDB0000832	--	Organic acids and derivatives	Carboxylic acids and derivatives	Amino acids, peptides, and analogues	200.13	7.64113e+07	8.62224e+07	6.77672e+07	7.4787e+07	7.20057e+07	1.39162e+08	9.92805e+07	7.38279e+07	7.85846e+07
Com_217_neg	LPC 17:1	C25 H50 N O7 P	553.338	8.984	--	--	--	LMGP01050126	--	--	--	552.331	1.26067e+08	1.32575e+08	1.05209e+08	904815	594930	235476	7.91212e+07	6.11339e+07	5.28598e+07
Com_218_neg	5-amino-1-phenyl-1H-pyrazole-4-carbonitrile	C10 H8 N4	184.074	5.741	--	--	--	--	--	--	--	183.066	1.24941e+08	1.15993e+08	1.40325e+08	8.70543e+07	9.26396e+07	8.95585e+07	9.62347e+07	8.19047e+07	9.00057e+07
Com_232_neg	2-[(3S)-1-(Cyclohexylmethyl)-3-pyrrolidinyl]-5-fluoro-1H-benzimidazole	C18 H24 F N3	301.2	5.47	--	--	--	--	--	--	--	300.193	1.81525e+07	1.92657e+07	2.123e+07	1.83748e+07	1.20233e+08	5.20579e+07	4.4229e+07	3.67645e+07	3.90685e+07
Com_245_neg	Elaidic acid	C18 H34 O2	282.256	10.348	cpd:C01712	--	HMDB0000573	--	Lipids and lipid-like molecules	Fatty Acyls	Fatty acids and conjugates	281.249	1.08467e+08	8.10769e+07	8.41233e+07	5.2889e+06	7.41939e+06	5.96007e+06	7.16774e+07	5.3461e+07	5.93741e+07
Com_265_neg	2-Butoxyacetic acid	C6 H12 O3	132.079	5.58	--	--	HMDB0041844	--	Organic acids and derivatives	Carboxylic acids and derivatives	Carboxylic acids	131.072	8.43868e+07	9.288e+07	1.06898e+08	2.57951e+07	3.09795e+07	3.44554e+07	7.46499e+07	5.6999e+07	6.5083e+07
Com_276_neg	Suberic acid	C8 H14 O4	174.089	5.689	cpd:C08278	--	HMDB0000893	LMFA01170001	Lipids and lipid-like molecules	Fatty Acyls	Fatty acids and conjugates	173.082	8.20936e+07	9.8759e+07	5.96535e+07	7.83381e+07	9.22593e+07	9.46172e+07	9.01128e+07	6.56245e+07	7.09504e+07
Com_334_neg	Valproic acid	C8 H16 O2	144.115	5.865	cpd:C07185	--	HMDB0001877	LMFA01020291	Lipids and lipid-like molecules	Fatty Acyls	Fatty acids and conjugates	143.108	5.9109e+07	5.81975e+07	5.0508e+07	4.16766e+07	6.36847e+07	7.29571e+07	6.23618e+07	4.8743e+07	5.5027e+07
Com_340_neg	LPC 16:1	C24 H48 N O7 P	539.323	8.656	--	--	--	LMGP01050022	--	--	--	538.316	6.58745e+07	6.76019e+07	5.36762e+07	1.73436e+06	1.29908e+06	664229	3.31921e+07	2.72648e+07	2.61632e+07
Com_354_neg	LPC 18:0	C26 H54 N O7 P	569.37	10.195	--	--	--	LMGP01050076	--	--	--	568.363	6.36362e+07	6.90875e+07	5.95634e+07	315984	1.46274e+06	274358	5.67139e+07	4.58812e+07	4.83681e+07
Com_429_neg	4-Acetamidobutyric Acid	C6 H11 N O3	145.074	5.555	--	--	HMDB0003681	--	Organic acids and derivatives	Carboxylic acids and derivatives	Amino acids, peptides, and analogues	144.067	2.64311e+07	4.62521e+07	5.51347e+07	1.65084e+07	1.47442e+06	1.72736e+06	2.62158e+07	2.06359e+07	2.62516e+07
Com_570_neg	Succinic acid	C4 H6 O4	118.027	2.49	cpd:C00042	map00020 Citrate cycle (TCA cycle);map00190 Oxidative phosphorylation;map00250 Alanine, aspartate and glutamate metabolism;map00350 Tyrosine metabolism;map00360 Phenylalanine metabolism;map00361 Chlorocyclohexane and chlorobenzene degradation;map00620 Pyruvate metabolism;map00630 Glyoxylate and dicarboxylate metabolism;map00640 Propanoate metabolism;map00650 Butanoate metabolism;map00760 Nicotina…	HMDB0000254	LMFA01170043	Organic acids and derivatives	Carboxylic acids and derivatives	Dicarboxylic acids and derivatives	117.02	3.28587e+07	3.38509e+07	2.62332e+07	2.54441e+07	2.51204e+07	3.58406e+07	3.24498e+07	2.68116e+07	3.09581e+07
Com_588_neg	N1-cyclohexyl-4-(4-fluorobenzyl)-1,4-diazepane-1-carbothioamide	C19 H28 F N3 S	349.2	5.482	--	--	--	--	--	--	--	348.193	2.67819e+07	3.00239e+07	3.52513e+07	5.64333e+06	1.71566e+07	9.53091e+06	2.21233e+07	1.79272e+07	1.87711e+07
Com_627_neg	Gamma-Caprolactone	C6 H10 O2	114.068	5.492	--	--	HMDB0003843	LMFA07040010	Organoheterocyclic compounds	Lactones	Gamma butyrolactones	113.061	2.22022e+07	3.26954e+07	1.65614e+07	2.39966e+07	2.14607e+07	1.97584e+07	2.77802e+07	1.95386e+07	2.01634e+07
Com_685_neg	2-Hydroxycaproic acid	C6 H12 O3	132.079	5.712	--	--	HMDB0001624	--	Lipids and lipid-like molecules	Fatty Acyls	Fatty acids and conjugates	131.072	1.97428e+07	2.33218e+07	2.74589e+07	2.57239e+07	7.4863e+06	2.17288e+07	2.46432e+07	1.76868e+07	1.68554e+07
Com_688_neg	2-Hydroxy-2-methyl-3-buten-1-yl beta-D-glucopyranoside	C11 H20 O7	310.123	5.671	--	--	--	--	--	--	--	309.115	2.30469e+07	1.30416e+07	1.40082e+07	1.58894e+07	2.75606e+07	1.3171e+07	1.98012e+07	1.51389e+07	1.15981e+07
Com_710_neg	Octanedioic acid	C8 H14 O4	174.089	5.865	cpd:C08278	--	HMDB0000893	--	Lipids and lipid-like molecules	Fatty Acyls	Fatty acids and conjugates	173.082	1.40535e+07	1.57254e+07	1.61866e+07	1.86416e+07	2.66456e+07	2.19763e+07	2.01559e+07	1.51486e+07	1.91218e+07
Com_748_neg	Hexanoylglycine	C8 H15 N O3	173.105	5.399	--	--	HMDB0000701	--	Organic acids and derivatives	Carboxylic acids and derivatives	Amino acids, peptides, and analogues	172.098	1.16414e+07	1.48628e+07	1.08376e+07	1.74605e+07	1.49751e+07	2.61274e+07	1.67826e+07	1.37717e+07	1.51708e+07
Com_767_neg	4-Oxoproline	C5 H7 N O3	129.043	2.187	cpd:C01877	map00330 Arginine and proline metabolism	HMDB0304793	--	Organic acids and derivatives	Carboxylic acids and derivatives	Amino acids, peptides, and analogues	128.036	8.63507e+06	9.04944e+06	5.61064e+06	8.13898e+06	9.4e+06	2.51294e+07	1.1557e+07	9.1477e+06	1.16369e+07
Com_799_neg	3,8,9-trihydroxy-10-propyl-3,4,5,8,9,10-hexahydro-2H-oxecin-2-one	C12 H20 O5	244.131	5.838	--	--	--	--	--	--	--	243.124	1.6314e+07	2.4908e+07	1.25714e+07	1.60168e+07	1.30719e+07	1.35773e+07	1.70091e+07	1.46379e+07	1.69773e+07
Com_851_neg	D(+)-Phenyllactic acid	C9 H10 O3	120.058	5.729	--	--	--	--	--	--	--	119.05	1.90043e+07	2.01721e+07	2.29927e+07	1.57852e+07	7.34923e+06	1.50203e+07	1.81745e+07	1.46219e+07	1.59322e+07
Com_871_neg	4-Hydroxybenzoic acid	C7 H6 O3	138.032	5.384	cpd:C00156	map00130 Ubiquinone and other terpenoid-quinone biosynthesis;map00360 Phenylalanine metabolism;map00362 Benzoate degradation;map00623 Toluene degradation;map00627 Aminobenzoate degradation;map00790 Folate biosynthesis;map01100 Metabolic pathways;map01110 Biosynthesis of secondary metabolites;map01120 Microbial metabolism in diverse environments;map01220 Degradation of aromatic compounds	HMDB0000500	--	Benzenoids	Benzene and substituted derivatives	Benzoic acids and derivatives	137.025	1.98188e+07	1.85565e+07	2.12461e+07	9.27626e+06	1.48243e+07	1.28234e+07	1.724e+07	1.48019e+07	1.57656e+07
Com_909_neg	LPC 20:1	C28 H56 N O7 P	595.386	10.375	--	--	--	LMGP01050131	--	--	--	594.379	1.70369e+07	2.14961e+07	1.85366e+07	132087	528403	140944	1.19319e+07	9.6322e+06	1.09698e+07
Com_1000_neg	Sildenafil-d3	C22 H27 [2]H3 N6 O4 S	477.223	5.28	--	--	--	--	--	--	--	476.216	1.4979e+07	1.47052e+07	1.90873e+07	1.54655e+06	2.61824e+06	4.14452e+06	1.30577e+07	7.76148e+06	9.37109e+06
Com_1014_neg	5-Methoxyindole-3-Carbaldehyde	C10 H9 N O2	175.063	5.632	--	--	--	--	--	--	--	174.056	1.65227e+07	1.64274e+07	1.51696e+07	3.38192e+06	4.50615e+06	4.97077e+06	1.41448e+07	8.06231e+06	8.77147e+06
Com_1057_neg	P-Coumaroyl Agmatine	C14 H20 N4 O2	276.157	5.913	--	--	--	--	--	--	--	275.149	1.32371e+07	1.00676e+07	1.30926e+07	1.33995e+07	6.32664e+06	1.25978e+07	1.75756e+07	8.81991e+06	1.63034e+07
Com_1126_neg	LPC 20:4	C28 H50 N O7 P	589.339	8.89	--	--	--	LMGP01050140	--	--	--	588.332	1.49956e+07	1.5042e+07	1.22386e+07	225809	314913	154116	7.40529e+06	5.3832e+06	5.16357e+06
Com_1142_neg	N-Acetylvaline	C7 H13 N O3	159.09	5.381	--	--	HMDB0011757	--	Organic acids and derivatives	Carboxylic acids and derivatives	Amino acids, peptides, and analogues	158.083	1.30768e+07	1.13639e+07	1.67616e+07	715809	1.23031e+06	2.95172e+06	7.91113e+06	6.62086e+06	6.99434e+06
Com_1148_neg	Phenylacetylglycine	C10 H11 N O3	193.074	5.639	cpd:C05598	map00360 Phenylalanine metabolism	HMDB0000821	--	Organic acids and derivatives	Carboxylic acids and derivatives	Amino acids, peptides, and analogues	174.056	1.4744e+07	1.59563e+07	1.45387e+07	3.83426e+06	5.70762e+06	5.50288e+06	1.47549e+07	8.52381e+06	9.45503e+06
Com_1164_neg	DL-4-Hydroxyphenyllactic acid	C9 H10 O4	136.053	5.248	--	--	--	--	--	--	--	135.045	1.41839e+07	1.33756e+07	1.64913e+07	7.85959e+06	4.95984e+06	8.56853e+06	1.11182e+07	9.34015e+06	1.10944e+07
Com_1192_neg	6-Deoxy-D-glucose	C6 H12 O5	164.069	5.675	cpd:C02522	--	--	--	--	--	--	163.061	1.42915e+07	6.54544e+06	7.04939e+06	6.34562e+06	1.36145e+07	5.07888e+06	1.0201e+07	7.8069e+06	8.29191e+06
Com_1241_neg	(±)9-HpODE	C18 H32 O4	312.23	7.078	--	--	--	--	--	--	--	311.223	1.21189e+07	1.42428e+07	9.61809e+06	1.05547e+07	1.45206e+07	9.02896e+06	1.19744e+07	9.91945e+06	9.87651e+06
Com_1320_neg	Genipin	C11 H14 O5	208.074	6.061	cpd:C09780	--	HMDB0035830	--	Lipids and lipid-like molecules	Prenol lipids	Monoterpenoids	207.066	1.2772e+07	1.42817e+07	1.4363e+07	1.17545e+07	1.11973e+07	1.40367e+07	1.35383e+07	1.11502e+07	1.19935e+07
Com_1366_neg	10-Undecenoic acid	C11 H20 O2	184.146	6.325	--	--	HMDB0033724	LMFA01030036	Lipids and lipid-like molecules	Fatty Acyls	Fatty acids and conjugates	183.139	1.07662e+07	1.00153e+07	8.17299e+06	7.78118e+06	1.19225e+07	1.15012e+07	1.07977e+07	9.11735e+06	1.33691e+07
Com_1374_neg	LPG 18:1	C24 H47 O9 P	510.304	7.701	--	--	--	LMGP04050006	--	--	--	509.296	1.21944e+07	1.33411e+07	1.22085e+07	5.01564e+06	9.26212e+06	5.83445e+06	1.02266e+07	8.17025e+06	1.10561e+07
Com_1379_neg	Ethyl chrysanthemumate	C12 H20 O2	196.146	6.626	--	--	--	--	--	--	--	195.139	8.6286e+06	1.14288e+07	3.36896e+06	9.58934e+06	1.18112e+07	1.32901e+07	1.19411e+07	8.76584e+06	1.22129e+07
Com_1399_neg	2,3-Dinor-8-epi-prostaglandin F2α	C18 H30 O5	326.209	6.604	--	--	--	--	--	--	--	325.202	1.18136e+07	5.26658e+06	3.03386e+06	4.1442e+06	3.4453e+06	4.61247e+06	6.55326e+06	3.76145e+06	4.62893e+06
Com_1421_neg	LPC 18:2	C26 H50 N O7 P	565.339	9.016	--	--	--	LMGP01050137	--	--	--	564.331	1.16223e+07	1.28367e+07	1.07273e+07	124478	165760	172780	5.62748e+06	5.10659e+06	5.32503e+06
Com_1481_neg	Diethyloxalpropionate	C9 H14 O5	202.084	5.356	cpd:C04067	--	--	--	--	--	--	201.077	3.56471e+06	1.25651e+07	3.75993e+06	3.03913e+06	3.47607e+06	3.29021e+06	7.01475e+06	3.72839e+06	6.75003e+06
Com_1564_neg	13,14-dihydro-15-keto-tetranor Prostaglandin D2	C16 H26 O5	280.168	6.361	--	--	--	--	--	--	--	279.16	2.24483e+06	5.65185e+06	5.0219e+06	7.47343e+06	1.0843e+07	1.05162e+07	7.95046e+06	6.67662e+06	8.35037e+06
Com_1641_neg	LPC 19:2	C27 H52 N O7 P	579.354	9.581	--	--	--	--	--	--	--	578.347	9.7437e+06	9.11595e+06	7.25388e+06	109905	112351	110194	4.49422e+06	4.71928e+06	4.33159e+06
Com_1653_neg	7-Methylxanthine	C6 H6 N4 O2	166.048	10.376	cpd:C16353	map01100 Metabolic pathways;map01110 Biosynthesis of secondary metabolites;map01120 Microbial metabolism in diverse environments	HMDB0001991	--	Organoheterocyclic compounds	Imidazopyrimidines	Purines and purine derivatives	165.041	1.54134e+06	1.60173e+06	1.38148e+06	1.48241e+06	1.54079e+06	1.34702e+06	8.29023e+06	9.2195e+06	9.49337e+06
Com_1668_neg	N-benzyl-3-(4-chlorophenyl)-4,5-dihydro-5-isoxazolecarboxamide	C17 H15 Cl N2 O2	314.086	9.786	--	--	--	--	--	--	--	313.079	4.87714e+06	3.31459e+06	2.50431e+06	3.59224e+06	2.32602e+06	2.13496e+06	1.05396e+07	8.34202e+06	7.33382e+06
Com_1674_neg	Spiculisporic Acid	C17 H28 O6	328.189	6.369	--	--	--	--	--	--	--	327.182	3.57608e+06	4.92701e+06	7.771e+06	7.42701e+06	7.8255e+06	7.16637e+06	9.06009e+06	9.01938e+06	6.18875e+06
Com_1722_neg	Phenylpyruvic acid	C9 H8 O3	164.048	5.737	cpd:C00166	map00360 Phenylalanine metabolism;map00400 Phenylalanine, tyrosine and tryptophan biosynthesis;map01100 Metabolic pathways;map01110 Biosynthesis of secondary metabolites;map01130 Biosynthesis of antibiotics;map01210 2-Oxocarboxylic acid metabolism;map01230 Biosynthesis of amino acids	HMDB0000205	--	Benzenoids	Benzene and substituted derivatives	Phenylpyruvic acid derivatives	163.04	9.11796e+06	8.5257e+06	8.36389e+06	7.38177e+06	7.05224e+06	9.67477e+06	9.10093e+06	8.44446e+06	7.04184e+06
Com_1726_neg	Hydrocinnamic acid	C9 H10 O2	150.068	6.27	--	--	HMDB0000764	--	Phenylpropanoids and polyketides	Phenylpropanoic acids	-	149.061	1.2696e+06	8.63189e+06	8.76437e+06	8.91154e+06	429969	5.58287e+06	6.64247e+06	3.81935e+06	4.38512e+06
Com_1730_neg	4-(hydroxymethyl)benzoic acid	C8 H8 O3	152.048	5.589	--	--	--	--	--	--	--	151.04	6.19336e+06	9.55893e+06	1.02528e+07	5.71194e+06	6.91599e+06	8.89892e+06	8.99904e+06	7.55222e+06	7.79698e+06
Com_1773_neg	trans-10-Heptadecenoic Acid	C17 H32 O2	268.24	10.068	--	--	HMDB0244268	--	Lipids and lipid-like molecules	Fatty Acyls	Fatty acids and conjugates	267.233	8.84702e+06	8.52338e+06	9.11127e+06	262323	148816	121192	7.50799e+06	7.15048e+06	7.26807e+06
Com_1798_neg	Cytidine	C9 H13 N3 O5	303.109	1.305	cpd:C00475	map00240 Pyrimidine metabolism;map01100 Metabolic pathways	HMDB0000089	--	Nucleosides, nucleotides, and analogues	Pyrimidine nucleosides	-	302.101	8.69725e+06	3.00308e+06	5.19089e+06	264343	1.02576e+06	154065	5.1851e+06	4.20734e+06	4.71308e+06
Com_1939_neg	Pentadecanoic acid	C15 H30 O2	242.225	9.625	cpd:C16537	--	HMDB0000826	LMFA01010015	Lipids and lipid-like molecules	Fatty Acyls	Fatty acids and conjugates	241.217	7.91716e+06	5.40579e+06	6.51689e+06	1.34818e+06	2.00741e+06	1.23169e+06	7.63442e+06	6.26069e+06	5.07441e+06
Com_1940_neg	N-Acetylanthranilic acid	C9 H9 N O3	179.058	5.912	cpd:C06332	--	HMDB0032388	--	Benzenoids	Benzene and substituted derivatives	Benzoic acids and derivatives	178.051	6.24429e+06	8.03255e+06	8.93678e+06	2.74905e+06	753937	689725	5.18657e+06	3.77707e+06	4.76939e+06
Com_2004_neg	Nonanoic acid	C9 H18 O2	158.131	6.047	cpd:C01601	--	HMDB0000847	LMFA01010009	Lipids and lipid-like molecules	Fatty Acyls	Fatty acids and conjugates	157.124	7.68527e+06	7.15592e+06	4.68627e+06	5.13829e+06	6.29763e+06	6.27812e+06	7.07084e+06	4.72256e+06	5.41038e+06
Com_2016_neg	Methyltestosterone	C20 H30 O2	302.225	9.568	cpd:C07198	--	HMDB0015655	--	Lipids and lipid-like molecules	Steroids and steroid derivatives	Androstane steroids	301.217	7.65805e+06	5.10092e+06	5.12261e+06	92479.5	162990	216628	3.75583e+06	3.64367e+06	3.83846e+06
Com_2085_neg	Isobutyryl carnitine	C11 H21 N O4	231.147	5.86	--	--	--	--	--	--	--	230.14	4.48922e+06	4.95234e+06	5.17164e+06	4.99264e+06	7.40357e+06	8.12831e+06	6.46816e+06	4.514e+06	5.15802e+06
Com_2097_neg	Hippuric acid	C9 H9 N O3	179.058	5.719	cpd:C01586	map00360 Phenylalanine metabolism	HMDB0000714	--	Benzenoids	Benzene and substituted derivatives	Benzoic acids and derivatives	178.051	4.93821e+06	6.527e+06	8.29676e+06	3.40944e+06	3.74624e+06	2.85181e+06	5.93309e+06	4.35077e+06	4.06025e+06
Com_2124_neg	LPE 15:0	C20 H42 N O7 P	439.27	8.607	--	--	--	LMGP02050035	--	--	--	438.263	7.2307e+06	7.62602e+06	6.82369e+06	665006	543006	714298	6.23524e+06	5.27117e+06	5.42413e+06
Com_2157_neg	N1-cyclopropyl-3-(trifluoromethyl)benzamide	C11 H10 F3 N O	229.072	1.304	--	--	--	--	--	--	--	228.064	7.08706e+06	3.28768e+06	4.32672e+06	233217	765742	145428	4.17497e+06	3.65405e+06	4.31852e+06
Com_2167_neg	12,13-EODE	C18 H32 O3	296.235	7.962	--	--	--	--	--	--	--	295.228	7.04995e+06	6.06038e+06	4.49452e+06	419134	561536	592898	4.43061e+06	3.49277e+06	3.9259e+06
Com_2168_neg	LysoPC 10:0	C18 H38 N O7 P	411.239	7.482	--	--	--	--	--	--	--	410.232	7.04887e+06	7.30442e+06	7.83977e+06	2.18936e+06	2.37821e+06	2.09723e+06	5.16619e+06	3.82056e+06	4.20644e+06
Com_2202_neg	Propionyl-L-carnitine	C10 H19 N O4	217.132	5.641	--	--	HMDB0000824	--	Lipids and lipid-like molecules	Fatty Acyls	Fatty acid esters	216.124	822612	1.36531e+06	1.45936e+06	4.7753e+06	7.25804e+06	5.96796e+06	3.92384e+06	3.08553e+06	3.91648e+06
Com_2205_neg	Dichloroacetic acid	C2 H2 Cl2 O2	127.944	2.474	--	--	--	LMFA01090070	--	--	--	126.936	3.6361e+06	3.11183e+06	2.13898e+06	1.89846e+06	3.2654e+06	7.54309e+06	3.7667e+06	3.84823e+06	5.37159e+06
Com_2283_neg	Erythronolactone	C4 H6 O4	118.027	5.474	--	--	--	--	--	--	--	117.02	727593	7.1024e+06	5.96107e+06	5.30387e+06	3.09696e+06	7.19625e+06	4.12904e+06	2.81247e+06	3.44911e+06
Com_2298_neg	PC (2:0/16:0)	C26 H52 N O8 P	583.349	8.645	--	--	--	LMGP01010989	--	--	--	582.342	6.45865e+06	6.20125e+06	7.35241e+06	144914	183984	146254	3.60939e+06	3.42259e+06	2.8967e+06
Com_2327_neg	PC (2:0/17:0)	C27 H54 N O8 P	597.365	9.193	--	--	--	--	--	--	--	596.358	6.41357e+06	6.37489e+06	4.87642e+06	99878	111702	106362	3.52314e+06	3.09058e+06	3.49317e+06
Com_2497_neg	Allantoin	C4 H6 N4 O3	158.044	1.356	cpd:C01551	--	HMDB0000462	--	Organoheterocyclic compounds	Azoles	Imidazoles	157.037	89962.9	108266	72975.6	226808	6.14382e+06	97263.5	934911	679635	865869
Com_2549_neg	N-Acetyl-DL-phenylalanine	C11 H13 N O3	207.09	5.916	--	--	HMDB0255056	--	Organic acids and derivatives	Carboxylic acids and derivatives	Amino acids, peptides, and analogues	206.083	5.1876e+06	5.92982e+06	5.66481e+06	5.58162e+06	3.87968e+06	5.94676e+06	5.66291e+06	4.07225e+06	5.50387e+06
Com_2612_neg	Methyl 3-indolyacetate	C11 H11 N O2	189.079	5.92	--	--	--	--	--	--	--	188.072	5.04491e+06	5.77987e+06	5.60809e+06	5.45659e+06	3.74837e+06	5.70185e+06	5.50853e+06	4.00247e+06	5.39225e+06
Com_2687_neg	Feruloyl Putrescine	C14 H20 N2 O3	264.147	5.319	--	--	--	--	--	--	--	263.14	4.51869e+06	4.72896e+06	6.05425e+06	5.15674e+06	2.2039e+06	1.12947e+06	3.94935e+06	3.90761e+06	3.99983e+06
Com_2745_neg	Adenosine 5'-monophosphate	C10 H14 N5 O7 P	347.063	1.548	cpd:C00020	map00230 Purine metabolism;map01100 Metabolic pathways;map01110 Biosynthesis of secondary metabolites;map01130 Biosynthesis of antibiotics	HMDB0000045	--	Nucleosides, nucleotides, and analogues	Purine nucleotides	Purine ribonucleotides	346.056	5.20261e+06	1.7146e+06	1.76348e+06	2.23903e+06	585650	468774	2.30173e+06	2.71547e+06	2.7559e+06
Com_2748_neg	4-(octyloxy)benzoic acid	C15 H22 O3	268.167	6.834	--	--	--	--	--	--	--	249.149	1.7446e+06	3.91779e+06	2.39182e+06	3.04994e+06	2.34188e+06	5.68909e+06	2.87798e+06	2.63268e+06	3.3164e+06
Com_2763_neg	PC (5:0/6:0)	C19 H38 N O8 P	485.24	5.915	--	--	--	--	--	--	--	484.233	5.16356e+06	5.68903e+06	5.05709e+06	562968	1.01832e+06	260770	4.21107e+06	3.19843e+06	3.46975e+06
Com_2822_neg	10-Hydroxydecanoic acid	C10 H20 O3	188.141	6.853	cpd:C02774	--	HMDB0244272	--	Organic acids and derivatives	Hydroxy acids and derivatives	Medium-chain hydroxy acids and derivatives	187.134	3.12011e+06	5.64732e+06	3.22519e+06	4.9384e+06	1.32765e+06	3.80366e+06	4.07338e+06	2.6003e+06	3.85595e+06
Com_2867_neg	Citric acid	C6 H8 O7	192.027	2.102	cpd:C00158	map00020 Citrate cycle (TCA cycle);map00250 Alanine, aspartate and glutamate metabolism;map00630 Glyoxylate and dicarboxylate metabolism;map01100 Metabolic pathways;map01110 Biosynthesis of secondary metabolites;map01120 Microbial metabolism in diverse environments;map01130 Biosynthesis of antibiotics;map01200 Carbon metabolism;map01210 2-Oxocarboxylic acid metabolism;map01230 Biosynthesis of ami…	HMDB0000094	--	Organic acids and derivatives	Carboxylic acids and derivatives	Tricarboxylic acids and derivatives	191.02	347029	5.61552e+06	474216	307150	203863	452653	755406	610445	693837
Com_2887_neg	2-(acetylamino)-4-(methylthio)butanoic acid	C7 H13 N O3 S	191.062	5.343	--	--	--	--	--	--	--	190.055	4.88932e+06	3.0757e+06	4.50517e+06	182084	1.27746e+06	263519	2.61491e+06	2.25542e+06	2.33335e+06
Com_2915_neg	4-oxo-4,5,6,7-tetrahydrobenzo[b]furan-3-carboxylic acid	C9 H8 O4	180.043	5.414	--	--	--	--	--	--	--	179.035	3.57715e+06	3.18504e+06	3.81829e+06	4.7347e+06	3.98732e+06	3.4975e+06	3.98055e+06	3.00274e+06	4.0015e+06
Com_3014_neg	3-amino-1H-pyrazolo[4,3-c]pyridine-4,6-diol	C6 H6 N4 O2	166.048	9.782	--	--	--	--	--	--	--	165.041	1.87535e+06	1.38147e+06	1.33116e+06	1.97928e+06	1.19739e+06	1.09307e+06	5.13189e+06	3.91443e+06	3.09478e+06
Com_3111_neg	Adenosine diphosphate (ADP)	C10 H15 N5 O10 P2	427.03	1.61	--	--	--	--	--	--	--	426.023	4.40696e+06	2.77843e+06	2.6537e+06	3.28777e+06	2.43203e+06	2.33295e+06	2.49377e+06	3.77092e+06	4.81139e+06
Com_3133_neg	Royal jelly acid	C10 H18 O3	186.126	6.381	--	--	--	--	--	--	--	185.118	1.39562e+06	4.97973e+06	1.70004e+06	1.60144e+06	845568	1.7368e+06	2.29545e+06	1.75435e+06	2.08792e+06
Com_3158_neg	Methyl nicotinate	C7 H7 N O2	137.048	5.643	--	--	HMDB0029806	--	Organoheterocyclic compounds	Pyridines and derivatives	Pyridinecarboxylic acids and derivatives	136.041	3.78636e+06	3.20949e+06	3.51852e+06	2.15704e+06	4.15622e+06	4.74188e+06	3.94194e+06	3.0188e+06	3.23203e+06
Com_3181_neg	Corticosterone	C21 H30 O4	392.218	6.565	cpd:C02140	map01100 Metabolic pathways	HMDB0001547	LMST02030186	Lipids and lipid-like molecules	Steroids and steroid derivatives	Hydroxysteroids	391.211	623047	702656	929710	2.7418e+06	4.51105e+06	3.86167e+06	2.26772e+06	1.72474e+06	2.24654e+06
Com_3195_neg	11(E)-Eicosenoic Acid	C20 H38 O2	310.287	11.207	--	--	--	--	--	--	--	309.28	4.25031e+06	3.07498e+06	1.97107e+06	387603	502344	335027	2.18478e+06	1.77927e+06	2.07162e+06
Com_3224_neg	(±)8(9)-DiHET	C20 H34 O4	338.246	7.819	--	--	--	--	--	--	--	337.239	4.20593e+06	4.09907e+06	3.07329e+06	316367	618142	304099	2.22508e+06	1.43463e+06	1.62497e+06
Com_3225_neg	Thymidine 3,5-cyclic monophosphate	C10 H13 N2 O7 P	304.046	6.046	--	--	--	--	--	--	--	303.039	1.85758e+06	4.0248e+06	2.74172e+06	3.7146e+06	4.43361e+06	3.80401e+06	3.86625e+06	3.07534e+06	3.10715e+06
Com_3242_neg	Vitamin B2	C17 H20 N4 O6	376.139	5.245	cpd:C00255	map00740 Riboflavin metabolism;map01100 Metabolic pathways;map01110 Biosynthesis of secondary metabolites	HMDB0000244	--	Organoheterocyclic compounds	Pteridines and derivatives	Alloxazines and isoalloxazines	375.131	3.32893e+06	3.29107e+06	3.93557e+06	3.62498e+06	4.39758e+06	3.89675e+06	4.39469e+06	3.52585e+06	3.90921e+06
Com_3252_neg	2-(Formylamino)Benzoic Acid	C8 H7 N O3	165.043	5.765	--	--	HMDB0004089	--	Benzenoids	Benzene and substituted derivatives	Benzoic acids and derivatives	164.036	3.02048e+06	2.63535e+06	2.50538e+06	1.92617e+06	4.38021e+06	3.19841e+06	3.21279e+06	2.78693e+06	2.57217e+06
Com_3279_neg	D-Phenylalanine	C9 H11 N O2	165.079	5.7	cpd:C02265	map00360 Phenylalanine metabolism	HMDB0250791	--	Organic acids and derivatives	Carboxylic acids and derivatives	Amino acids, peptides, and analogues	164.072	3.95465e+06	4.454e+06	4.64127e+06	497456	770623	417675	2.55974e+06	1.80244e+06	2.24907e+06
Com_3391_neg	D-Gluconic acid	C6 H12 O7	196.058	1.341	cpd:C00257	map00030 Pentose phosphate pathway;map01100 Metabolic pathways;map01110 Biosynthesis of secondary metabolites;map01120 Microbial metabolism in diverse environments;map01130 Biosynthesis of antibiotics;map01200 Carbon metabolism	HMDB0303730	--	Organic acids and derivatives	Hydroxy acids and derivatives	Medium-chain hydroxy acids and derivatives	195.051	3.90976e+06	3.39153e+06	335503	204576	291052	1.55412e+06	1.69541e+06	1.47492e+06	1.4896e+06
Com_3404_neg	Pantetheine	C11 H22 N2 O4 S	278.13	5.904	cpd:C00831	map00332 Carbapenem biosynthesis;map00770 Pantothenate and CoA biosynthesis;map01130 Biosynthesis of antibiotics	HMDB0003426	--	Organic acids and derivatives	Carboxylic acids and derivatives	Amino acids, peptides, and analogues	277.123	3.86901e+06	3.08075e+06	3.64043e+06	797974	235522	241412	2.19556e+06	1.59034e+06	1.92498e+06
Com_3426_neg	MGMG (18:2)	C27 H48 O9	516.329	6.107	--	--	--	--	--	--	--	515.322	3.82383e+06	2.90491e+06	2.87983e+06	1.88634e+06	1.98428e+06	1.73438e+06	2.51189e+06	1.75121e+06	2.42443e+06
Com_3499_neg	2-Phenylpropionic acid	C9 H10 O2	150.068	5.826	--	--	HMDB0011743	--	Phenylpropanoids and polyketides	Phenylpropanoic acids	-	149.061	3.16487e+06	3.22211e+06	3.86902e+06	2.40707e+06	3.37484e+06	3.39693e+06	4.10141e+06	2.74733e+06	3.7028e+06
Com_3649_neg	Asp-Phe methyl ester	C14 H18 N2 O5	294.122	5.391	--	--	--	--	--	--	--	293.115	1.92597e+06	2.15284e+06	2.93753e+06	2.23742e+06	3.70563e+06	3.68678e+06	2.73964e+06	2.42749e+06	2.78853e+06
Com_3684_neg	4-(4-nitrophenylazo)aniline	C12 H10 N4 O2	242.08	4.965	--	--	--	--	--	--	--	241.073	2.20364e+06	3.05241e+06	3.39017e+06	1.42029e+06	3.64675e+06	2.20245e+06	2.96799e+06	2.57008e+06	2.25589e+06
Com_3787_neg	α-D-Mannose 1-phosphate	C6 H13 O9 P	260.03	1.395	cpd:C00636	map00051 Fructose and mannose metabolism;map00520 Amino sugar and nucleotide sugar metabolism;map01100 Metabolic pathways;map01110 Biosynthesis of secondary metabolites;map01130 Biosynthesis of antibiotics	--	--	--	--	--	259.022	3.17253e+06	3.78428e+06	2.75568e+06	1.47992e+06	862429	1.04644e+06	2.40711e+06	2.02591e+06	2.44407e+06
Com_3789_neg	Acetylcarnitine	C9 H17 N O4	203.116	5.536	--	--	HMDB0240773	LMFA07070060	Lipids and lipid-like molecules	Fatty Acyls	Fatty acid esters	202.109	2.87649e+06	2.94933e+06	3.05234e+06	3.25442e+06	2.21645e+06	1.62654e+06	2.91257e+06	2.41379e+06	2.19325e+06
Com_3798_neg	11-dehydro Thromboxane B2	C20 H32 O6	404.197	9.438	--	--	--	--	--	--	--	403.19	2.46731e+06	2.92776e+06	3.74291e+06	1.81965e+06	2.41897e+06	1.50856e+06	1.35629e+06	2.73631e+06	2.30066e+06
Com_3846_neg	PC (8:0/8:0)	C24 H48 N O8 P	555.318	7.725	--	--	--	LMGP01011251	--	--	--	554.31	3.2509e+06	3.29527e+06	3.57511e+06	273485	1.33912e+06	702222	2.19064e+06	1.52219e+06	1.86743e+06
Com_3868_neg	LPE 14:0	C19 H40 N O7 P	425.255	8.291	--	--	--	LMGP02050033	--	--	--	424.248	3.22511e+06	3.57428e+06	3.54429e+06	102190	111511	110019	1.98944e+06	1.67047e+06	1.81279e+06
Com_3986_neg	Riboflavin-5-phosphate	C17 H21 N4 O9 P	456.106	4.994	cpd:C00061	map00190 Oxidative phosphorylation;map00740 Riboflavin metabolism;map01100 Metabolic pathways;map01110 Biosynthesis of secondary metabolites	HMDB0001520	--	Nucleosides, nucleotides, and analogues	Flavin nucleotides	-	455.099	1.61857e+06	2.76764e+06	2.08155e+06	1.41906e+06	2.751e+06	3.39243e+06	1.87221e+06	1.96107e+06	3.09539e+06
Com_4017_neg	PC (4:0/16:3)	C28 H50 N O8 P	605.334	7.812	--	--	--	--	--	--	--	604.327	2.37797e+06	3.47632e+06	3.31126e+06	459197	314138	190201	1.67269e+06	1.02771e+06	1.59146e+06
Com_4043_neg	N-Lauroylsarcosine	C15 H29 N O3	271.215	7.846	--	--	HMDB0255165	--	Organic acids and derivatives	Carboxylic acids and derivatives	Amino acids, peptides, and analogues	270.208	1.4044e+06	2.96515e+06	1.70215e+06	1.34068e+06	3.18778e+06	1.95862e+06	2.21302e+06	1.50461e+06	1.75821e+06
Com_4125_neg	LPC 21:1	C29 H58 N O7 P	609.402	10.727	--	--	--	--	--	--	--	608.395	2.95216e+06	2.9838e+06	2.45009e+06	181672	175106	181618	1.95367e+06	1.4007e+06	1.41352e+06
Com_4205_neg	5-Aminosalicylic Acid	C7 H7 N O3	153.043	5.176	--	--	HMDB0014389	--	Benzenoids	Benzene and substituted derivatives	Benzoic acids and derivatives	152.035	978443	902015	819654	1.00367e+06	3.022e+06	1.17712e+06	1.04406e+06	695999	846015
Com_4230_neg	Oleoyl-L-alpha-lysophosphatidic acid	C21 H40 Na O7 P	458.239	5.259	--	--	--	--	--	--	--	457.231	2.57429e+06	2.07252e+06	2.38387e+06	1.20397e+06	1.8276e+06	1.7836e+06	2.77867e+06	1.90902e+06	3.08908e+06
Com_4260_neg	FAHFA (19:1/2:0)	C21 H38 O4	354.277	11.319	--	--	--	--	--	--	--	353.27	2.79972e+06	2.41016e+06	1.82713e+06	142702	148534	142869	1.25834e+06	1.29735e+06	1.87132e+06
Com_4397_neg	Dimetghyl 4-Hydroxyisophthalate	C10 H10 O5	210.053	5.595	--	--	--	--	--	--	--	209.046	1.8187e+06	2.90106e+06	3.00626e+06	2.10965e+06	2.54974e+06	2.43269e+06	2.00299e+06	2.33022e+06	1.97102e+06
Com_4499_neg	Guanosine	C10 H13 N5 O5	283.092	3.141	cpd:C00387	map00230 Purine metabolism;map01100 Metabolic pathways	HMDB0000133	--	Nucleosides, nucleotides, and analogues	Purine nucleosides	-	282.085	1.56523e+06	1.3809e+06	1.44983e+06	732504	2.47536e+06	2.82323e+06	1.52509e+06	1.39789e+06	1.07e+06
Com_4507_neg	5-Hydroxyindole-3-acetic acid	C10 H9 N O3	191.059	5.472	--	--	HMDB0000763	--	Organoheterocyclic compounds	Indoles and derivatives	Indolyl carboxylic acids and derivatives	190.051	2.00724e+06	1.20168e+06	1.65065e+06	912313	1.86315e+06	2.81432e+06	1.6336e+06	1.33604e+06	1.53349e+06
Com_4547_neg	LPC 20:3	C28 H52 N O7 P	591.354	9.286	--	--	--	LMGP01050139	--	--	--	590.347	2.5292e+06	2.47826e+06	2.11838e+06	82019.2	90125.1	88069	1.46099e+06	1.06474e+06	1.25214e+06
Com_4647_neg	Methandrostenolone	C20 H28 O2	300.209	8.873	--	--	HMDB0041925	LMST02020013	Lipids and lipid-like molecules	Steroids and steroid derivatives	Androstane steroids	299.202	2.44357e+06	1.99321e+06	1.84462e+06	160942	263237	326303	1.69828e+06	1.31776e+06	1.51799e+06
Com_4758_neg	Monobutyl phthalate	C12 H14 O4	222.089	5.834	--	--	HMDB0013247	--	Benzenoids	Benzene and substituted derivatives	Benzoic acids and derivatives	221.082	2.33475e+06	2.50114e+06	1.33094e+06	1.45749e+06	1.71124e+06	1.63816e+06	1.76886e+06	1.6189e+06	1.90871e+06
Com_4799_neg	Dihydrocoumarin	C9 H8 O2	148.053	5.537	cpd:C02274	map00624 Polycyclic aromatic hydrocarbon degradation;map01120 Microbial metabolism in diverse environments	HMDB0036626	--	Phenylpropanoids and polyketides	3,4-dihydrocoumarins	-	147.045	2.01259e+06	1.62505e+06	2.43564e+06	2.1922e+06	2.43725e+06	2.51555e+06	2.17176e+06	1.90863e+06	2.05721e+06
Com_4811_neg	Pantothenic acid	C9 H17 N O5	219.111	5.097	cpd:C00864	map00410 beta-Alanine metabolism;map00770 Pantothenate and CoA biosynthesis;map01100 Metabolic pathways;map01110 Biosynthesis of secondary metabolites	HMDB0000210	--	Organic oxygen compounds	Organooxygen compounds	Alcohols and polyols	218.104	1.55014e+06	1.44605e+06	1.22879e+06	1.15675e+06	2.43355e+06	1.85993e+06	1.96599e+06	1.80065e+06	1.614e+06
Com_4838_neg	Deoxyinosine	C10 H12 N4 O4	252.085	6.127	cpd:C05512	map00230 Purine metabolism;map01100 Metabolic pathways	HMDB0000071	--	Nucleosides, nucleotides, and analogues	Purine nucleosides	Purine 2'-deoxyribonucleosides	251.078	2.28328e+06	869985	1.61118e+06	741824	1.46248e+06	1.42593e+06	1.12751e+06	1.3879e+06	1.51831e+06
Com_4842_neg	Methyl-2-hydroxyisobutyric acid	C5 H10 O3	118.053	5.337	--	--	--	--	--	--	--	117.046	404777	311573	214688	1.51382e+06	1.91527e+06	2.49662e+06	980302	968289	1.33752e+06
Com_4878_neg	gamma-Glutamylcysteine	C8 H14 N2 O5 S	250.062	1.904	cpd:C00669	map00480 Glutathione metabolism;map01100 Metabolic pathways	HMDB0001049	--	Organic acids and derivatives	Carboxylic acids and derivatives	Amino acids, peptides, and analogues	249.055	63749.6	62064.4	90958.4	2.19143e+06	186997	141786	136463	142795	164910
Com_5050_neg	3,4,5-trihydroxycyclohex-1-ene-1-carboxylic acid	C7 H10 O5	174.053	3.958	--	--	--	--	--	--	--	173.046	1.96234e+06	2.3989e+06	1.86661e+06	1.61476e+06	1.57116e+06	2.13815e+06	1.054e+06	874131	1.07677e+06
Com_5099_neg	PC (4:0/16:2)	C28 H52 N O8 P	607.35	7.996	--	--	--	--	--	--	--	606.343	1.74131e+06	2.36093e+06	2.32359e+06	166258	141174	139868	959897	904828	919245
Com_5239_neg	Lysopc 18:3	C26 H48 N O7 P	517.318	9.157	--	--	--	--	--	--	--	516.31	1.29313e+06	2.24196e+06	1.69987e+06	46366.3	47074.7	52218	815631	764513	675904
Com_5407_neg	O-Desmethylnaproxen	C13 H12 O3	216.079	6.176	--	--	HMDB0013989	--	Benzenoids	Naphthalenes	Naphthols and derivatives	215.071	295632	267187	282407	158696	1.97184e+06	1.48942e+06	782871	757777	740041
Com_5430_neg	L-Aspartic acid	C4 H7 N O4	133.038	1.284	cpd:C00049	map00220 Arginine biosynthesis;map00250 Alanine, aspartate and glutamate metabolism;map00260 Glycine, serine and threonine metabolism;map00261 Monobactam biosynthesis;map00270 Cysteine and methionine metabolism;map00300 Lysine biosynthesis;map00340 Histidine metabolism;map00410 beta-Alanine metabolism;map00460 Cyanoamino acid metabolism;map00710 Carbon fixation in photosynthetic organisms;map0076…	HMDB0000191	--	Organic acids and derivatives	Carboxylic acids and derivatives	Amino acids, peptides, and analogues	132.031	622946	515409	399179	421478	765474	2.03421e+06	1.20001e+06	1.00541e+06	1.16461e+06
Com_5434_neg	2-Methylbutyroylcarnitine	C12 H23 N O4	245.163	5.803	--	--	HMDB0000378	LMFA07070034	Lipids and lipid-like molecules	Fatty Acyls	Fatty acid esters	244.155	1.50641e+06	1.7787e+06	1.68225e+06	1.81337e+06	1.60435e+06	1.68594e+06	2.04718e+06	1.48255e+06	1.77658e+06
Com_5466_neg	L-serine	C3 H7 N O3	105.043	1.259	--	--	HMDB0000187	--	Organic acids and derivatives	Carboxylic acids and derivatives	Amino acids, peptides, and analogues	104.036	490935	528400	287291	536548	825498	2.0092e+06	841557	779919	947307
Com_5480_neg	N-Acetyl-Asp-Glu	C11 H16 N2 O8	304.092	5.206	--	--	--	--	--	--	--	303.084	1.52139e+06	1.44671e+06	2.05831e+06	1.09876e+06	956700	769529	1.41389e+06	1.40695e+06	1.16226e+06
Com_5506_neg	Glu-Glu	C10 H16 N2 O7	276.096	1.433	cpd:C01425	--	HMDB0028818	--	Organic acids and derivatives	Carboxylic acids and derivatives	Amino acids, peptides, and analogues	275.088	238087	400525	320893	436004	329272	442744	1.14112e+06	1.44195e+06	1.96437e+06
Com_5541_neg	Asaraldehyde	C10 H12 O4	196.074	5.602	--	--	HMDB0029648	--	Benzenoids	Benzene and substituted derivatives	Benzoyl derivatives	195.066	1.2568e+06	1.70975e+06	1.4608e+06	1.74457e+06	1.82495e+06	1.66278e+06	1.61709e+06	1.56241e+06	1.79039e+06
Com_5648_neg	alpha-Benzylsuccinic acid	C11 H12 O4	208.074	5.722	--	--	--	--	--	--	--	207.066	1.54379e+06	1.16137e+06	1.93923e+06	908481	932472	1.22252e+06	1.61065e+06	1.02446e+06	1.41772e+06
Com_5923_neg	N-lactoyl-phenylalanine	C12 H15 N O4	237.1	5.76	--	--	HMDB0062175	--	Organic acids and derivatives	Carboxylic acids and derivatives	Amino acids, peptides, and analogues	236.093	994649	1.48708e+06	1.19563e+06	1.021e+06	1.35627e+06	1.72413e+06	1.37403e+06	1.18655e+06	1.07335e+06
Com_5934_neg	N-Acetyl-Dl-glutamic acid	C7 H11 N O5	189.064	4.925	--	--	--	--	--	--	--	188.056	837486	952565	481612	1.53437e+06	828048	1.33407e+06	1.68018e+06	1.00822e+06	1.14579e+06
Com_5995_neg	Cholic acid	C24 H40 O5	408.288	7.151	cpd:C00695	map01100 Metabolic pathways	HMDB0000619	LMST04010001	Lipids and lipid-like molecules	Steroids and steroid derivatives	Bile acids, alcohols and derivatives	407.281	1.52792e+06	1.5031e+06	1.48825e+06	274618	648112	566317	1.12895e+06	890782	805670
Com_6034_neg	FAHFA (16:0/2:0)	C18 H34 O4	314.246	10.402	--	--	--	--	--	--	--	313.239	857515	1.71694e+06	1.57119e+06	257709	300881	330408	625234	524957	806571
Com_6198_neg	Methyl EudesMate	C11 H14 O5	226.084	5.824	--	--	--	--	--	--	--	497.165	1.23698e+06	1.40165e+06	1.61995e+06	1.26178e+06	1.41643e+06	1.13797e+06	1.45898e+06	964287	1.55971e+06
Com_6209_neg	Lysope 16:0	C21 H44 N O7 P	453.286	8.149	--	--	--	--	--	--	--	452.279	1.43099e+06	1.26437e+06	1.03062e+06	85670.6	104146	94240.2	430307	576946	482037
Com_6288_neg	PE (7:0/19:1)	C31 H60 N O8 P	605.406	10.201	--	--	--	--	--	--	--	604.398	1.39344e+06	518837	266787	93247.6	91005.5	94524.5	391761	511498	259527
Com_6314_neg	11-Ketoetiocholanolone	C19 H28 O3	304.204	6.723	cpd:C14552	--	HMDB0006031	LMST02020087	Lipids and lipid-like molecules	Steroids and steroid derivatives	Androstane steroids	349.202	1.21067e+06	1.46296e+06	1.16517e+06	943381	1.45593e+06	1.51215e+06	1.45418e+06	1.0016e+06	1.28744e+06
Com_6553_neg	UMP	C9 H13 N2 O9 P	324.036	1.598	cpd:C00105	map00240 Pyrimidine metabolism;map01100 Metabolic pathways	HMDB0000288	--	Nucleosides, nucleotides, and analogues	Pyrimidine nucleotides	Pyrimidine ribonucleotides	323.029	1.27385e+06	757707	1.20507e+06	1.15674e+06	1.06946e+06	1.1761e+06	977129	1.03894e+06	914454
Com_6587_neg	23-Nordeoxycholic acid	C23 H38 O4	378.278	6.198	--	--	--	--	--	--	--	377.271	545749	830048	799801	1.23342e+06	1.032e+06	337757	1.33084e+06	907090	916699
Com_6677_neg	D-(-)-Glutamine	C5 H10 N2 O3	146.069	1.449	--	--	--	--	--	--	--	145.062	136990	185446	205249	403765	1.29072e+06	1.24193e+06	476624	409761	394323
Com_7653_neg	LPE 13:0	C18 H38 N O7 P	411.239	7.762	--	--	--	LMGP02050007	--	--	--	410.231	743619	929013	794902	185515	121898	123483	407321	441413	383807
Com_8122_neg	8-Bromoguanosine	C10 H12 Br N5 O5	361.001	5.957	--	--	--	--	--	--	--	359.994	191571	212339	215172	167502	188068	200583	686375	476695	558310
Com_8246_neg	DL-Citrulline	C6 H13 N3 O3	175.096	1.309	--	--	HMDB0250742	--	Organic acids and derivatives	Carboxylic acids and derivatives	Amino acids, peptides, and analogues	174.089	204641	394360	96442.9	373277	239094	620925	396753	306170	346870
Com_8355_neg	3-(2-Naphthyl)-D-Alanine	C13 H13 N O2	215.095	6.105	--	--	--	--	--	--	--	214.088	199275	399668	397131	301552	535335	419238	382509	392178	267627
Com_8489_neg	Ala-trp	C14 H17 N3 O3	275.127	5.256	--	--	HMDB0013209	--	Organic acids and derivatives	Carboxylic acids and derivatives	Amino acids, peptides, and analogues	274.12	321799	331296	299060	426579	266921	275794	245456	220671	288985
Com_131_neg	Palmitic acid	C16 H32 O2	256.24	10.156	cpd:C00249	map00061 Fatty acid biosynthesis;map00071 Fatty acid degradation;map01040 Biosynthesis of unsaturated fatty acids;map01100 Metabolic pathways;map01212 Fatty acid metabolism	HMDB0000220	LMFA01010001	Lipids and lipid-like molecules	Fatty Acyls	Fatty acids and conjugates	255.233	2.54061e+08	1.28602e+08	1.27877e+08	1.75214e+07	5.10351e+07	1.53304e+07	1.47774e+08	1.22268e+08	1.48389e+08
Com_2_neg	Lysopc 16:1	C24 H48 N O7 P	493.316	9.379	--	--	--	--	--	--	--	492.309	6.42094e+09	6.4591e+09	5.64512e+09	2.28496e+07	5.46669e+07	6.02284e+06	4.09366e+09	3.26358e+09	3.77317e+09
Com_18_neg	Lysope 18:1	C23 H46 N O7 P	479.301	9.088	--	--	--	--	--	--	--	478.294	2.45089e+09	2.17153e+09	1.91084e+09	7.54382e+06	1.12731e+07	2.78496e+06	1.30414e+09	1.01249e+09	1.15286e+09
Com_56_neg	LysoPE 18:0	C23 H48 N O7 P	481.317	9.491	--	--	--	--	--	--	--	480.31	8.44721e+08	8.72399e+08	7.25297e+08	1.82847e+06	7.44583e+06	604053	5.2135e+08	3.87201e+08	3.45199e+08
Com_111_neg	LPE 18:1	C23 H46 N O7 P	479.301	9.335	--	--	--	LMGP02050064	--	--	--	478.294	3.47175e+08	3.57787e+08	3.09135e+08	2.10506e+06	2.76464e+06	611781	2.1986e+08	1.77243e+08	2.07044e+08
Com_99_neg	Lysopc 14:0	C22 H46 N O7 P	467.301	8.976	--	--	--	--	--	--	--	466.294	4.04072e+08	4.08591e+08	3.64142e+08	2.36602e+06	4.65e+06	712859	2.52974e+08	1.96892e+08	2.14153e+08
Com_4815_neg	Palmitoleic Acid	C16 H30 O2	254.224	8.551	cpd:C08362	map00061 Fatty acid biosynthesis	HMDB0003229	LMFA01030056	Lipids and lipid-like molecules	Fatty Acyls	Fatty acids and conjugates	253.217	2.08511e+06	2.62339e+06	2.45456e+06	156876	171517	120599	1.28616e+06	900055	1.16312e+06
Com_286_neg	PC (5:0/13:1)	C26 H50 N O8 P	581.334	7.276	--	--	--	--	--	--	--	580.326	8.30243e+07	7.08251e+07	6.40673e+07	2.17335e+06	3.34325e+06	1.91978e+06	3.89432e+07	2.64077e+07	3.26072e+07
Com_170_neg	LPE 19:1	C24 H48 N O7 P	493.316	9.856	--	--	--	LMGP02050019	--	--	--	492.309	1.67929e+08	1.75594e+08	1.42945e+08	836847	677076	196743	1.02366e+08	8.40566e+07	9.36472e+07
Com_222_neg	1-Palmitoyl-Sn-Glycero-3-Phosphocholine	C24 H50 N O7 P	495.333	9.997	--	--	HMDB0010382	--	Lipids and lipid-like molecules	Glycerophospholipids	Glycerophosphocholines	494.326	1.23758e+08	9.99916e+07	9.50143e+07	318531	1.76811e+06	91365.5	8.61166e+07	6.68421e+07	7.95482e+07
Com_384_neg	LPC 13:1	C21 H42 N O7 P	497.276	7.41	--	--	--	--	--	--	--	496.269	4.83371e+07	5.18944e+07	6.49142e+07	1.47369e+07	188752	3.40428e+06	2.9441e+07	2.34029e+07	3.4849e+07
Com_579_neg	LPC 16:2	C24 H46 N O7 P	537.307	8.161	--	--	--	--	--	--	--	536.3	3.20648e+07	3.39604e+07	3.26439e+07	4.72551e+06	1.68816e+06	1.26787e+06	1.80516e+07	1.35595e+07	1.46016e+07
Com_302_neg	LPE 17:1	C22 H44 N O7 P	465.286	9.045	--	--	--	LMGP02050008	--	--	--	464.278	7.77302e+07	7.71212e+07	7.24114e+07	211676	283142	80702.4	4.44613e+07	3.53643e+07	3.79861e+07
Com_266_neg	N6-Succinyl Adenosine	C14 H17 N5 O8	383.108	5.076	--	--	HMDB0255303	--	Organic acids and derivatives	Carboxylic acids and derivatives	Dicarboxylic acids and derivatives	382.1	5.73549e+07	6.36146e+07	6.71891e+07	5.08751e+07	9.05206e+07	1.02928e+08	8.56199e+07	6.97889e+07	8.19896e+07
Com_957_neg	PC (9:0/9:0)	C26 H52 N O8 P	583.349	7.784	--	--	--	LMGP01011270	--	--	--	582.342	1.00457e+07	2.02024e+07	2.01525e+07	348518	956093	169612	9.88162e+06	7.17269e+06	7.80949e+06
Com_690_neg	LysoPC 12:1	C20 H36 N O7 P	433.223	7.524	--	--	--	--	--	--	--	432.216	2.00495e+07	2.90538e+07	2.94866e+07	1.76445e+06	2.70711e+06	2.16595e+06	1.51535e+07	1.16114e+07	1.34984e+07
Com_760_neg	Resveratrol	C14 H12 O3	228.082	5.92	cpd:C03582	map01110 Biosynthesis of secondary metabolites	HMDB0003747	LMPK13090005	Phenylpropanoids and polyketides	Stilbenes	-	227.075	2.30841e+07	1.49697e+07	1.9735e+07	8.61474e+06	1.10917e+07	2.42511e+07	2.11012e+07	1.80982e+07	1.90267e+07
Com_1321_neg	Lysopc 17:0	C25 H52 N O7 P	509.349	10.058	--	--	--	--	--	--	--	508.342	1.27906e+07	1.23825e+07	9.52111e+06	79832.6	143805	90739.7	9.12721e+06	6.62379e+06	8.69556e+06
Com_839_neg	Lysope 14:0	C19 H40 N O7 P	425.255	7.788	--	--	--	--	--	--	--	424.248	2.07125e+07	2.13358e+07	2.13857e+07	8.55824e+06	1.14113e+07	8.73358e+06	1.63896e+07	1.27634e+07	1.43184e+07
Com_878_neg	LysoPE 18:2	C23 H44 N O7 P	477.286	8.827	--	--	--	--	--	--	--	476.279	1.96929e+07	2.07834e+07	1.44995e+07	288584	487962	165979	9.8406e+06	8.6808e+06	8.62583e+06
Com_2307_neg	Phe-Pro	C14 H18 N2 O3	262.132	5.433	--	--	HMDB0011177	--	Organic acids and derivatives	Carboxylic acids and derivatives	Amino acids, peptides, and analogues	261.125	5.47965e+06	3.74541e+06	4.33401e+06	4.56174e+06	6.83748e+06	5.75583e+06	5.36839e+06	4.14761e+06	4.66143e+06
Com_50_neg	3-methyl-5-oxo-5-(4-toluidino)pentanoic acid	C13 H17 N O3	470.239	6.884	--	--	--	--	--	--	--	469.232	6.54238e+08	9.20093e+08	1.0879e+09	3.73174e+08	9.8659e+08	9.08671e+08	8.69395e+08	6.94366e+08	8.08761e+08
Com_870_neg	Lysopc 16:2 (2N Isomer)	C24 H46 N O7 P	491.302	9.12	--	--	--	--	--	--	--	490.295	1.98211e+07	1.93404e+07	1.50259e+07	90591	127572	85683.8	1.07545e+07	8.32573e+06	9.98085e+06
Com_829_neg	DL-Tryptophan	C11 H12 N2 O2	222.101	5.214	--	--	HMDB0030396	--	Organoheterocyclic compounds	Indoles and derivatives	Indolyl carboxylic acids and derivatives	203.083	1.52498e+07	1.46193e+07	1.70428e+07	1.24973e+07	1.80292e+07	2.29487e+07	1.91528e+07	1.58184e+07	1.85278e+07
Com_3952_neg	3-(3-Methoxyphenyl)propionic acid	C10 H12 O3	180.079	6.365	--	--	HMDB0059969	--	Benzenoids	Phenol ethers	Anisoles	179.072	2.25953e+06	2.86879e+06	3.04922e+06	1.92468e+06	2.16512e+06	1.92065e+06	3.18173e+06	2.2526e+06	3.40831e+06
Com_2278_neg	Sphingosine (d18:1)	C18 H37 N O2	345.288	8.678	--	--	--	--	--	--	--	344.281	6.56924e+06	5.60091e+06	4.78186e+06	162870	667416	172489	4.03102e+06	3.10926e+06	3.1449e+06
Com_3655_neg	H-Gly-Pro-OH	C7 H12 N2 O3	172.085	1.95	--	--	--	--	--	--	--	171.078	770489	607690	759383	1.91336e+06	3.69392e+06	2.81898e+06	1.71372e+06	1.58352e+06	2.2167e+06
Com_373_neg	Tetradecanedioic acid	C14 H26 O4	258.183	6.947	--	--	HMDB0000872	LMFA01170018	Lipids and lipid-like molecules	Fatty Acyls	Fatty acids and conjugates	257.176	5.77884e+07	5.66578e+07	2.06753e+07	5.78387e+07	9.94696e+06	2.57137e+07	3.97036e+07	2.98609e+07	3.48294e+07
Com_1760_neg	6-(Dimethylamino)purine	C7 H9 N5	163.086	5.256	--	--	HMDB0000473	--	Organoheterocyclic compounds	Imidazopyrimidines	Purines and purine derivatives	162.079	4.09405e+06	3.74474e+06	3.99575e+06	2.6516e+06	9.41997e+06	8.95623e+06	5.99347e+06	5.26633e+06	5.50057e+06

## Sheet: pos
The annotation and integration results of YC-39 metabolites (positive) in the KEGG, HMDB, and Lipidmaps databases
ID	Name	Formula	Molecular Weight	RT [min]	Kegg_ID	KEGG_pathway	HMDB_ID	Lipidmaps_ID	SuperClass(HMDB)	Class(HMDB)	SubClass(HMDB)	m/z	pos_ZCYC_39_1	pos_ZCYC_39_2	pos_ZCYC_39_3	pos_YJYC_39_1	pos_YJYC_39_2	pos_YJYC_39_3	pos_QC1	pos_QC2	pos_QC3
Com_3_pos	Oleamide	C18 H35 N O	281.271	9.72	cpd:C19670	--	HMDB0002117	LMFA08010004	Lipids and lipid-like molecules	Fatty Acyls	Fatty amides	282.278	1.45729e+10	6.3341e+09	4.78315e+09	1.21238e+09	3.60441e+09	1.63309e+09	8.31838e+09	7.80552e+09	1.40484e+10
Com_5_pos	1-Stearoylglycerol	C21 H42 O4	358.307	10.432	--	--	HMDB0244009	--	Lipids and lipid-like molecules	Fatty Acyls	Fatty alcohols	359.314	1.09993e+10	5.65372e+09	6.32748e+09	1.84683e+09	6.89988e+09	1.09409e+09	9.16623e+09	9.12026e+09	9.56726e+09
Com_8_pos	1-Palmitoylglycerol	C19 H38 O4	330.276	9.611	--	--	HMDB0245964	--	Lipids and lipid-like molecules	Glycerolipids	Monoradylglycerols	331.283	5.6847e+09	5.34642e+09	4.95213e+09	1.04986e+09	4.23658e+09	8.14233e+08	5.53597e+09	5.57378e+09	5.25895e+09
Com_11_pos	Stearamide	C18 H37 N O	283.287	10.268	cpd:C13846	--	HMDB0034146	LMFA08010003	Organic acids and derivatives	Carboximidic acids and derivatives	Carboximidic acids	284.294	4.54928e+09	1.06425e+09	8.45659e+08	2.77207e+08	6.45488e+08	2.89339e+08	3.06919e+09	2.86715e+09	3.13792e+09
Com_13_pos	Hexadecanamide	C16 H33 N O	255.255	9.419	--	--	HMDB0012273	LMFA08010009	Lipids and lipid-like molecules	Fatty Acyls	Fatty amides	256.262	3.46746e+09	1.76862e+09	1.24268e+09	3.37852e+08	1.11098e+09	2.1008e+08	2.81438e+09	1.99519e+09	2.99564e+09
Com_17_pos	2-Amino-1,3,4-octadecanetriol	C18 H39 N O3	317.292	6.075	--	--	--	--	--	--	--	318.299	2.02413e+09	2.95835e+09	3.33309e+09	1.07217e+10	6.76066e+09	9.97826e+09	3.28617e+09	3.18881e+09	3.26454e+09
Com_72_pos	Indole-3-acrylic acid	C11 H9 N O2	187.063	5.156	--	--	HMDB0000734	--	Organoheterocyclic compounds	Indoles and derivatives	Indoles	188.071	1.04831e+08	1.43758e+08	2.12289e+08	4.6839e+08	4.92704e+08	7.37138e+08	1.88356e+08	1.90143e+08	2.02703e+08
Com_76_pos	2-Amino-1,3-octadecanediol	C18 H39 N O2	301.297	6.373	--	--	HMDB0242634	--	Organic nitrogen compounds	Organonitrogen compounds	Amines	302.305	8.53224e+07	1.08436e+08	1.17049e+08	6.26476e+08	3.82277e+08	6.74567e+08	1.7173e+08	1.67863e+08	1.64504e+08
Com_100_pos	N-Acetyl-L-leucine	C8 H15 N O3	173.105	5.589	cpd:C02710	--	HMDB0011756	--	Organic acids and derivatives	Carboxylic acids and derivatives	Amino acids, peptides, and analogues	174.112	9.86522e+07	1.37144e+08	2.06466e+08	1.83887e+07	2.02468e+07	2.35357e+07	7.3785e+07	7.2302e+07	7.01831e+07
Com_114_pos	N,N-Dimethyldecylamine N-oxide	C12 H27 N O	201.209	5.851	--	--	--	--	--	--	--	202.216	2.86894e+07	4.07772e+07	5.76905e+07	1.68985e+08	2.32956e+08	2.61238e+08	6.28247e+07	6.3557e+07	6.71076e+07
Com_239_pos	Cuminaldehyde	C10 H12 O	148.089	6.644	cpd:C06577	map00622 Xylene degradation;map01120 Microbial metabolism in diverse environments;map01220 Degradation of aromatic compounds	HMDB0002214	--	Lipids and lipid-like molecules	Prenol lipids	Monoterpenoids	149.096	3.69188e+07	6.02718e+07	3.17489e+07	6.34698e+07	2.08344e+07	7.12528e+07	5.31245e+07	5.49745e+07	5.43504e+07
Com_450_pos	2,4-Dimethylbenzaldehyde	C9 H10 O	134.073	5.607	--	--	HMDB0032142	--	Benzenoids	Benzene and substituted derivatives	Benzoyl derivatives	135.081	1.98013e+07	1.4086e+07	2.07223e+07	3.17125e+07	4.68487e+07	3.23169e+07	1.67132e+07	1.79223e+07	1.82294e+07
Com_946_pos	Acetophenone	C8 H8 O	120.057	6.339	cpd:C07113	map01120 Microbial metabolism in diverse environments;map01220 Degradation of aromatic compounds	HMDB0033910	--	Organic oxygen compounds	Organooxygen compounds	Carbonyl compounds	121.065	5.69222e+06	1.14989e+07	1.1531e+07	2.21525e+07	7.99521e+06	2.16296e+07	1.11799e+07	1.024e+07	1.08834e+07
Com_960_pos	Adenosine	C10 H13 N5 O4	267.096	2.865	cpd:C00212	map00230 Purine metabolism;map01100 Metabolic pathways	HMDB0000050	--	Nucleosides, nucleotides, and analogues	Purine nucleosides	-	268.103	4.41037e+06	6.03482e+06	6.44455e+06	6.25389e+06	1.90659e+07	2.84981e+07	5.79312e+06	6.31863e+06	6.06479e+06
Com_990_pos	6-Methylquinoline	C10 H9 N	143.074	5.34	--	--	HMDB0033115	--	Organoheterocyclic compounds	Quinolines and derivatives	-	144.081	3.35193e+06	1.16016e+07	1.02092e+07	1.97964e+07	1.00637e+07	3.55908e+06	6.168e+06	5.67162e+06	6.50097e+06
Com_1023_pos	5,6-Dimethylbenzimidazole	C9 H10 N2	146.085	5.174	cpd:C03114	map00740 Riboflavin metabolism;map00860 Porphyrin and chlorophyll metabolism;map01100 Metabolic pathways	HMDB0003701	--	Organoheterocyclic compounds	Benzimidazoles	-	147.092	1.60188e+06	2.87228e+06	3.41461e+06	1.73421e+06	1.90353e+07	2.57721e+07	4.8102e+06	4.98595e+06	4.87623e+06
Com_1555_pos	Octadecanamine	C18 H39 N	269.307	7.272	--	--	--	--	--	--	--	270.315	3.83239e+06	4.12651e+06	4.24327e+06	1.2907e+06	1.60523e+06	541547	3.95687e+06	3.79724e+06	3.67261e+06
Com_1560_pos	11β-Hydroxyandrosterone	C19 H30 O3	306.219	6.522	cpd:C14606	--	--	--	--	--	--	307.226	2.12003e+06	1.19608e+06	1.88459e+06	1.09483e+07	1.09863e+07	1.18482e+07	2.86673e+06	2.91552e+06	1.57204e+06
Com_119_pos	5'-S-Methyl-5'-thioadenosine	C11 H15 N5 O3 S	297.09	5.139	--	--	HMDB0001173	--	Nucleosides, nucleotides, and analogues	5'-deoxyribonucleosides	5'-deoxy-5'-thionucleosides	298.097	1.72164e+07	2.16634e+07	3.36131e+07	1.16298e+08	2.11808e+08	1.75596e+08	4.38543e+07	4.45394e+07	4.7108e+07
Com_9_pos	Oleoyl ethylamide	C20 H39 N O	309.302	10.455	--	--	--	--	--	--	--	310.31	5.67883e+09	3.63771e+09	3.0085e+09	6.35089e+08	2.38544e+09	3.12743e+08	5.49768e+09	5.26952e+09	5.57103e+09
Com_20_pos	PC (16:1e/3:0)	C27 H54 N O7 P	535.362	9.852	--	--	--	--	--	--	--	536.37	1.99038e+09	3.13051e+09	2.96876e+09	2.52132e+07	1.36724e+07	5.00405e+06	1.58118e+09	1.61433e+09	1.51354e+09
Com_38_pos	PC (14:1e/4:0)	C26 H52 N O7 P	521.347	9.277	--	--	--	--	--	--	--	522.354	3.99414e+08	5.63895e+08	5.64248e+08	1.191e+07	5.79007e+06	3.14957e+06	3.33829e+08	3.11677e+08	3.26289e+08
Com_65_pos	2,3-dihydroxypropyl 12-methyltridecanoate	C17 H34 O4	324.227	8.744	--	--	--	--	--	--	--	325.234	2.13301e+08	2.55962e+08	2.23731e+08	3.37388e+07	5.77591e+07	2.94841e+07	1.80219e+08	1.74594e+08	1.76041e+08
Com_66_pos	9-Aminoacridine, monohydrochloride, monohydrate	C13 H10 N2	194.084	5.271	--	--	HMDB0040068	--	Organoheterocyclic compounds	Azoles	Thiazoles	195.092	2.45163e+07	3.54553e+07	5.01252e+07	5.84955e+08	6.0922e+08	6.88363e+08	1.39943e+08	1.35121e+08	1.42946e+08
Com_90_pos	PC (14:1e/3:0)	C25 H50 N O7 P	507.332	8.959	--	--	--	--	--	--	--	508.339	1.35817e+08	1.76878e+08	2.01904e+08	4.72461e+06	2.27432e+06	2.14213e+06	8.9998e+07	9.09319e+07	1.05021e+08
Com_97_pos	PC (14:0e/2:0)	C24 H50 N O7 P	495.331	9.066	--	--	--	--	--	--	--	496.339	1.17822e+08	1.85255e+08	1.80388e+08	5.33681e+06	3.45565e+06	2.31442e+06	1.12092e+08	1.01635e+08	9.44288e+07
Com_120_pos	Oleoyl ethanolamide	C20 H39 N O2	307.287	9.959	--	--	HMDB0002088	--	Organic nitrogen compounds	Organonitrogen compounds	Amines	308.294	7.21943e+07	4.48643e+07	3.7609e+07	8.33167e+06	2.49517e+07	3.56683e+06	5.56049e+07	5.39547e+07	5.65336e+07
Com_122_pos	PC (14:1e/2:0)	C24 H48 N O7 P	493.316	8.646	--	--	--	--	--	--	--	494.323	7.05192e+07	9.7998e+07	1.05993e+08	8.31054e+06	3.54341e+06	5.38436e+06	4.97685e+07	4.70978e+07	7.65652e+07
Com_123_pos	2-Arachidonoyl glycerol	C23 H38 O4	356.291	9.893	--	--	--	LMGL01010028	--	--	--	357.299	7.00554e+07	7.39208e+07	6.55319e+07	1.07119e+07	1.77757e+07	6.36382e+06	5.42233e+07	5.5994e+07	5.70375e+07
Com_124_pos	N-Tetradecanamide	C14 H29 N O	227.224	8.507	--	--	--	--	--	--	--	228.232	6.98111e+07	5.12599e+07	3.98535e+07	1.57876e+07	2.60348e+07	6.84037e+06	5.87381e+07	5.61874e+07	5.58811e+07
Com_136_pos	(2E,4E)-N-(2-methylpropyl)dodeca-2,4-dienamide	C16 H29 N O	251.224	8.3	--	--	--	--	--	--	--	252.231	6.3769e+07	7.97041e+07	8.26038e+07	3.38375e+07	3.68884e+07	2.29492e+07	6.54513e+07	6.28285e+07	6.91207e+07
Com_165_pos	Lenalidomide	C13 H13 N3 O3	276.12	5.94	--	--	HMDB0014623	--	Organoheterocyclic compounds	Isoindoles and derivatives	Isoindolines	277.127	1.23366e+07	1.04192e+07	1.62148e+07	2.52128e+07	1.45934e+08	1.08909e+08	2.53551e+07	2.70861e+07	2.63251e+07
Com_170_pos	Bilirubin	C33 H36 N4 O6	584.266	8.995	cpd:C00486	map00860 Porphyrin and chlorophyll metabolism;map01100 Metabolic pathways;map01110 Biosynthesis of secondary metabolites	HMDB0000054	--	Organoheterocyclic compounds	Tetrapyrroles and derivatives	Bilirubins	585.273	4.18362e+07	7.05284e+07	9.07002e+07	1.37478e+08	1.09293e+08	1.35601e+08	5.67361e+07	6.09931e+07	4.91811e+07
Com_175_pos	PC (14:0e/3:0)	C25 H52 N O7 P	509.347	9.41	--	--	--	--	--	--	--	510.354	4.8165e+07	6.51639e+07	6.40269e+07	2.21543e+06	1.77562e+06	2.0088e+06	3.621e+07	3.26695e+07	3.06287e+07
Com_208_pos	octadec-9-ynoic acid	C18 H32 O2	262.229	7.394	--	--	--	--	--	--	--	263.236	2.91331e+07	6.90344e+07	5.0433e+07	1.20707e+08	7.56521e+07	1.05498e+08	4.48974e+07	4.92573e+07	4.47217e+07
Com_213_pos	Methyl palmitate	C17 H34 O2	287.282	6.221	cpd:C16995	--	HMDB0061859	--	Lipids and lipid-like molecules	Fatty Acyls	Fatty acid esters	288.289	2.05248e+07	3.2104e+07	3.56391e+07	1.19883e+08	9.5528e+07	1.58241e+08	3.38099e+07	4.19921e+07	3.77626e+07
Com_221_pos	LPC 14:1	C22 H44 N O7 P	465.285	7.88	--	--	--	LMGP01050014	--	--	--	466.292	3.9085e+07	6.6043e+07	6.90265e+07	2.56556e+07	4.75666e+06	4.16104e+06	3.23802e+07	3.20824e+07	3.15205e+07
Com_258_pos	N'1-imino(2-pyridyl)methyl-3,4,5-trimethoxybenzene-1-carbohydrazide	C16 H18 N4 O4	330.13	9.146	--	--	--	--	--	--	--	331.137	2.30839e+07	3.541e+07	4.18746e+07	7.90034e+07	6.42569e+07	7.58131e+07	3.34445e+07	3.15717e+07	5.18691e+07
Com_268_pos	2-Thio-acetyl MAGE	C21 H42 O3 S	396.264	9.607	--	--	--	--	--	--	--	397.271	3.45932e+07	4.23095e+07	5.09213e+07	1.52044e+07	5.57245e+07	1.35979e+07	3.88888e+07	4.45444e+07	3.79588e+07
Com_353_pos	Monolaurin	C15 H30 O4	274.214	7.857	--	--	HMDB0245396	--	Lipids and lipid-like molecules	Glycerolipids	Monoradylglycerols	275.221	2.63989e+07	4.16571e+07	3.82769e+07	5.98867e+07	4.55599e+07	5.37335e+07	2.83187e+07	3.0891e+07	3.20462e+07
Com_356_pos	N1-ethyl-4-methylbenzene-1-sulfonamide	C9 H13 N O2 S	199.066	5.888	--	--	--	--	--	--	--	200.073	6.76766e+06	1.24077e+07	1.68314e+07	1.63501e+07	4.11608e+07	9.92072e+07	1.57236e+07	1.56347e+07	1.54862e+07
Com_357_pos	Punicic Acid	C18 H30 O2	278.224	7.31	cpd:C08364	--	HMDB0030963	LMFA01030146	Lipids and lipid-like molecules	Fatty Acyls	Lineolic acids and derivatives	296.258	2.59725e+07	3.94398e+07	2.98156e+07	2.94423e+07	2.25384e+07	3.03018e+07	2.97065e+07	2.57408e+07	2.56084e+07
Com_369_pos	3-amino-2-phenyl-2H-pyrazolo[4,3-c]pyridine-4,6-diol	C12 H10 N4 O2	242.079	6.16	--	--	--	--	--	--	--	243.087	1.68032e+07	2.24863e+07	2.82311e+07	3.6657e+07	7.12156e+07	9.55791e+07	2.4455e+07	1.67189e+07	2.41205e+07
Com_392_pos	LPC 15:1	C23 H46 N O7 P	479.3	8.211	--	--	--	LMGP01050125	--	--	--	480.307	2.34958e+07	3.5751e+07	3.94857e+07	1.29008e+07	2.39329e+06	2.51337e+06	1.6075e+07	1.75415e+07	1.68964e+07
Com_393_pos	N-Acetylneuraminic acid	C11 H19 N O9	309.107	4.967	cpd:C00270	map00520 Amino sugar and nucleotide sugar metabolism;map01100 Metabolic pathways	HMDB0000230	--	Organic oxygen compounds	Organooxygen compounds	Carbohydrates and carbohydrate conjugates	310.114	882335	1.9272e+06	1.85428e+06	2.48997e+06	6.73753e+07	1.50121e+07	6.37584e+06	6.21834e+06	6.12602e+06
Com_512_pos	Limonin	C26 H30 O8	492.173	6.345	cpd:C03514	--	HMDB0035921	--	Lipids and lipid-like molecules	Prenol lipids	Triterpenoids	493.18	1.39029e+07	2.75696e+07	2.74184e+07	5.10046e+07	1.45609e+07	4.76849e+07	2.29966e+07	2.48584e+07	1.8416e+07
Com_514_pos	All-Trans-13,14-Dihydroretinol	C20 H32 O	288.245	5.808	--	--	HMDB0011618	LMPR01090047	Lipids and lipid-like molecules	Prenol lipids	Retinoids	289.252	1.32852e+07	1.73754e+07	2.73684e+07	5.31566e+07	4.92494e+07	6.08251e+07	1.94227e+07	1.99698e+07	2.10506e+07
Com_517_pos	Desmethylclozapine	C17 H17 Cl N4	290.136	5.805	--	--	HMDB0060536	--	Organoheterocyclic compounds	Benzodiazepines	Dibenzodiazepines	291.142	1.41335e+07	2.21763e+07	3.13564e+07	4.47508e+07	4.32463e+07	4.96119e+07	1.86134e+07	1.89597e+07	2.07383e+07
Com_528_pos	4-(Diethylamino)salicylaldehyde	C11 H15 N O2	211.119	5.55	--	--	--	--	--	--	--	212.126	1.46821e+07	2.43638e+07	2.64178e+07	5.06177e+07	3.54031e+07	6.3041e+07	1.85005e+07	1.98487e+07	2.15948e+07
Com_540_pos	7-(2-hydroxypropan-2-yl)-1,4a-dimethyl-decahydronaphthalen-1-ol	C15 H28 O2	257.235	6.374	--	--	--	--	--	--	--	258.242	1.01143e+06	2.02093e+06	1.53533e+06	3.96803e+07	4.63089e+07	3.64583e+07	6.49569e+06	7.76195e+06	7.81938e+06
Com_544_pos	N-(9-oxodecyl)acetamide	C12 H23 N O2	235.154	5.995	--	--	--	--	--	--	--	236.162	1.32905e+07	2.33614e+07	2.9101e+07	4.33215e+07	3.80394e+07	5.13582e+07	1.72222e+07	1.78917e+07	9.94578e+06
Com_573_pos	(1R,2R)-trans-N-Boc-1,2-cyclohexanediamine	C11 H22 N2 O2	214.167	5.915	--	--	--	--	--	--	--	215.175	1.04844e+07	1.44021e+07	1.45157e+07	5.97724e+07	1.34179e+07	3.27211e+07	1.12735e+07	1.2059e+07	1.30739e+07
Com_574_pos	2-[5-(2-hydroxypropyl)oxolan-2-yl]propanoic acid	C10 H18 O4	224.102	5.988	--	--	--	--	--	--	--	225.109	1.48395e+07	1.7453e+07	1.5315e+07	5.54937e+07	4.03532e+07	5.54783e+07	1.64661e+07	1.72216e+07	1.76522e+07
Com_582_pos	Mezlocillin	C21 H25 N5 O8 S2	556.143	10.787	cpd:C07221	--	HMDB0015083	--	Organic acids and derivatives	Carboxylic acids and derivatives	Amino acids, peptides, and analogues	557.151	1.20294e+07	2.35787e+07	1.87621e+06	4.7323e+07	3.64407e+07	4.01048e+06	1.63738e+06	1.82414e+06	2.87054e+06
Com_590_pos	2-[(butylamino)(imino)methyl]-1-oxohydrazinium-1-olate	C5 H12 N4 O2	182.079	1.282	--	--	--	--	--	--	--	183.086	5.25764e+06	1.16823e+06	1.48049e+06	3.00134e+06	4.01497e+07	2.87884e+06	3.70207e+06	3.8648e+06	4.12106e+06
Com_637_pos	N-(5-acetamidopentyl)acetamide	C9 H18 N2 O2	208.118	5.564	--	--	--	--	--	--	--	209.126	8.65062e+06	1.0445e+07	1.27892e+07	5.1204e+07	1.04053e+07	2.80697e+07	1.02018e+07	1.06643e+07	6.61614e+06
Com_645_pos	Styrene	C8 H8	104.063	6.34	cpd:C07083	map00643 Styrene degradation;map01100 Metabolic pathways;map01120 Microbial metabolism in diverse environments;map01220 Degradation of aromatic compounds	HMDB0034240	--	Benzenoids	Benzene and substituted derivatives	Styrenes	105.07	8.63764e+06	2.05675e+07	2.05243e+07	3.72609e+07	1.45874e+07	3.70594e+07	1.50871e+07	1.62237e+07	1.76173e+07
Com_655_pos	L-Phenylalanine	C9 H11 N O2	165.077	5.352	cpd:C00079	map00360 Phenylalanine metabolism;map00400 Phenylalanine, tyrosine and tryptophan biosynthesis;map00460 Cyanoamino acid metabolism;map00970 Aminoacyl-tRNA biosynthesis;map01100 Metabolic pathways;map01110 Biosynthesis of secondary metabolites;map01130 Biosynthesis of antibiotics;map01210 2-Oxocarboxylic acid metabolism;map01230 Biosynthesis of amino acids;map02010 ABC transporters	HMDB0000159	--	Organic acids and derivatives	Carboxylic acids and derivatives	Amino acids, peptides, and analogues	166.084	6.34319e+06	1.74449e+07	2.29135e+07	3.9208e+06	1.52808e+07	4.52768e+07	1.38278e+07	1.3965e+07	1.63005e+07
Com_659_pos	PC (18:1e/2:0)	C28 H56 N O7 P	549.378	10.399	--	--	--	--	--	--	--	550.385	1.21912e+07	2.0224e+07	1.97448e+07	1.5119e+06	2.3766e+06	1.16919e+06	8.30772e+06	8.75024e+06	8.79571e+06
Com_660_pos	Linoleoyl ethanolamide	C20 H37 N O2	323.281	8.127	--	--	HMDB0012252	--	Organic nitrogen compounds	Organonitrogen compounds	Amines	324.289	1.23374e+07	1.34578e+07	8.89026e+06	1.65246e+06	1.45755e+06	1.47818e+06	8.43808e+06	8.53012e+06	8.01909e+06
Com_666_pos	1-(4-bromophenyl)-2-phenylethan-1-one	C14 H11 Br O	206.091	5.701	--	--	--	--	--	--	--	224.125	4.72861e+06	1.0323e+07	9.86618e+06	2.65574e+07	1.54752e+07	4.6375e+07	8.17158e+06	7.53558e+06	1.16144e+07
Com_681_pos	5-(6-hydroxy-6-methyloctyl)-2,5-dihydrofuran-2-one	C13 H22 O3	226.154	6.744	--	--	--	--	--	--	--	227.161	3.51213e+06	8.13171e+06	9.7607e+06	1.75849e+07	7.60729e+06	4.50663e+07	7.97465e+06	7.64269e+06	7.65041e+06
Com_688_pos	10-Nitrolinoleate	C18 H31 N O4	307.211	6.572	--	--	HMDB0005049	--	Lipids and lipid-like molecules	Fatty Acyls	Lineolic acids and derivatives	308.219	9.91938e+06	1.82838e+07	1.73653e+07	4.22616e+07	2.50363e+07	4.44024e+07	1.28988e+07	1.42358e+07	1.4476e+07
Com_693_pos	Norharman	C11 H8 N2	168.069	5.247	cpd:C20157	--	HMDB0012897	--	Organoheterocyclic compounds	Indoles and derivatives	Pyridoindoles	169.076	8.62151e+06	1.37138e+07	2.11095e+07	5.41937e+06	8.25478e+06	5.3534e+06	7.86734e+06	8.0062e+06	8.91987e+06
Com_700_pos	Undecanedioic acid	C11 H20 O4	216.135	6.27	--	--	HMDB0000888	LMFA01170007	Lipids and lipid-like molecules	Fatty Acyls	Fatty acids and conjugates	239.125	5.4015e+06	8.33316e+06	9.92039e+06	1.62168e+07	3.24704e+07	2.23841e+07	7.7165e+06	7.05276e+06	6.96917e+06
Com_731_pos	1-O-(3,4,5-Trimethoxybenzoyl)-beta-L-galactopyranose	C16 H22 O10	198.052	5.371	--	--	--	--	--	--	--	397.111	1.15242e+06	1.90578e+06	2.73028e+06	3.66122e+06	3.12009e+07	1.9124e+07	4.34366e+06	4.79985e+06	4.77977e+06
Com_753_pos	PC (16:2e/2:0)	C26 H50 N O7 P	519.331	8.982	--	--	--	--	--	--	--	520.339	9.71341e+06	1.70197e+07	1.67166e+07	4.02343e+06	2.48255e+06	3.44247e+06	9.27178e+06	7.39363e+06	8.10957e+06
Com_767_pos	PC (18:4e/2:0)	C28 H50 N O7 P	543.331	8.855	--	--	--	--	--	--	--	544.339	7.43056e+06	1.56773e+07	1.87314e+07	2.24834e+06	1.68739e+06	2.08091e+06	9.41572e+06	9.64396e+06	8.341e+06
Com_770_pos	(2R,3S,4S,5R,6R)-2-(hydroxymethyl)-6-(2-phenylethoxy)oxane-3,4,5-triol	C14 H20 O6	142.063	5.449	--	--	--	--	--	--	--	143.071	1.00809e+07	1.46012e+07	1.82857e+07	1.36275e+07	1.07764e+07	1.12932e+07	9.20981e+06	8.12102e+06	1.32292e+07
Com_842_pos	ethyl 1-(3-nitro-2-thienyl)piperidine-4-carboxylate	C12 H16 N2 O4 S	262.104	5.775	--	--	--	--	--	--	--	285.094	1.96633e+06	1.87971e+06	2.72187e+06	4.97688e+06	2.57095e+07	2.07263e+07	2.84614e+06	4.02284e+06	4.7471e+06
Com_852_pos	1-adamantyl(piperidino)methanone	C16 H25 N O	225.208	7.958	--	--	--	--	--	--	--	226.216	8.43173e+06	1.3084e+07	1.2692e+07	1.19348e+07	6.78772e+06	7.77347e+06	9.60987e+06	1.00018e+07	1.26705e+07
Com_876_pos	N1,N1-diethyl-4-[5-(4-nitrophenyl)-1,3-oxazolan-2-yl]aniline	C19 H23 N3 O3	341.175	7.017	--	--	--	--	--	--	--	342.182	3.94718e+06	8.09438e+06	1.39315e+07	2.5939e+07	1.07725e+07	3.24561e+07	9.17134e+06	9.11572e+06	6.86109e+06
Com_901_pos	7-(1-pyrrolidinyl)pyrimido[4,5-d]pyrimidin-4-amine	C10 H12 N6	216.112	6.045	--	--	--	--	--	--	--	217.12	6.52612e+06	1.25171e+07	1.52602e+07	1.59902e+07	1.11244e+07	2.14354e+07	6.61717e+06	6.78114e+06	6.72755e+06
Com_908_pos	Isoquinoline	C9 H7 N	129.058	5.167	cpd:C06323	--	HMDB0034244	--	Organoheterocyclic compounds	Isoquinolines and derivatives	-	147.092	2.46173e+06	4.00597e+06	4.51174e+06	5.62079e+06	2.1241e+07	3.12238e+07	6.25199e+06	6.37878e+06	6.37446e+06
Com_995_pos	(4-benzoylpiperidino)[4-(tert-butyl)phenyl]methanone	C23 H27 N O2	349.203	6.707	--	--	--	--	--	--	--	350.21	5.27008e+06	6.24094e+06	1.19414e+07	1.66617e+07	1.81779e+07	2.67943e+07	8.68473e+06	9.11672e+06	7.97249e+06
Com_1087_pos	PC (16:2e/3:0)	C27 H52 N O7 P	533.347	9.558	--	--	--	--	--	--	--	534.354	6.29308e+06	9.8701e+06	1.02491e+07	1.50103e+06	1.19043e+06	1.33262e+06	4.02788e+06	3.77349e+06	5.35418e+06
Com_1094_pos	N1-[1-(2,4-dimethylphenyl)ethyl]-2,2-dimethylpropanamide	C15 H23 N O	211.193	7.536	--	--	--	--	--	--	--	212.2	4.98357e+06	1.01734e+07	9.27752e+06	1.39718e+07	4.09997e+06	1.12783e+07	6.88139e+06	7.26868e+06	6.56953e+06
Com_1229_pos	(2S)-2-(2-hydroxypropan-2-yl)-2H,3H,7H-furo[3,2-g]chromen-7-one	C14 H14 O4	246.086	6.287	--	--	--	--	--	--	--	247.093	1.34861e+06	7.83134e+06	9.65288e+06	2.0701e+07	2.53829e+06	2.04293e+07	5.18686e+06	5.90465e+06	5.78407e+06
Com_1231_pos	N-cyclooctylurea	C9 H18 N2 O	170.142	5.911	--	--	--	--	--	--	--	171.149	1.88592e+06	2.46427e+06	2.63908e+06	5.07597e+06	1.54038e+07	1.84268e+07	3.30209e+06	3.7257e+06	3.8532e+06
Com_1316_pos	PC (14:1e/7:0)	C29 H58 N O7 P	563.394	11.043	--	--	--	--	--	--	--	564.401	4.86916e+06	7.56319e+06	6.6526e+06	738704	520862	673815	3.81512e+06	3.59183e+06	3.43822e+06
Com_1353_pos	1-(3,4-dimethoxyphenyl)ethan-1-one oxime	C10 H13 N O3	195.087	5.343	--	--	--	--	--	--	--	196.094	1.7396e+06	3.31093e+06	2.974e+06	1.13166e+07	7.70055e+06	1.76637e+07	3.66335e+06	3.77625e+06	3.65055e+06
Com_1456_pos	isoleucine	C6 H13 N O2	131.095	5.601	cpd:C16434	--	HMDB0033923	--	Organic acids and derivatives	Carboxylic acids and derivatives	Amino acids, peptides, and analogues	132.102	4.20278e+06	5.45146e+06	7.7979e+06	5.63534e+06	4.1435e+06	7.03808e+06	4.62924e+06	4.88456e+06	4.06049e+06
Com_1470_pos	N1-(2-amino-2-oxoethyl)-2-(isopropylthio)acetamide	C7 H14 N2 O2 S	190.077	5.454	--	--	--	--	--	--	--	191.085	1.87164e+06	3.4937e+06	7.66986e+06	3.28311e+06	2.16107e+06	2.81359e+06	2.29053e+06	1.87562e+06	1.84216e+06
Com_1480_pos	Octyl hydrogen phthalate	C16 H22 O4	278.149	6.309	--	--	HMDB0254869	--	Benzenoids	Benzene and substituted derivatives	Benzoic acids and derivatives	279.156	4.11054e+06	5.26087e+06	5.0005e+06	1.07897e+07	9.16964e+06	6.50536e+06	4.2173e+06	4.43809e+06	4.37802e+06
Com_1568_pos	6-(3-hydroxybutan-2-yl)-5-(hydroxymethyl)-4-methoxy-2H-pyran-2-one	C11 H16 O5	250.081	6	--	--	--	--	--	--	--	251.088	1.68867e+06	2.9185e+06	3.79743e+06	5.52928e+06	8.37191e+06	1.4408e+07	3.42587e+06	2.42889e+06	3.32409e+06
Com_1587_pos	4-methyl-5-phenoxy-6-piperidino-2-(trifluoromethyl)pyrimidine	C17 H18 F3 N3 O	337.138	5.423	--	--	--	--	--	--	--	338.145	1.22775e+06	1.54654e+06	2.29705e+06	3.4809e+06	1.06625e+07	5.48031e+06	2.22948e+06	2.06265e+06	2.27007e+06
Com_1625_pos	Estrone	C18 H22 O2	287.185	6.665	cpd:C00468	map01100 Metabolic pathways	HMDB0000145	LMST02010004	Lipids and lipid-like molecules	Steroids and steroid derivatives	Estrane steroids	288.193	3.12766e+06	5.86291e+06	6.64175e+06	7.13519e+06	8.79418e+06	7.85696e+06	4.48485e+06	2.52505e+06	4.08522e+06
Com_1707_pos	L-(-)-alpha-Amino-epsilon-Caprolactam	C6 H12 N2 O	128.095	5.374	--	--	--	--	--	--	--	129.102	1.90539e+06	2.4325e+06	3.00922e+06	5.33219e+06	9.6375e+06	1.13238e+07	3.06218e+06	2.87779e+06	3.1207e+06
Com_1757_pos	5,6-dimethyl-4-oxo-4H-pyran-2-carboxylic acid	C8 H8 O4	168.04	5.198	--	--	--	--	--	--	--	169.047	3.01142e+06	4.98658e+06	4.59564e+06	1.03834e+07	9.25376e+06	1.17591e+07	4.18877e+06	4.05339e+06	4.55844e+06
Com_1771_pos	7α-Hydroxytestosterone	C19 H28 O3	304.206	7.064	cpd:C05291	--	--	--	--	--	--	305.214	3.18583e+06	4.94553e+06	5.77426e+06	1.94608e+06	1.50435e+06	1.77517e+06	2.60079e+06	2.86668e+06	2.53261e+06
Com_1777_pos	Citrinin	C13 H14 O5	232.071	5.839	cpd:C16765	--	HMDB0041857	--	Organoheterocyclic compounds	Benzopyrans	-	233.078	1.9767e+06	3.20773e+06	4.3145e+06	7.8059e+06	8.35896e+06	1.20388e+07	3.36281e+06	3.48242e+06	3.44698e+06
Com_1812_pos	3-(3-pyridinyl)propanoic acid	C8 H9 N O2	151.061	4.963	--	--	--	--	--	--	--	152.068	2.1858e+06	4.18903e+06	5.72815e+06	1.2415e+07	4.14995e+06	7.99127e+06	3.51614e+06	3.84771e+06	3.94055e+06
Com_1828_pos	LPE 17:0	C22 H46 N O7 P	467.3	9.431	--	--	--	LMGP02050030	--	--	--	468.307	2.8288e+06	5.01936e+06	3.84117e+06	1.39613e+06	1.14991e+06	1.22661e+06	1.94093e+06	2.4417e+06	2.4807e+06
Com_1847_pos	Tramadol N-Oxide	C16 H25 N O3	279.18	6.167	--	--	--	--	--	--	--	280.187	2.64059e+06	2.86124e+06	4.70439e+06	9.32545e+06	5.88563e+06	1.09656e+07	3.74068e+06	4.36661e+06	3.06773e+06
Com_1923_pos	Hydroquinone	C6 H6 O2	110.037	5.638	cpd:C15603	--	HMDB0002434	--	Benzenoids	Phenols	Benzenediols	111.044	2.07622e+06	3.29566e+06	3.42778e+06	7.2904e+06	4.80828e+06	8.66551e+06	2.77103e+06	4.1172e+06	2.80629e+06
Com_1944_pos	Dehydrocholic acid	C24 H34 O5	402.242	11.119	cpd:C13154	--	--	LMST04010106	--	--	--	403.249	24192.9	26376.8	5.17889e+06	2.35416e+06	258523	536575	30757.8	29019.8	31029.6
Com_2040_pos	Cholecalciferol	C27 H44 O	384.334	7.245	cpd:C05443	map01100 Metabolic pathways	HMDB0000876	--	Lipids and lipid-like molecules	Steroids and steroid derivatives	Vitamin D and derivatives	385.341	2.65327e+06	3.19376e+06	2.81424e+06	566652	537891	515616	2.14569e+06	2.07316e+06	1.91014e+06
Com_2048_pos	Ergocalciferol	C28 H44 O	396.334	7.18	cpd:C05441	map01100 Metabolic pathways;map01130 Biosynthesis of antibiotics	HMDB0000900	LMST03010001	Lipids and lipid-like molecules	Steroids and steroid derivatives	Vitamin D and derivatives	397.342	2.64127e+06	3.21582e+06	2.94097e+06	566479	470835	578542	2.04313e+06	2.15902e+06	1.88901e+06
Com_2143_pos	Estriol	C18 H24 O3	305.196	6.769	cpd:C05141	map01100 Metabolic pathways	HMDB0000153	--	Lipids and lipid-like molecules	Steroids and steroid derivatives	Estrane steroids	306.203	1.9023e+06	3.2975e+06	3.42432e+06	7.08738e+06	7.08921e+06	9.38946e+06	2.95764e+06	3.00401e+06	2.80335e+06
Com_2160_pos	INH	C16 H26 N6 O5	382.195	7.41	--	--	HMDB0015086	--	Organoheterocyclic compounds	Pyridines and derivatives	Pyridinecarboxylic acids and derivatives	383.203	864974	2.06206e+06	2.0523e+06	9.81458e+06	2.08839e+06	4.64376e+06	2.20336e+06	2.07559e+06	1.9628e+06
Com_2178_pos	Nobiletin	C21 H22 O8	402.135	5.342	cpd:C10112	--	HMDB0029540	LMPK12111468	Phenylpropanoids and polyketides	Flavonoids	O-methylated flavonoids	403.142	193040	320448	363357	681017	6.91665e+06	2.51735e+06	687076	870146	1.04703e+06
Com_2204_pos	Isohomovanillic acid	C9 H10 O4	182.055	5.439	--	--	HMDB0000333	--	Benzenoids	Phenols	Methoxyphenols	183.063	1.49631e+06	3.88002e+06	2.12421e+06	8.53426e+06	5.4787e+06	6.07446e+06	2.63715e+06	2.70091e+06	2.27129e+06
Com_2214_pos	Eicosapentaenoic acid ethyl ester	C22 H34 O2	325.297	8.717	--	--	HMDB0249402	--	Lipids and lipid-like molecules	Fatty Acyls	Fatty acid esters	326.305	2.35357e+06	1.88439e+06	1.1627e+06	1.28025e+06	1.60923e+06	1.20258e+06	1.84154e+06	1.55354e+06	1.60054e+06
Com_2262_pos	4-acetyl-4-(ethoxycarbonyl)heptanedioic acid	C12 H18 O7	256.092	5.378	--	--	--	--	--	--	--	257.099	2.25429e+06	1.92983e+06	2.53468e+06	4.08212e+06	5.02451e+06	7.13475e+06	2.00852e+06	1.98108e+06	2.33641e+06
Com_2464_pos	Lysopc 20:4	C28 H50 N O7 P	543.33	8.653	--	--	--	--	--	--	--	544.338	1.5467e+06	1.91507e+06	3.73247e+06	2.10041e+06	1.4145e+06	1.69716e+06	1.50782e+06	1.59489e+06	2.74953e+06
Com_2733_pos	6-O-Isobutyryl-alpha-D-glucopyranosyl alpha-D-glucopyranoside	C16 H28 O12	429.191	6.988	--	--	--	--	--	--	--	430.198	1.76754e+06	2.7759e+06	3.14512e+06	3.14051e+06	2.61626e+06	3.74515e+06	2.10691e+06	1.83656e+06	1.82934e+06
Com_2774_pos	6-phenyl-1,2,3,4-tetrahydro-2,5-benzodiazocin-1-one	C16 H14 N2 O	232.097	5.886	--	--	--	--	--	--	--	233.104	1.29853e+06	2.55014e+06	3.21138e+06	3.5844e+06	1.92105e+06	3.67388e+06	1.31127e+06	1.78763e+06	1.98748e+06
Com_2907_pos	3-[3-(beta-D-Glucopyranosyloxy)-2-methoxyphenyl]propanoic acid	C16 H22 O9	380.109	5.486	--	--	--	--	--	--	--	381.116	618128	2.01005e+06	3.0231e+06	2.90731e+06	3.9278e+06	2.50165e+06	1.60414e+06	1.43756e+06	1.73776e+06
Com_3014_pos	Meperidine-d4	C15 H17 [2]H4 N O2	251.185	7.213	--	--	--	--	--	--	--	252.193	883163	1.30193e+06	1.56821e+06	3.3372e+06	4.49713e+06	3.54024e+06	1.42942e+06	1.39148e+06	1.3736e+06
Com_3270_pos	mesityl(piperidin-4-yl)methanone hydrochloride	C15 H21 N O	231.161	6.385	--	--	--	--	--	--	--	232.169	342564	2.31734e+06	1.95801e+06	5.47738e+06	770861	4.2934e+06	1.48088e+06	1.69477e+06	1.5946e+06
Com_3676_pos	VNK	C15 H29 N5 O5	359.219	5.294	--	--	--	--	--	--	--	360.226	1.08497e+06	2.0011e+06	2.12521e+06	343462	297716	337413	720878	1.23321e+06	1.051e+06
Com_3826_pos	D-Proline	C5 H9 N O2	115.063	5.92	cpd:C00763	map00330 Arginine and proline metabolism;map01100 Metabolic pathways	HMDB0003411	--	Organic acids and derivatives	Carboxylic acids and derivatives	Amino acids, peptides, and analogues	116.071	568764	743973	788539	1.85136e+06	3.34337e+06	3.91775e+06	522785	746327	502979
Com_3992_pos	(4-nitrophenyl)(2,3,4,5,6-pentamethylphenyl)methanone	C18 H19 N O3	297.134	6.008	--	--	--	--	--	--	--	298.141	1.0176e+06	1.51278e+06	1.94809e+06	3.82762e+06	2.61088e+06	3.55711e+06	1.35312e+06	1.57927e+06	1.38631e+06
Com_4039_pos	PC(16:0/16:0)	C40 H80 N O8 P	733.565	5.586	--	--	HMDB0000564	LMGP01010564	Lipids and lipid-like molecules	Glycerophospholipids	Glycerophosphocholines	734.572	99487.3	1.75143e+06	152625	348586	218041	2.04125e+06	110171	124932	134497
Com_4102_pos	2-Phenylacetamide	C8 H9 N O	135.068	6.032	cpd:C02505	map00360 Phenylalanine metabolism;map00643 Styrene degradation;map01120 Microbial metabolism in diverse environments	HMDB0010715	--	Benzenoids	Benzene and substituted derivatives	Phenylacetamides	136.076	718009	1.474e+06	866741	4.19501e+06	1.81414e+06	2.70206e+06	1.34556e+06	1.50728e+06	1.10825e+06
Com_4239_pos	5-[5-(ethylsulfonyl)-2-hydroxyanilino]-5-oxopentanoic acid	C13 H17 N O6 S	332.1	5.46	--	--	--	--	--	--	--	333.108	162368	218729	262901	532649	2.85431e+06	450029	217086	180952	194324
Com_4290_pos	Dl-2-Amino-3-phosphonopropionic acid	C3 H8 N O5 P	169.014	5.454	--	--	--	--	--	--	--	170.021	213444	393847	323432	1.85315e+06	2.81755e+06	1.88241e+06	622565	540427	563779
Com_4318_pos	2-Hydroxyphenylalanine	C9 H11 N O3	181.072	5.324	--	--	HMDB0006050	--	Organic acids and derivatives	Carboxylic acids and derivatives	Amino acids, peptides, and analogues	182.079	608936	923380	1.79504e+06	257611	204630	259119	457691	581206	551218
Com_4704_pos	2-(tert-butyl)-6,7-dimethoxy-4H-3,1-benzoxazin-4-one	C14 H17 N O4	263.113	5.471	--	--	--	--	--	--	--	264.12	792064	851420	1.40952e+06	2.14811e+06	2.49843e+06	2.21705e+06	1.02223e+06	941182	1.03183e+06
Com_4728_pos	2-methyl-5-pyridin-2-yl-7-(trifluoromethyl)pyrazolo[1,5-a]pyrimidine	C13 H9 F3 N4	278.077	5.493	--	--	--	--	--	--	--	279.085	547106	492856	1.43461e+06	1.82626e+06	2.439e+06	3.28333e+06	718055	931771	925945
Com_4846_pos	2-[(carboxymethyl)(methyl)amino]-5-methoxybenzoic acid	C11 H13 N O5	239.079	4.919	--	--	--	--	--	--	--	240.086	373053	447478	737143	1.30401e+06	1.04901e+06	3.17131e+06	554160	521431	500356
Com_4884_pos	MAG (18:2)	C21 H38 O4	354.276	8.042	--	--	--	--	--	--	--	355.283	823368	1.16984e+06	1.05684e+06	649355	457122	549093	750326	973237	711342
Com_5472_pos	6-(trifluoromethoxy)quinolin-4-ol	C10 H6 F3 N O2	207.056	2.009	--	--	--	--	--	--	--	230.045	668368	954078	1.06165e+06	396411	263252	436121	610189	609360	540706
Com_5933_pos	O-Phospho-L-Tyrosine	C9 H12 N O6 P	261.041	0.541	--	--	HMDB0006049	--	Organic acids and derivatives	Carboxylic acids and derivatives	Amino acids, peptides, and analogues	262.048	176811	660996	822539	904636	1.59695e+06	1.79673e+06	625802	368443	424050
Com_6888_pos	Creatine	C4 H9 N3 O2	131.07	1.395	cpd:C00300	map00260 Glycine, serine and threonine metabolism;map00330 Arginine and proline metabolism;map01100 Metabolic pathways	HMDB0000064	--	Organic acids and derivatives	Carboxylic acids and derivatives	Amino acids, peptides, and analogues	132.077	236403	276009	299615	378607	489596	1.20726e+06	277386	325009	240609
Com_7064_pos	Glycerol-3-phosphate	C3 H9 O6 P	172.013	0.544	cpd:C03189	--	HMDB0252849	--	Lipids and lipid-like molecules	Glycerophospholipids	Glycerophosphates	173.021	168096	209938	194256	991458	284438	347209	167488	192259	309284
Com_243_pos	LPC 15:0	C23 H48 N O7 P	481.316	8.731	--	--	--	LMGP01050016	--	--	--	482.323	3.65223e+07	6.14195e+07	5.73266e+07	2.98041e+06	2.38118e+06	2.17126e+06	2.87668e+07	2.78782e+07	2.15474e+07
Com_913_pos	LPC 17:2	C25 H48 N O7 P	505.316	8.668	--	--	--	LMGP01050127	--	--	--	506.323	8.12733e+06	1.14814e+07	1.32714e+07	1.94946e+06	1.51205e+06	1.81421e+06	5.36145e+06	6.05824e+06	5.71534e+06
Com_1107_pos	(R)-3-Hydroxy myristic acid	C14 H28 O3	261.23	5.855	--	--	--	--	--	--	--	262.237	5.26278e+06	7.40888e+06	1.14016e+07	1.06248e+07	7.47049e+06	2.14513e+07	6.93763e+06	6.94319e+06	7.25907e+06
Com_1194_pos	Lysopc 18:2	C26 H50 N O7 P	519.331	9.234	--	--	--	LMGP01050137	--	--	--	520.339	5.43547e+06	9.15087e+06	9.31659e+06	1.94077e+06	1.51489e+06	1.74046e+06	5.69333e+06	4.54278e+06	5.07566e+06
Com_1266_pos	LPE 16:1	C21 H42 N O7 P	451.269	8.472	--	--	--	LMGP02050037	--	--	--	452.276	5.15219e+06	7.49528e+06	7.96209e+06	1.4759e+06	1.13463e+06	1.4757e+06	3.57566e+06	3.51282e+06	3.62228e+06
Com_1892_pos	Thymidine	C10 H14 N2 O5	242.091	5.89	cpd:C00214	map00240 Pyrimidine metabolism;map01100 Metabolic pathways	HMDB0000273	--	Nucleosides, nucleotides, and analogues	Pyrimidine nucleosides	Pyrimidine 2'-deoxyribonucleosides	243.098	2.37077e+06	3.14066e+06	5.39676e+06	7.89796e+06	7.36848e+06	7.57893e+06	3.80903e+06	2.81426e+06	3.99381e+06
Com_2041_pos	5-Hydroxytryptophan	C11 H12 N2 O3	220.085	4.966	cpd:C01017	--	HMDB0000472	--	Organoheterocyclic compounds	Indoles and derivatives	Tryptamines and derivatives	221.092	1.73452e+06	1.57121e+06	2.72444e+06	4.11872e+06	7.61977e+06	7.72342e+06	2.41378e+06	2.32347e+06	2.28503e+06
