# Supplementary material for: Bacillus populations restore amino acid metabolism in Mesorhizobium under saline–alkali stress to enhance nitrogen fixation efficiency
Source: ISME J. 2026 Apr 14;20(1):wrag087. doi: 10.1093/ismejo/wrag087 (PMC13155107; doi:10.1093/ismejo/wrag087)
Supplement: Supplemental_Material_6_wrag087 [file supplemental_material_6_wrag087.xlsx]

## Sheet: neg
The annotation and integration results of BT-9-1 metabolites (negetive) in the KEGG, HMDB, and Lipidmaps databases
ID	Name	Formula	Molecular Weight	RT [min]	Kegg_ID	KEGG_pathway	HMDB_ID	Lipidmaps_ID	SuperClass(HMDB)	Class(HMDB)	SubClass(HMDB)	m/z	neg_ZCBT_9_1_1	neg_ZCBT_9_1_2	neg_ZCBT_9_1_3	neg_YJBT_9_1_1	neg_YJBT_9_1_2	neg_YJBT_9_1_3	neg_QC1	neg_QC2	neg_QC3
Com_101_neg	Stearic acid	C18 H36 O2	284.272	11.031	cpd:C01530	map00061 Fatty acid biosynthesis;map01040 Biosynthesis of unsaturated fatty acids	HMDB0000827	LMFA01010018	Lipids and lipid-like molecules	Fatty Acyls	Fatty acids and conjugates	283.264	5.33299e+08	4.58654e+08	4.55618e+08	2.76269e+08	3.15326e+08	2.93713e+08	4.19946e+08	3.97135e+08	3.75949e+08
Com_469_neg	3-Hydroxybenzoic acid	C7 H6 O3	138.032	5.95	cpd:C00587	map00362 Benzoate degradation;map00400 Phenylalanine, tyrosine and tryptophan biosynthesis;map01120 Microbial metabolism in diverse environments;map01220 Degradation of aromatic compounds	HMDB0002466	--	Benzenoids	Benzene and substituted derivatives	Benzoic acids and derivatives	137.025	9.95782e+07	7.92177e+07	1.17035e+08	2.67868e+08	2.84239e+08	2.83433e+08	1.40492e+08	1.52427e+08	1.52265e+08
Com_472_neg	Pentadecanoic acid	C15 H30 O2	242.225	9.64	cpd:C16537	--	HMDB0000826	LMFA01010015	Lipids and lipid-like molecules	Fatty Acyls	Fatty acids and conjugates	241.217	1.37203e+08	4.14202e+07	1.14069e+08	2.58783e+07	2.61074e+07	2.54511e+07	8.01622e+07	7.53684e+07	8.20206e+07
Com_697_neg	Azelaic acid	C9 H16 O4	188.105	5.778	cpd:C08261	--	HMDB0000784	LMFA01170054	Lipids and lipid-like molecules	Fatty Acyls	Fatty acids and conjugates	187.098	4.74408e+07	4.33427e+07	6.70016e+07	2.04392e+08	2.09504e+08	1.71313e+08	8.3168e+07	8.37159e+07	1.03858e+08
Com_868_neg	2-Hydroxycaproic acid	C6 H12 O3	132.079	5.633	--	--	HMDB0001624	--	Lipids and lipid-like molecules	Fatty Acyls	Fatty acids and conjugates	131.072	4.4444e+07	3.15725e+07	4.01891e+07	1.56248e+08	1.71513e+08	1.57156e+08	5.99074e+07	5.85843e+07	6.15445e+07
Com_1083_neg	2-Isopropylmalic acid	C7 H12 O5	176.069	5.419	cpd:C02504	map00290 Valine, leucine and isoleucine biosynthesis;map00620 Pyruvate metabolism;map01100 Metabolic pathways;map01110 Biosynthesis of secondary metabolites;map01210 2-Oxocarboxylic acid metabolism;map01230 Biosynthesis of amino acids	HMDB0000402	--	Lipids and lipid-like molecules	Fatty Acyls	Fatty acids and conjugates	175.061	1.08843e+07	7.70442e+06	8.44267e+06	1.0777e+08	1.36673e+08	1.09493e+08	3.03716e+07	3.07883e+07	3.29461e+07
Com_1158_neg	4-Nitrophenol	C6 H5 N O3	139.027	5.755	cpd:C00870	map00627 Aminobenzoate degradation;map01120 Microbial metabolism in diverse environments	HMDB0001232	--	Benzenoids	Phenols	Nitrophenols	138.02	2.3302e+07	7.02704e+07	2.2575e+07	6.39008e+07	6.61423e+07	6.84547e+07	3.70255e+07	3.9326e+07	4.19486e+07
Com_1193_neg	Dodecanedioic acid	C12 H22 O4	230.152	6.374	cpd:C02678	--	HMDB0000623	LMFA01170009	Lipids and lipid-like molecules	Fatty Acyls	Fatty acids and conjugates	229.145	3.3726e+07	4.91219e+07	5.98043e+07	7.87286e+07	5.3592e+07	3.555e+07	4.59285e+07	4.89653e+07	4.62479e+07
Com_1871_neg	12-Hydroxydodecanoic acid	C12 H24 O3	216.173	6.463	cpd:C08317	--	HMDB0002059	--	Organic acids and derivatives	Hydroxy acids and derivatives	Medium-chain hydroxy acids and derivatives	215.165	3.1839e+07	3.21608e+07	3.69423e+07	5.11053e+07	4.72356e+07	4.97905e+07	3.59099e+07	3.84581e+07	3.77212e+07
Com_2012_neg	N-Acetylanthranilic acid	C9 H9 N O3	179.059	5.824	cpd:C06332	--	HMDB0032388	--	Benzenoids	Benzene and substituted derivatives	Benzoic acids and derivatives	178.051	2.07181e+07	1.71128e+07	2.24222e+07	7.01795e+07	6.90951e+07	6.76038e+07	3.1267e+07	3.25961e+07	2.95879e+07
Com_2038_neg	N-Acetyl-L-phenylalanine	C11 H13 N O3	207.09	5.62	cpd:C03519	map00360 Phenylalanine metabolism	HMDB0000512	--	Organic acids and derivatives	Carboxylic acids and derivatives	Amino acids, peptides, and analogues	206.082	2.74989e+07	2.36548e+07	2.73127e+07	6.58263e+07	6.86874e+07	6.70114e+07	3.26369e+07	3.58786e+07	3.69936e+07
Com_2196_neg	4-Acetamidobutanoic acid	C6 H11 N O3	145.074	5.827	--	--	HMDB0003681	--	Organic acids and derivatives	Carboxylic acids and derivatives	Amino acids, peptides, and analogues	144.067	1.8864e+07	1.24979e+07	1.92481e+07	5.9509e+07	6.41706e+07	6.07998e+07	2.74375e+07	2.72096e+07	3.05839e+07
Com_2309_neg	Monobutyl phthalate	C12 H14 O4	222.089	6.187	--	--	HMDB0013247	--	Benzenoids	Benzene and substituted derivatives	Benzoic acids and derivatives	221.082	2.58401e+07	2.36533e+07	2.89457e+07	4.26231e+07	4.04367e+07	4.73988e+07	2.83205e+07	3.23247e+07	3.10942e+07
Com_2314_neg	2-Deoxyribose 5-phosphate	C5 H11 O7 P	214.025	1.532	--	--	HMDB0001031	--	Organic oxygen compounds	Organooxygen compounds	Carbohydrates and carbohydrate conjugates	213.017	2.82216e+07	1.4694e+07	2.31668e+07	3.10143e+07	3.22339e+07	3.13663e+07	2.28463e+07	2.57077e+07	2.5923e+07
Com_546_neg	(R)-3-Hydroxy myristic acid	C14 H28 O3	244.204	8.098	--	--	--	--	--	--	--	243.196	1.05151e+08	7.1129e+07	1.22203e+08	1.48936e+07	1.62737e+07	1.80107e+07	6.89918e+07	6.88793e+07	6.83449e+07
Com_120_neg	Glycerophospho-N-palmitoyl ethanolamine	C21 H44 N O7 P	453.286	8.419	--	--	--	--	--	--	--	452.279	4.67575e+08	4.16015e+08	4.39558e+08	3.10935e+08	3.34402e+08	3.30128e+08	4.10344e+08	4.01429e+08	4.30567e+08
Com_443_neg	α-Estradiol	C18 H24 O2	272.174	5.72	--	--	--	--	--	--	--	271.167	1.28137e+08	1.72021e+08	1.2693e+08	4.66899e+07	5.61906e+07	5.34102e+07	9.84996e+07	1.04086e+08	1.07962e+08
Com_492_neg	N-Acetyl-D-alloisoleucine	C8 H15 N O3	173.106	5.604	--	--	--	--	--	--	--	172.098	9.88452e+07	9.00517e+07	9.87719e+07	2.57882e+08	2.82448e+08	2.63287e+08	1.43234e+08	1.33763e+08	1.48048e+08
Com_516_neg	2-[(3S)-1-(Cyclohexylmethyl)-3-pyrrolidinyl]-5-fluoro-1H-benzimidazole	C18 H24 F N3	301.2	5.378	--	--	--	--	--	--	--	300.193	9.79695e+07	1.48898e+08	1.11432e+08	1.14039e+08	1.22584e+08	1.13773e+08	1.03187e+08	1.22134e+08	1.29053e+08
Com_604_neg	Lysopg 18:1	C24 H47 O9 P	510.297	5.957	--	--	--	--	--	--	--	545.266	1.10022e+08	1.1674e+08	1.12082e+08	1.60147e+08	1.78989e+08	1.83352e+08	1.20941e+08	1.3112e+08	1.27913e+08
Com_617_neg	Corey Lactone Diol	C8 H12 O4	172.074	5.732	--	--	--	--	--	--	--	171.067	5.57788e+07	5.9048e+07	5.90201e+07	2.19546e+08	2.21934e+08	2.20899e+08	9.15821e+07	9.11191e+07	1.0045e+08
Com_886_neg	Hexadecanedioic acid	C16 H30 O4	286.214	6.307	--	--	HMDB0000672	LMFA01170022	Lipids and lipid-like molecules	Fatty Acyls	Fatty acids and conjugates	285.207	7.14868e+07	7.11686e+07	8.07776e+07	1.31623e+08	1.33653e+08	1.32242e+08	8.16172e+07	8.81433e+07	8.44355e+07
Com_893_neg	Perillic acid	C10 H14 O2	166.1	6.188	cpd:C11924	--	HMDB0004586	LMPR0102090041	Lipids and lipid-like molecules	Prenol lipids	Monoterpenoids	165.092	593533	538018	601888	1.66689e+08	1.40005e+08	1.3602e+08	846844	1.22341e+06	947353
Com_1080_neg	Tyr-Tyr	C18 H20 N2 O5	344.138	4.96	--	--	HMDB0029117	--	Organic acids and derivatives	Carboxylic acids and derivatives	Amino acids, peptides, and analogues	343.13	6.39334e+07	7.00438e+07	6.20534e+07	5.96336e+07	6.049e+07	5.44459e+07	7.56083e+07	6.60117e+07	6.92712e+07
Com_1411_neg	3-Phenyllactic acid	C9 H10 O3	120.058	5.644	--	--	HMDB0000779	--	Phenylpropanoids and polyketides	Phenylpropanoic acids	-	119.051	4.39928e+07	3.18147e+07	4.2479e+07	9.60594e+07	9.67804e+07	1.0079e+08	5.06079e+07	5.21104e+07	5.4572e+07
Com_1710_neg	4-Hydroxy-3-methylbenzoic acid	C8 H8 O3	152.047	5.908	--	--	HMDB0004815	--	Benzenoids	Benzene and substituted derivatives	Benzoic acids and derivatives	151.04	4.99334e+06	7.54513e+06	9.33177e+06	7.57916e+07	8.32538e+07	8.18159e+07	2.57121e+07	2.65542e+07	2.78271e+07
Com_1780_neg	Cymarin	C30 H44 O9	548.296	5.318	cpd:C08859	--	--	--	--	--	--	547.288	3.35432e+07	3.95025e+07	3.89683e+07	2.88793e+07	3.09471e+07	3.49391e+07	3.2469e+07	3.36183e+07	4.11368e+07
Com_1821_neg	Lauric acid ethyl ester	C14 H28 O2	228.209	7.965	--	--	HMDB0033788	--	Lipids and lipid-like molecules	Fatty Acyls	Fatty acid esters	227.202	3.58819e+07	2.62989e+07	3.79386e+07	3.63917e+07	1.34078e+07	1.23124e+07	2.52079e+07	2.37493e+07	2.37657e+07
Com_1891_neg	DGDG (2:0/15:0)	C32 H58 O15	682.379	8.164	--	--	--	--	--	--	--	681.371	3.12369e+07	2.46765e+07	3.65682e+07	1.52071e+07	1.97083e+07	1.83044e+07	3.33753e+07	2.59577e+07	2.68699e+07
Com_1927_neg	5-heptyl-4-hydroxy-6H-pyrido[3,2,1-jk]carbazol-6-one	C22 H23 N O2	333.169	5.23	--	--	--	--	--	--	--	332.162	3.4834e+07	4.05472e+07	3.21639e+07	5.16943e+07	5.17976e+07	5.5671e+07	3.98765e+07	3.74892e+07	3.74158e+07
Com_2067_neg	Glycochenodeoxycholic Acid (sodium salt)	C26 H43 N O5	485.286	5.065	--	--	--	--	--	--	--	484.278	3.19902e+07	3.38792e+07	2.62161e+07	1.80164e+07	1.81172e+07	1.73228e+07	2.91735e+07	2.81631e+07	3.02889e+07
Com_2168_neg	4-Thiouridine	C9 H12 N2 O5 S	260.047	4.776	--	--	HMDB0246588	--	Nucleosides, nucleotides, and analogues	Pyrimidine nucleosides	-	259.04	6.65294e+06	1.69195e+07	1.23955e+07	2.83883e+07	6.5007e+07	5.80822e+07	2.58546e+07	2.39681e+07	2.5468e+07
Com_2294_neg	3,8,9-trihydroxy-10-propyl-3,4,5,8,9,10-hexahydro-2H-oxecin-2-one	C12 H20 O5	244.131	5.899	--	--	--	--	--	--	--	243.124	2.84155e+07	1.81511e+07	2.50967e+07	2.51195e+07	2.42843e+07	2.42716e+07	2.1516e+07	3.31263e+07	2.70525e+07
Com_2365_neg	3-methyl-5-oxo-5-(4-toluidino)pentanoic acid	C13 H17 N O3	235.121	5.903	--	--	--	--	--	--	--	234.114	2.44175e+07	2.1016e+07	2.82881e+07	3.52091e+07	3.96711e+07	4.06896e+07	2.71718e+07	2.71451e+07	2.91196e+07
Com_2506_neg	Pantethine	C22 H42 N4 O8 S2	554.242	5.22	cpd:C12661	--	HMDB0003828	--	Organic acids and derivatives	Carboxylic acids and derivatives	Amino acids, peptides, and analogues	553.235	2.12125e+07	2.95594e+07	2.6299e+07	2.21159e+07	2.6347e+07	1.85033e+07	2.70461e+07	2.33683e+07	2.57372e+07
Com_2539_neg	Leucine-enkephalin	C28 H37 N5 O7	555.272	5.489	--	--	HMDB0001045	--	Organic acids and derivatives	Carboxylic acids and derivatives	Amino acids, peptides, and analogues	554.264	1.24532e+07	5.52556e+06	2.59122e+07	2.97153e+06	2.0621e+06	2.20149e+07	9.75785e+06	1.33044e+07	1.19489e+07
Com_2565_neg	6-Sialyllactose	C23 H39 N O19	633.211	5.469	--	--	--	--	--	--	--	632.205	3.1092e+06	2.93381e+07	6.42917e+06	6.40443e+06	6.29163e+06	6.06506e+06	6.32542e+06	1.30045e+07	8.76722e+06
Com_2706_neg	Homovanillic acid	C9 H10 O4	182.058	5.695	cpd:C05582	map00350 Tyrosine metabolism;map01100 Metabolic pathways	HMDB0000118	--	Benzenoids	Phenols	Methoxyphenols	181.051	6.22532e+06	4.28057e+06	7.17479e+06	3.02918e+07	4.27082e+07	4.79993e+07	1.16201e+07	1.01023e+07	1.50771e+07
Com_2911_neg	THC	C21 H30 O2	314.227	6.448	cpd:C06972	--	HMDB0014613	LMPK13120004	Organoheterocyclic compounds	Benzopyrans	1-benzopyrans	313.219	2.13136e+07	1.73078e+07	2.05596e+07	3.84713e+07	3.45924e+07	3.80564e+07	2.28127e+07	2.40694e+07	1.97322e+07
Com_2919_neg	D-Sphingosine	C18 H37 N O2	345.288	8.673	--	--	HMDB0000252	--	Organic nitrogen compounds	Organonitrogen compounds	Amines	344.281	1.98354e+07	1.9254e+07	2.17194e+07	3.35893e+06	3.30888e+06	4.21317e+06	1.64557e+07	1.41282e+07	1.5489e+07
Com_2930_neg	Tetradecanedioic acid	C14 H26 O4	258.183	6.907	--	--	HMDB0000872	LMFA01170018	Lipids and lipid-like molecules	Fatty Acyls	Fatty acids and conjugates	257.176	8.82953e+06	2.19437e+07	2.16592e+07	2.76318e+07	1.42248e+07	8.19245e+06	1.9706e+07	2.10229e+07	2.11514e+07
Com_3478_neg	Methyltestosterone	C20 H30 O2	302.225	9.579	cpd:C07198	--	HMDB0015655	--	Lipids and lipid-like molecules	Steroids and steroid derivatives	Androstane steroids	301.217	4.83539e+06	1.97254e+07	4.75406e+06	1.96767e+06	2.26438e+06	1.98979e+06	8.29832e+06	6.51303e+06	7.50073e+06
Com_3523_neg	2'-O-Methylguanosine	C11 H15 N5 O5	297.108	4.818	--	--	--	--	--	--	--	296.101	3.14813e+06	3.7726e+06	3.66148e+06	1.67161e+07	3.55936e+07	2.56713e+07	9.24799e+06	9.53546e+06	9.9071e+06
Com_3628_neg	17-AAG	C31 H43 N3 O8	585.315	4.957	--	--	HMDB0244762	--	Phenylpropanoids and polyketides	Macrolactams	-	584.308	1.59695e+07	8.363e+06	1.63311e+07	4.52126e+06	4.66797e+06	3.82409e+06	1.41521e+07	1.24651e+07	1.3718e+07
Com_3714_neg	Succinic acid	C4 H6 O4	118.027	2.475	cpd:C00042	map00020 Citrate cycle (TCA cycle);map00190 Oxidative phosphorylation;map00250 Alanine, aspartate and glutamate metabolism;map00350 Tyrosine metabolism;map00360 Phenylalanine metabolism;map00361 Chlorocyclohexane and chlorobenzene degradation;map00620 Pyruvate metabolism;map00630 Glyoxylate and dicarboxylate metabolism;map00640 Propanoate metabolism;map00650 Butanoate metabolism;map00760 Nicotina…	HMDB0000254	LMFA01170043	Organic acids and derivatives	Carboxylic acids and derivatives	Dicarboxylic acids and derivatives	117.02	1.18496e+07	1.16909e+07	1.10017e+07	1.98522e+07	2.98967e+07	3.19724e+07	1.47898e+07	1.44346e+07	1.53597e+07
Com_4559_neg	4-(cyclohexylcarbonyl)-1-phenethylpiperazine-2,6-dione	C19 H24 N2 O3	328.179	6.636	--	--	--	--	--	--	--	327.172	7.52625e+06	1.38651e+07	8.3956e+06	6.75922e+06	1.05582e+07	1.09963e+07	1.05592e+07	9.09029e+06	1.12369e+07
Com_4649_neg	Prostaglandin E1 Ethanolamide	C22 H39 N O5	433.258	6.181	--	--	--	--	--	--	--	432.251	9.69949e+06	1.13085e+07	1.18024e+07	1.84314e+06	1.9405e+06	1.41058e+06	7.14003e+06	8.33282e+06	6.8185e+06
Com_4713_neg	Adenosine 3',5'-cyclic monophosphate	C10 H12 N5 O6 P	329.053	4.69	--	--	HMDB0000058	--	Nucleosides, nucleotides, and analogues	Purine nucleotides	Cyclic purine nucleotides	328.046	8.6627e+06	1.32497e+07	1.1129e+07	2.19163e+06	2.53412e+06	2.06765e+06	5.93082e+06	8.47779e+06	8.8755e+06
Com_4727_neg	5-(tert-butyl)-2-methyl-N-(5-methyl-3-isoxazolyl)-3-furamide	C14 H18 N2 O3	262.133	5.168	--	--	--	--	--	--	--	261.126	375183	442961	1.42832e+06	1.99377e+07	2.41267e+07	1.30494e+07	2.96739e+06	4.72737e+06	4.44879e+06
Com_4746_neg	PE (4:0/15:0)	C24 H48 N O8 P	509.313	8.447	--	--	--	--	--	--	--	508.305	9.17121e+06	8.44257e+06	1.14759e+07	2.75747e+06	2.70182e+06	1.83281e+06	6.18413e+06	6.60363e+06	5.3232e+06
Com_4764_neg	Gentisic acid	C7 H6 O4	154.027	5.495	cpd:C00628	map00350 Tyrosine metabolism;map00362 Benzoate degradation;map00626 Naphthalene degradation;map01100 Metabolic pathways;map01120 Microbial metabolism in diverse environments	HMDB0000152	--	Benzenoids	Benzene and substituted derivatives	Benzoic acids and derivatives	153.02	890523	2.03965e+06	1.84857e+06	2.36984e+07	1.75169e+07	2.25989e+07	2.85991e+06	2.98313e+06	3.84902e+06
Com_4769_neg	DGMG (18:2)	C33 H58 O14	678.382	5.652	--	--	--	--	--	--	--	677.374	6.06989e+06	5.76258e+06	5.71265e+06	1.06875e+07	5.43403e+06	6.95957e+06	1.16987e+07	1.4614e+07	1.34441e+07
Com_4968_neg	N-Acetylvaline	C7 H13 N O3	159.09	5.658	--	--	HMDB0011757	--	Organic acids and derivatives	Carboxylic acids and derivatives	Amino acids, peptides, and analogues	158.083	6.24178e+06	3.35712e+06	3.94384e+06	2.0251e+07	2.25813e+07	2.11949e+07	9.48579e+06	8.26961e+06	8.79272e+06
Com_5005_neg	5-chloro-2,8-dimethyl-4-[(3-nitro-2-pyridyl)oxy]quinoline	C16 H12 Cl N3 O3	658.106	4.717	--	--	--	--	--	--	--	657.099	8.21412e+06	1.20753e+07	1.06602e+07	2.42566e+06	3.22313e+06	2.93865e+06	5.98352e+06	8.5522e+06	8.44876e+06
Com_5025_neg	Isopentenyladenine	C10 H13 N5	203.117	5.765	--	--	HMDB0245646	--	Organoheterocyclic compounds	Imidazopyrimidines	Purines and purine derivatives	202.11	6.40279e+06	1.20972e+07	6.22099e+06	1.63463e+07	1.71087e+07	1.67735e+07	1.12101e+07	9.96998e+06	9.75928e+06
Com_5087_neg	Octanedioic acid	C8 H14 O4	174.089	5.604	cpd:C08278	--	HMDB0000893	--	Lipids and lipid-like molecules	Fatty Acyls	Fatty acids and conjugates	173.082	2.49267e+06	2.71572e+06	2.76202e+06	2.15572e+07	1.89312e+07	1.15766e+07	4.56734e+06	4.18078e+06	5.15624e+06
Com_5272_neg	L-Tryptophan	C11 H12 N2 O2	204.09	5.134	cpd:C00078	map00260 Glycine, serine and threonine metabolism;map00380 Tryptophan metabolism;map00400 Phenylalanine, tyrosine and tryptophan biosynthesis;map00970 Aminoacyl-tRNA biosynthesis;map01100 Metabolic pathways;map01110 Biosynthesis of secondary metabolites;map01130 Biosynthesis of antibiotics;map01210 2-Oxocarboxylic acid metabolism;map01230 Biosynthesis of amino acids	HMDB0000929	--	Organoheterocyclic compounds	Indoles and derivatives	Indolyl carboxylic acids and derivatives	203.083	3.12828e+06	3.7475e+06	2.78622e+06	1.70272e+07	2.06067e+07	1.7036e+07	5.32274e+06	5.5147e+06	5.82346e+06
Com_5301_neg	3-[(methoxycarbonyl)amino]-2,2,3-trimethylbutanoic acid	C9 H17 N O4	203.116	5.659	--	--	--	--	--	--	--	202.109	9.05295e+06	7.8202e+06	8.58111e+06	9.85606e+06	2.04611e+07	1.2785e+07	1.11231e+07	9.05039e+06	1.00216e+07
Com_5552_neg	Phenylacetylglutamine	C13 H16 N2 O4	264.111	4.863	cpd:C04148	map00360 Phenylalanine metabolism	HMDB0006344	--	Organic acids and derivatives	Carboxylic acids and derivatives	Amino acids, peptides, and analogues	263.104	8.90413e+06	5.04566e+06	4.78972e+06	2.27001e+06	2.50694e+06	2.00698e+06	6.82936e+06	6.65112e+06	6.81951e+06
Com_5596_neg	2-Ethylhexanoic acid	C8 H16 O2	144.115	5.779	--	--	HMDB0031230	--	Lipids and lipid-like molecules	Fatty Acyls	Fatty acids and conjugates	143.108	4.87405e+06	4.31888e+06	6.04492e+06	1.8204e+07	1.88861e+07	1.65594e+07	7.97876e+06	8.56872e+06	9.20258e+06
Com_5778_neg	LPE 15:1	C20 H40 N O7 P	437.255	7.863	--	--	--	LMGP02050015	--	--	--	436.248	8.41127e+06	4.72668e+06	8.01645e+06	4.35536e+06	4.31301e+06	4.1554e+06	5.04998e+06	7.14586e+06	5.55527e+06
Com_5801_neg	trans-10-Heptadecenoic Acid	C17 H32 O2	268.24	9.963	--	--	HMDB0244268	--	Lipids and lipid-like molecules	Fatty Acyls	Fatty acids and conjugates	267.233	8.36413e+06	4.68039e+06	8.20636e+06	653897	630089	737691	4.91852e+06	4.76335e+06	4.73426e+06
Com_5992_neg	N-(2-oxo-3-azepanyl)-4-(phenylsulfonyl)-2-thiophenesulfonamide	C16 H18 N2 O5 S3	414.037	5.828	--	--	--	--	--	--	--	413.03	641971	428188	858564	1.68876e+07	1.48289e+07	1.26192e+07	2.62265e+06	2.58049e+06	3.53063e+06
Com_6166_neg	5-Phenylvaleric Acid	C11 H14 O2	178.1	6.18	--	--	HMDB0002043	--	Lipids and lipid-like molecules	Fatty Acyls	Fatty acids and conjugates	177.092	6.17391e+06	3.55655e+06	6.3463e+06	8.20989e+06	1.14007e+07	9.21572e+06	5.34326e+06	9.991e+06	6.85596e+06
Com_6419_neg	2-Methylbutyroylcarnitine	C12 H23 N O4	245.163	5.738	--	--	HMDB0000378	LMFA07070034	Lipids and lipid-like molecules	Fatty Acyls	Fatty acid esters	244.156	3.51832e+06	4.36266e+06	3.35078e+06	1.22128e+07	1.53235e+07	1.46811e+07	5.57215e+06	5.81429e+06	5.82219e+06
Com_6674_neg	N-(1-benzothiophen-3-yl)-N'-(1-benzyl-4-piperidinyl)urea	C21 H23 N3 O S	365.159	4.923	--	--	--	--	--	--	--	364.152	1.33269e+06	1.569e+06	1.17055e+06	9.94072e+06	1.43812e+07	1.10825e+07	3.4967e+06	3.68487e+06	3.61603e+06
Com_7200_neg	Jasmonic acid	C12 H18 O3	210.126	6.144	cpd:C08491	map00592 alpha-Linolenic acid metabolism;map01100 Metabolic pathways;map01110 Biosynthesis of secondary metabolites	HMDB0032797	LMFA02020001	Lipids and lipid-like molecules	Fatty Acyls	Lineolic acids and derivatives	209.118	2.58645e+06	1.85695e+06	2.50119e+06	4.84635e+06	1.27058e+07	1.16333e+07	4.14812e+06	3.90363e+06	4.53142e+06
Com_7205_neg	N-Acetyl-D-tryptophan	C13 H14 N2 O3	246.1	5.567	cpd:C03137	--	HMDB0255052	--	Organic acids and derivatives	Carboxylic acids and derivatives	Amino acids, peptides, and analogues	245.093	2.19001e+06	2.69862e+06	2.41295e+06	1.2168e+07	1.26922e+07	1.04835e+07	3.95276e+06	3.08617e+06	4.21641e+06
Com_7509_neg	3-Hydroxyanthranilic acid	C7 H7 N O3	153.043	6.048	cpd:C00632	map00380 Tryptophan metabolism;map00627 Aminobenzoate degradation;map01100 Metabolic pathways;map01120 Microbial metabolism in diverse environments	HMDB0001476	--	Benzenoids	Benzene and substituted derivatives	Benzoic acids and derivatives	152.036	1.95103e+06	6.46885e+06	2.02669e+06	3.93412e+06	3.3219e+06	4.06426e+06	2.6108e+06	2.81122e+06	3.00156e+06
Com_7794_neg	LPE 16:1	C21 H42 N O7 P	451.271	8.507	--	--	--	LMGP02050037	--	--	--	450.263	5.16467e+06	3.74175e+06	5.0702e+06	856346	943408	1.12346e+06	3.2176e+06	3.25998e+06	3.2932e+06
Com_7850_neg	Phenylacetylglycine	C10 H11 N O3	193.074	5.572	cpd:C05598	map00360 Phenylalanine metabolism	HMDB0000821	--	Organic acids and derivatives	Carboxylic acids and derivatives	Amino acids, peptides, and analogues	174.056	3.10004e+06	5.57614e+06	2.91137e+06	1.0826e+07	1.02341e+07	1.05053e+07	4.82563e+06	4.94384e+06	5.36132e+06
Com_7988_neg	(±)9-HpODE	C18 H32 O4	312.23	7.03	--	--	--	--	--	--	--	311.223	3.66413e+06	4.46817e+06	5.07758e+06	8.03761e+06	6.20047e+06	5.65067e+06	4.01821e+06	5.85384e+06	4.76054e+06
Com_8078_neg	16-Hydroxyhexadecanoic acid	C16 H32 O3	272.235	9.395	--	--	HMDB0006294	--	Lipids and lipid-like molecules	Fatty Acyls	Fatty acids and conjugates	271.228	4.86508e+06	5.26222e+06	4.86648e+06	2.20291e+06	2.83429e+06	3.40361e+06	4.46453e+06	4.96499e+06	3.96223e+06
Com_8387_neg	(±)5(6)-DiHET	C20 H34 O4	338.246	7.786	--	--	--	--	--	--	--	337.239	3.82322e+06	2.73922e+06	4.64084e+06	1.14225e+06	1.02304e+06	1.55102e+06	2.54542e+06	2.4764e+06	2.36887e+06
Com_8389_neg	Myristic Acid	C14 H28 O2	228.209	9.318	cpd:C06424	map00061 Fatty acid biosynthesis;map01100 Metabolic pathways	HMDB0000806	LMFA01010014	Lipids and lipid-like molecules	Fatty Acyls	Fatty acids and conjugates	227.202	4.52961e+06	2.36549e+06	4.63996e+06	2.20458e+06	2.05581e+06	2.04136e+06	3.23908e+06	3.03657e+06	3.57099e+06
Com_8479_neg	2-Phenylpropionic acid	C9 H10 O2	150.068	5.9	--	--	HMDB0011743	--	Phenylpropanoids and polyketides	Phenylpropanoic acids	-	149.061	3.31407e+06	2.288e+06	4.46217e+06	6.02131e+06	5.98237e+06	7.52369e+06	4.74544e+06	4.42903e+06	6.07713e+06
Com_8563_neg	alpha-Benzylsuccinic acid	C11 H12 O4	208.074	5.973	--	--	--	--	--	--	--	207.066	3.0587e+06	2.90232e+06	3.5334e+06	9.26303e+06	7.34843e+06	8.00696e+06	4.03223e+06	4.28355e+06	4.60991e+06
Com_8565_neg	D-(-)-Mannitol	C6 H14 O6	182.079	1.286	--	--	HMDB0000765	--	Organic oxygen compounds	Organooxygen compounds	Carbohydrates and carbohydrate conjugates	181.072	2.86242e+06	2.89307e+06	3.11585e+06	8.03936e+06	7.53604e+06	8.96463e+06	4.49373e+06	4.2031e+06	4.47296e+06
Com_8625_neg	2,6-Dihydroxypurine	C5 H4 N4 O2	152.034	2.11	--	--	HMDB0000292	--	Organoheterocyclic compounds	Imidazopyrimidines	Purines and purine derivatives	151.026	2.4637e+06	3.16602e+06	3.24993e+06	4.04617e+06	8.60187e+06	8.84072e+06	3.36316e+06	4.13434e+06	4.36693e+06
Com_8806_neg	N-lactoyl-phenylalanine	C12 H15 N O4	237.1	5.685	--	--	HMDB0062175	--	Organic acids and derivatives	Carboxylic acids and derivatives	Amino acids, peptides, and analogues	236.093	3.75421e+06	3.70183e+06	4.21167e+06	6.24752e+06	6.30701e+06	6.8414e+06	4.0216e+06	5.02015e+06	5.51943e+06
Com_9169_neg	D-ribose 5-phosphate	C5 H11 O8 P	230.019	1.455	--	--	HMDB0001548	--	Organic oxygen compounds	Organooxygen compounds	Carbohydrates and carbohydrate conjugates	229.012	2.40631e+06	2.36463e+06	1.44708e+06	2.27299e+06	3.31736e+06	7.80362e+06	3.11333e+06	1.63568e+06	1.85322e+06
Com_9207_neg	Methandrostenolone	C20 H28 O2	300.209	8.871	--	--	HMDB0041925	LMST02020013	Lipids and lipid-like molecules	Steroids and steroid derivatives	Androstane steroids	299.202	1.80622e+06	4.39947e+06	1.98417e+06	1.1463e+06	922518	789362	2.23515e+06	2.24313e+06	2.12807e+06
Com_9491_neg	3-(3-Methoxyphenyl)propionic acid	C10 H12 O3	180.079	5.73	--	--	HMDB0059969	--	Benzenoids	Phenol ethers	Anisoles	179.072	1.96115e+06	1.58953e+06	2.0275e+06	7.12428e+06	7.50931e+06	6.28092e+06	2.75779e+06	2.8077e+06	3.15922e+06
Com_9952_neg	Ala-Ile	C9 H18 N2 O3	202.132	3.453	--	--	HMDB0028690	--	Organic acids and derivatives	Carboxylic acids and derivatives	Amino acids, peptides, and analogues	201.125	2.90593e+06	3.28202e+06	3.25203e+06	1.75396e+06	2.25707e+06	2.6614e+06	2.6009e+06	2.71976e+06	2.57493e+06
Com_10011_neg	Calcium D-Panthotenate	C18 H32 Ca N2 O10	476.17	4.911	--	--	--	--	--	--	--	475.163	1.70866e+06	2.51153e+06	2.18279e+06	5.13522e+06	6.68073e+06	5.9041e+06	2.89669e+06	2.95502e+06	3.50026e+06
Com_10275_neg	(±)9(10)-DiHOME	C18 H34 O4	296.235	7.758	--	--	--	--	--	--	--	295.228	2.93716e+06	2.78273e+06	2.85604e+06	2.24725e+06	2.26856e+06	2.34324e+06	2.34788e+06	3.07276e+06	3.02868e+06
Com_10616_neg	Spiculisporic Acid	C17 H28 O6	328.19	7.25	--	--	--	--	--	--	--	327.182	2.22578e+06	1.33238e+06	2.77703e+06	621703	473924	1.17419e+06	1.58885e+06	1.25065e+06	1.70168e+06
Com_10678_neg	2-(3,4-dimethoxyphenyl)ethanamine	C10 H15 N O2	181.11	6.347	--	--	HMDB0041806	--	Benzenoids	Benzene and substituted derivatives	Methoxybenzenes	180.103	2.17562e+06	2.34336e+06	2.73827e+06	2.37434e+06	2.6563e+06	2.21122e+06	2.68145e+06	1.93504e+06	2.01651e+06
Com_11100_neg	Gamma-Caprolactone	C6 H10 O2	114.068	5.427	--	--	HMDB0003843	LMFA07040010	Organoheterocyclic compounds	Lactones	Gamma butyrolactones	113.061	1.85061e+06	2.20654e+06	2.47969e+06	4.53039e+06	3.98761e+06	3.13691e+06	2.45373e+06	2.25442e+06	2.22322e+06
Com_11218_neg	Traumatic acid	C12 H20 O4	228.136	5.666	cpd:C16308	map00592 alpha-Linolenic acid metabolism;map01110 Biosynthesis of secondary metabolites	HMDB0000933	LMFA01170002	Lipids and lipid-like molecules	Fatty Acyls	Fatty acids and conjugates	227.129	553227	572735	518821	4.43499e+06	5.04053e+06	4.61749e+06	1.21014e+06	1.52124e+06	1.03707e+06
Com_11359_neg	Prostaglandin E1	C20 H34 O5	354.241	6.348	cpd:C04741	--	HMDB0001442	LMFA03010134	Lipids and lipid-like molecules	Fatty Acyls	Eicosanoids	353.234	1.64338e+06	1.31043e+06	1.72409e+06	4.53222e+06	4.33676e+06	4.68793e+06	2.17388e+06	2.30123e+06	2.38903e+06
Com_11443_neg	glutathione disulfide	C20 H32 N6 O12 S2	612.153	5.314	cpd:C00127	map00480 Glutathione metabolism	HMDB0003337	--	Organic acids and derivatives	Carboxylic acids and derivatives	Amino acids, peptides, and analogues	611.146	1.32706e+06	1.51559e+06	1.33429e+06	1.95538e+06	3.6835e+06	3.19422e+06	1.50223e+06	2.4549e+06	3.04859e+06
Com_11692_neg	gamma-Glutamylleucine	C11 H20 N2 O5	260.137	3.707	--	--	HMDB0011171	--	Organic acids and derivatives	Carboxylic acids and derivatives	Amino acids, peptides, and analogues	259.13	1.9867e+06	2.30577e+06	2.15516e+06	1.84783e+06	2.23225e+06	2.47181e+06	1.91365e+06	1.92928e+06	1.84816e+06
Com_11814_neg	Metanephrine	C10 H15 N O3	197.105	5.706	--	--	HMDB0004063	--	Benzenoids	Phenols	Methoxyphenols	196.098	1.6005e+06	1.21648e+06	1.06427e+06	3.04765e+06	3.45869e+06	4.20958e+06	1.68813e+06	1.80436e+06	2.51761e+06
Com_11956_neg	5'-Adenylic acid	C10 H14 N5 O7 P	347.064	2.071	cpd:C00020	map00230 Purine metabolism;map01100 Metabolic pathways;map01110 Biosynthesis of secondary metabolites;map01130 Biosynthesis of antibiotics	HMDB0011617	--	Organic oxygen compounds	Organooxygen compounds	Carbohydrates and carbohydrate conjugates	346.056	1.55183e+06	1.11597e+06	1.07569e+06	3.51695e+06	3.23226e+06	3.00778e+06	2.31091e+06	2.59547e+06	1.94992e+06
Com_12206_neg	1-Palmitoyl-Sn-Glycero-3-Phosphocholine	C24 H50 N O7 P	495.331	7.797	--	--	HMDB0010382	--	Lipids and lipid-like molecules	Glycerophospholipids	Glycerophosphocholines	494.324	1.72712e+06	2.1463e+06	1.80462e+06	1.37074e+06	889756	600717	1.50402e+06	1.27541e+06	1.28555e+06
Com_12485_neg	Lysope 18:1	C23 H46 N O7 P	479.302	9.367	--	--	--	--	--	--	--	478.295	1.68087e+06	1.15417e+06	737923	562490	570159	474253	780779	751072	1.08508e+06
Com_12516_neg	Adenosine 5'-monophosphate	C10 H14 N5 O7 P	347.064	1.574	cpd:C00020	map00230 Purine metabolism;map01100 Metabolic pathways;map01110 Biosynthesis of secondary metabolites;map01130 Biosynthesis of antibiotics	HMDB0000045	--	Nucleosides, nucleotides, and analogues	Purine nucleotides	Purine ribonucleotides	346.056	1.61552e+06	1.57512e+06	1.70157e+06	2.20849e+06	1.97752e+06	2.02038e+06	1.77583e+06	1.70161e+06	1.46521e+06
Com_12525_neg	Corticosterone	C21 H30 O4	692.435	4.684	cpd:C02140	map01100 Metabolic pathways	HMDB0001547	LMST02030186	Lipids and lipid-like molecules	Steroids and steroid derivatives	Hydroxysteroids	691.428	1.5522e+06	1.61716e+06	1.6965e+06	150809	217815	247880	859211	755378	401605
Com_12533_neg	Glycerol 3-phosphate	C3 H9 O6 P	172.014	1.391	--	--	HMDB0000126	--	Lipids and lipid-like molecules	Glycerophospholipids	Glycerophosphates	171.007	798282	1.16417e+06	1.09482e+06	1.99064e+06	2.37889e+06	2.40431e+06	1.6645e+06	2.06203e+06	2.25736e+06
Com_13411_neg	NADH	C21 H29 N7 O14 P2	665.126	4.762	cpd:C00004	map00190 Oxidative phosphorylation;map01100 Metabolic pathways	HMDB0001487	--	Nucleosides, nucleotides, and analogues	(5'->5')-dinucleotides	-	664.119	598335	1.31699e+06	1.30219e+06	615645	699620	467640	678833	1.4558e+06	1.33865e+06
Com_13461_neg	D-Mannose 6-phosphate	C6 H13 O9 P	260.03	1.385	cpd:C00275	map00051 Fructose and mannose metabolism;map00520 Amino sugar and nucleotide sugar metabolism;map01100 Metabolic pathways;map01110 Biosynthesis of secondary metabolites;map01130 Biosynthesis of antibiotics;map02060 Phosphotransferase system (PTS)	HMDB0304312	--	Organic oxygen compounds	Organooxygen compounds	Carbohydrates and carbohydrate conjugates	259.023	1.25174e+06	1.10759e+06	1.02532e+06	933304	1.17834e+06	1.21452e+06	861368	1.284e+06	1.51748e+06
Com_13681_neg	Triiodothyronine	C15 H12 I3 N O4	650.791	4.794	cpd:C02465	map00350 Tyrosine metabolism;map01100 Metabolic pathways	HMDB0000265	--	Organic acids and derivatives	Carboxylic acids and derivatives	Amino acids, peptides, and analogues	649.784	1.14772e+06	1.09015e+06	491592	134647	133532	140521	728703	464804	926305
Com_13732_neg	1-Methylguanine	C6 H7 N5 O	165.065	4.708	--	--	HMDB0003282	--	Organoheterocyclic compounds	Imidazopyrimidines	Purines and purine derivatives	164.058	892084	1.03551e+06	1.15468e+06	120762	156529	97855	561141	566994	547752
Com_14049_neg	D-Erythrose 4-phosphate	C4 H9 O7 P	200.009	1.483	cpd:C00279	map00030 Pentose phosphate pathway;map00400 Phenylalanine, tyrosine and tryptophan biosynthesis;map00750 Vitamin B6 metabolism;map01100 Metabolic pathways;map01110 Biosynthesis of secondary metabolites;map01120 Microbial metabolism in diverse environments;map01130 Biosynthesis of antibiotics;map01200 Carbon metabolism;map01230 Biosynthesis of amino acids	HMDB0001321	--	Organic oxygen compounds	Organooxygen compounds	Carbohydrates and carbohydrate conjugates	199.001	974214	549951	576642	607493	595998	564547	830784	656889	652076
Com_14148_neg	D-Gluconic acid	C6 H12 O7	196.058	1.316	cpd:C00257	map00030 Pentose phosphate pathway;map01100 Metabolic pathways;map01110 Biosynthesis of secondary metabolites;map01120 Microbial metabolism in diverse environments;map01130 Biosynthesis of antibiotics;map01200 Carbon metabolism	HMDB0303730	--	Organic acids and derivatives	Hydroxy acids and derivatives	Medium-chain hydroxy acids and derivatives	195.051	816838	590037	806845	1.57783e+06	1.59672e+06	1.91615e+06	1.00891e+06	987620	1.0127e+06
Com_14511_neg	L-Serine	C3 H7 N O3	105.043	1.217	cpd:C00065	map00260 Glycine, serine and threonine metabolism;map00261 Monobactam biosynthesis;map00270 Cysteine and methionine metabolism;map00460 Cyanoamino acid metabolism;map00600 Sphingolipid metabolism;map00630 Glyoxylate and dicarboxylate metabolism;map00680 Methane metabolism;map00920 Sulfur metabolism;map00970 Aminoacyl-tRNA biosynthesis;map01100 Metabolic pathways;map01110 Biosynthesis of secondary…	HMDB0000187	--	Organic acids and derivatives	Carboxylic acids and derivatives	Amino acids, peptides, and analogues	104.036	281203	362843	241409	868771	838095	1.59668e+06	638711	576525	565971
Com_14552_neg	2,3-Dinor-TXB2	C18 H30 O6	342.204	6.451	--	--	HMDB0002904	LMFA03030003	Lipids and lipid-like molecules	Fatty Acyls	Eicosanoids	341.196	197098	325981	769613	1.02298e+06	1.18862e+06	1.47171e+06	284602	453443	331200
Com_14588_neg	L-aspartic Acid	C4 H7 N O4	133.038	1.25	--	--	HMDB0000191	--	Organic acids and derivatives	Carboxylic acids and derivatives	Amino acids, peptides, and analogues	132.031	715895	693518	490683	796525	1.21472e+06	1.51826e+06	844299	766877	806628
Com_14644_neg	3-Methyluridine	C10 H14 N2 O6	258.085	3.909	--	--	HMDB0004813	--	Nucleosides, nucleotides, and analogues	Pyrimidine nucleosides	-	257.078	437985	479578	438224	1.13648e+06	1.51697e+06	1.29391e+06	597798	713725	675257
Com_14701_neg	gamma-Glutamylmethionine	C10 H18 N2 O5 S	278.094	2.271	--	--	HMDB0034367	--	Organic acids and derivatives	Carboxylic acids and derivatives	Amino acids, peptides, and analogues	277.087	594872	640002	697922	393815	571713	557117	450250	514406	537638
Com_14742_neg	3,4,5-trihydroxycyclohex-1-ene-1-carboxylic acid	C7 H10 O5	174.053	3.879	--	--	--	--	--	--	--	173.046	441675	461380	456249	833835	1.35201e+06	1.3695e+06	733592	696431	566747
Com_14795_neg	D-glutamine	C5 H10 N2 O3	146.07	1.247	--	--	HMDB0003423	--	Organic acids and derivatives	Carboxylic acids and derivatives	Amino acids, peptides, and analogues	145.062	214010	306232	218726	1.34904e+06	309370	382927	391412	348534	392074
Com_14859_neg	Gly-Tyr	C11 H14 N2 O4	238.096	3.846	--	--	HMDB0304778	--	Organic acids and derivatives	Carboxylic acids and derivatives	Amino acids, peptides, and analogues	237.088	396585	662294	622377	474183	468122	576305	518215	489980	553689
Com_14926_neg	D-Phenylalanine	C9 H11 N O2	165.079	4.867	cpd:C02265	map00360 Phenylalanine metabolism	HMDB0250791	--	Organic acids and derivatives	Carboxylic acids and derivatives	Amino acids, peptides, and analogues	164.072	337430	539346	541428	1.20717e+06	944364	1.11564e+06	587323	723099	676852
Com_15029_neg	D-Ala-D-Ala	C6 H12 N2 O3	160.085	1.335	cpd:C00993	map00473 D-Alanine metabolism;map00550 Peptidoglycan biosynthesis;map01100 Metabolic pathways;map01502 Vancomycin resistance	HMDB0244385	--	Organic acids and derivatives	Carboxylic acids and derivatives	Amino acids, peptides, and analogues	159.078	458767	480300	522518	570815	743209	843120	490691	511673	472885
Com_15042_neg	N1-[3,5-di(trifluoromethyl)phenyl]-2-cyclopentyl-2-phenylacetamide	C21 H19 F6 N O	415.142	3.841	--	--	--	--	--	--	--	414.134	205350	434303	515404	416982	253833	324151	430277	388264	614242
Com_15074_neg	4-[2-(2-oxo-1-imidazolidinyl)ethyl]-1lambda~6~,4-thiazinane-1,1-dione	C9 H17 N3 O3 S	248.101	1.391	--	--	--	--	--	--	--	247.094	479515	550018	496631	483370	623637	642928	490315	472917	511810
Com_15218_neg	Methionine sulfoxide	C5 H11 N O3 S	165.046	1.295	--	--	HMDB0002005	--	Organic acids and derivatives	Carboxylic acids and derivatives	Amino acids, peptides, and analogues	164.039	142209	176079	184002	637815	716681	773781	332496	331693	319967
Com_499_neg	Palmitic acid	C16 H32 O2	256.24	10.173	cpd:C00249	map00061 Fatty acid biosynthesis;map00071 Fatty acid degradation;map01040 Biosynthesis of unsaturated fatty acids;map01100 Metabolic pathways;map01212 Fatty acid metabolism	HMDB0000220	LMFA01010001	Lipids and lipid-like molecules	Fatty Acyls	Fatty acids and conjugates	255.233	1.30496e+08	1.34034e+08	1.14051e+08	8.30047e+07	1.00607e+08	1.02625e+08	1.33969e+08	1.18949e+08	1.28909e+08
Com_27_neg	LPE 14:0	C19 H40 N O7 P	425.254	7.965	--	--	--	LMGP02050033	--	--	--	424.247	1.82983e+09	1.38978e+09	1.77271e+09	6.00814e+08	6.33356e+08	6.4878e+08	1.32515e+09	1.23308e+09	1.28679e+09
Com_168_neg	Capryloylglycine	C10 H19 N O3	155.131	5.83	--	--	HMDB0000832	--	Organic acids and derivatives	Carboxylic acids and derivatives	Amino acids, peptides, and analogues	154.124	8.57401e+07	5.93877e+07	7.50188e+07	5.63365e+08	6.74014e+08	6.75596e+08	1.87785e+08	1.74751e+08	2.23548e+08
Com_1542_neg	Isobutyryl carnitine	C11 H21 N O4	231.147	5.924	--	--	--	--	--	--	--	230.14	4.22518e+07	3.4373e+07	4.33859e+07	8.00833e+07	8.87743e+07	9.16434e+07	4.99606e+07	5.26883e+07	5.72922e+07
Com_425_neg	Asp-Phe	C13 H16 N2 O5	280.105	5.157	--	--	HMDB0000706	--	Organic acids and derivatives	Carboxylic acids and derivatives	Amino acids, peptides, and analogues	605.208	1.42465e+08	1.72727e+08	1.54833e+08	7.64609e+07	8.31268e+07	7.35327e+07	1.39912e+08	1.34141e+08	1.46639e+08
Com_2178_neg	LPE 16:0	C21 H44 N O7 P	453.286	9.153	--	--	--	LMGP02050036	--	--	--	452.279	3.0134e+07	2.18322e+07	2.18645e+07	1.12473e+07	1.03298e+07	1.0811e+07	1.91052e+07	1.89693e+07	2.05606e+07
Com_2915_neg	Bilirubin	C33 H36 N4 O6	584.264	5.981	cpd:C00486	map00860 Porphyrin and chlorophyll metabolism;map01100 Metabolic pathways;map01110 Biosynthesis of secondary metabolites	HMDB0000054	--	Organoheterocyclic compounds	Tetrapyrroles and derivatives	Bilirubins	583.255	9.172e+06	1.11753e+07	4.26866e+06	4.10956e+07	4.55644e+07	4.16437e+07	2.00965e+07	1.86386e+07	1.75474e+07
Com_4228_neg	Xanthosine	C10 H12 N4 O6	284.076	4.698	cpd:C01762	map00230 Purine metabolism;map01100 Metabolic pathways;map01110 Biosynthesis of secondary metabolites	HMDB0000299	--	Nucleosides, nucleotides, and analogues	Purine nucleosides	-	283.069	2.98652e+06	3.33492e+06	3.39769e+06	1.20225e+07	2.79641e+07	2.17389e+07	9.8838e+06	9.04158e+06	1.02544e+07
Com_8283_neg	N-Acetyl-L-tyrosine	C11 H13 N O4	223.084	5.175	--	--	HMDB0000866	--	Organic acids and derivatives	Carboxylic acids and derivatives	Amino acids, peptides, and analogues	222.077	2.39417e+06	3.57542e+06	2.99387e+06	9.32245e+06	9.9552e+06	8.75511e+06	3.71378e+06	3.77985e+06	5.37463e+06
Com_5191_neg	N6-Succinyl Adenosine	C14 H17 N5 O8	383.108	5.007	--	--	HMDB0255303	--	Organic acids and derivatives	Carboxylic acids and derivatives	Dicarboxylic acids and derivatives	382.101	2.59637e+06	3.09881e+06	3.10806e+06	2.05064e+07	2.11758e+07	1.84916e+07	6.25036e+06	7.0298e+06	6.70496e+06
Com_3884_neg	Uridine	C9 H12 N2 O6	244.07	2.174	cpd:C00299	map00240 Pyrimidine metabolism;map01100 Metabolic pathways	HMDB0000296	--	Nucleosides, nucleotides, and analogues	Pyrimidine nucleosides	-	243.062	1.0135e+07	1.11352e+07	9.98146e+06	2.28359e+07	3.11007e+07	3.01786e+07	1.55383e+07	1.53e+07	1.5626e+07
Com_2419_neg	Acetylcarnitine	C9 H17 N O4	203.116	5.412	--	--	HMDB0240773	LMFA07070060	Lipids and lipid-like molecules	Fatty Acyls	Fatty acid esters	202.109	4.43979e+06	6.2518e+06	3.97794e+06	4.96182e+07	5.73857e+07	4.96652e+07	1.06674e+07	1.00872e+07	9.53228e+06
Com_10097_neg	Hydrocortisone acetate	C23 H32 O6	404.221	6.407	cpd:C02821	--	HMDB0000063	--	Lipids and lipid-like molecules	Steroids and steroid derivatives	Hydroxysteroids	403.214	1.87046e+06	720457	3.12951e+06	3.00121e+06	3.62301e+06	3.92151e+06	3.17955e+06	2.58459e+06	1.87486e+06
Com_9938_neg	Porphobilinogen	C10 H14 N2 O4	226.096	4.933	cpd:C00931	map00860 Porphyrin and chlorophyll metabolism;map01100 Metabolic pathways;map01110 Biosynthesis of secondary metabolites;map01120 Microbial metabolism in diverse environments	HMDB0000245	--	Organic nitrogen compounds	Organonitrogen compounds	Amines	225.088	850454	1.07356e+06	644293	4.63005e+06	6.83767e+06	5.05782e+06	1.51848e+06	1.52927e+06	1.92754e+06
Com_2743_neg	Phenylpyruvic acid	C9 H8 O3	164.048	5.692	cpd:C00166	map00360 Phenylalanine metabolism;map00400 Phenylalanine, tyrosine and tryptophan biosynthesis;map01100 Metabolic pathways;map01110 Biosynthesis of secondary metabolites;map01130 Biosynthesis of antibiotics;map01210 2-Oxocarboxylic acid metabolism;map01230 Biosynthesis of amino acids	HMDB0000205	--	Benzenoids	Benzene and substituted derivatives	Phenylpyruvic acid derivatives	163.04	5.13915e+06	3.41265e+06	5.97983e+06	2.96354e+07	4.17837e+07	4.723e+07	9.85671e+06	8.50911e+06	1.28941e+07
Com_229_neg	2-Arachidonyl Glycerol ether	C23 H40 O3	400.269	5.402	--	--	HMDB0013657	--	Lipids and lipid-like molecules	Endocannabinoids	-	399.262	2.36901e+08	2.65335e+08	2.46992e+08	2.51214e+08	2.5301e+08	2.42483e+08	2.24661e+08	2.3414e+08	2.49443e+08
Com_6997_neg	4-Methoxycinnamic Acid	C10 H10 O3	178.063	5.858	--	--	HMDB0002040	--	Phenylpropanoids and polyketides	Cinnamic acids and derivatives	Cinnamic acids	177.056	1.65429e+06	1.09791e+06	1.98709e+06	6.1725e+06	1.32765e+07	9.42886e+06	2.36702e+06	1.97059e+06	1.82968e+06
Com_1346_neg	cGMP	C10 H12 N5 O7 P	345.048	2.84	cpd:C00942	map00230 Purine metabolism	HMDB0001314	--	Nucleosides, nucleotides, and analogues	Purine nucleotides	Cyclic purine nucleotides	344.04	4.41278e+07	4.38974e+07	5.27818e+07	1.30068e+07	1.45898e+07	1.03484e+07	2.83366e+07	3.09627e+07	3.17875e+07
Com_908_neg	Estrone	C18 H22 O2	540.328	5.256	cpd:C00468	map01100 Metabolic pathways	HMDB0000145	LMST02010004	Lipids and lipid-like molecules	Steroids and steroid derivatives	Estrane steroids	539.32	3.89397e+07	4.1663e+07	7.8905e+07	7.80655e+07	4.24393e+07	3.17549e+07	3.43146e+07	2.94371e+07	3.5792e+07
Com_251_neg	Feruloyl Putrescine	C14 H20 N2 O3	264.147	5.229	--	--	--	--	--	--	--	263.14	2.24755e+08	2.36412e+08	2.03574e+08	3.29753e+08	3.35007e+08	2.97976e+08	1.93725e+08	2.36327e+08	2.82177e+08

## Sheet: pos
The annotation and integration results of BT-9-1 metabolites (positive) in the KEGG, HMDB, and Lipidmaps databases
ID	Name	Formula	Molecular Weight	RT [min]	Kegg_ID	KEGG_pathway	HMDB_ID	Lipidmaps_ID	SuperClass(HMDB)	Class(HMDB)	SubClass(HMDB)	m/z	pos_ZCBT_9_1_1	pos_ZCBT_9_1_2	pos_ZCBT_9_1_3	pos_YJBT_9_1_1	pos_YJBT_9_1_2	pos_YJBT_9_1_3	pos_QC1	pos_QC2	pos_QC3
Com_3_pos	Oleamide	C18 H35 N O	281.271	9.744	cpd:C19670	--	HMDB0002117	LMFA08010004	Lipids and lipid-like molecules	Fatty Acyls	Fatty amides	282.278	3.08647e+10	1.81605e+10	2.99476e+10	2.1326e+10	2.2375e+10	2.03852e+10	1.67803e+10	1.35254e+10	1.31944e+10
Com_15_pos	1-Stearoylglycerol	C21 H42 O4	358.307	10.433	--	--	HMDB0244009	--	Lipids and lipid-like molecules	Fatty Acyls	Fatty alcohols	359.314	8.02617e+09	1.39439e+10	7.54101e+09	5.60177e+09	6.57953e+09	6.91537e+09	1.09794e+10	1.08471e+10	1.15685e+10
Com_17_pos	Hexadecanamide	C16 H33 N O	255.255	9.443	--	--	HMDB0012273	LMFA08010009	Lipids and lipid-like molecules	Fatty Acyls	Fatty amides	256.262	7.5544e+09	1.13509e+10	6.53879e+09	2.40513e+09	2.37549e+09	2.52727e+09	7.43283e+09	7.21966e+09	7.14703e+09
Com_35_pos	Stearamide	C18 H37 N O	283.287	10.278	cpd:C13846	--	HMDB0034146	LMFA08010003	Organic acids and derivatives	Carboximidic acids and derivatives	Carboximidic acids	284.294	3.25265e+09	7.59672e+09	2.32297e+09	1.09417e+09	1.20473e+09	1.29057e+09	3.88578e+09	3.89222e+09	4.37447e+09
Com_179_pos	Indole-3-acrylic acid	C11 H9 N O2	187.063	5.132	--	--	HMDB0000734	--	Organoheterocyclic compounds	Indoles and derivatives	Indoles	188.071	3.8693e+08	3.83524e+08	3.444e+08	1.52505e+09	1.86715e+09	1.61983e+09	5.86386e+08	5.83562e+08	6.24561e+08
Com_267_pos	2,4-Dimethylbenzaldehyde	C9 H10 O	134.073	6.337	--	--	HMDB0032142	--	Benzenoids	Benzene and substituted derivatives	Benzoyl derivatives	135.08	6.20289e+08	3.82152e+08	6.54771e+08	9.71212e+08	1.08522e+09	1.1472e+09	6.1202e+08	6.4879e+08	6.50902e+08
Com_278_pos	Valylproline	C10 H18 N2 O3	214.132	5.373	--	--	HMDB0029135	--	Organic acids and derivatives	Carboxylic acids and derivatives	Amino acids, peptides, and analogues	215.138	4.73788e+08	6.35346e+08	4.28681e+08	6.53488e+08	5.78827e+08	6.80956e+08	5.09244e+08	5.024e+08	5.39243e+08
Com_440_pos	Leucylproline	C11 H20 N2 O3	228.147	5.419	--	--	HMDB0011175	--	Organic acids and derivatives	Carboxylic acids and derivatives	Amino acids, peptides, and analogues	229.154	3.80648e+08	3.16521e+08	2.99099e+08	2.74366e+08	2.18777e+08	3.50864e+08	3.82676e+08	2.82441e+08	3.08101e+08
Com_871_pos	Betaine	C5 H11 N O2	117.079	1.292	cpd:C00719	map00260 Glycine, serine and threonine metabolism;map01100 Metabolic pathways;map02010 ABC transporters	HMDB0000043	--	Organic acids and derivatives	Carboxylic acids and derivatives	Amino acids, peptides, and analogues	118.086	8.73455e+06	1.85525e+07	9.2809e+06	6.56924e+07	1.83274e+08	3.61641e+08	6.50872e+07	7.14411e+07	7.18924e+07
Com_877_pos	2-Amino-1,3-octadecanediol	C18 H39 N O2	301.297	6.37	--	--	HMDB0242634	--	Organic nitrogen compounds	Organonitrogen compounds	Amines	302.304	1.80778e+08	1.48444e+08	1.57524e+08	1.05229e+08	1.1246e+08	9.59054e+07	1.56826e+08	1.50899e+08	1.44833e+08
Com_1961_pos	Norharman	C11 H8 N2	168.069	5.218	cpd:C20157	--	HMDB0012897	--	Organoheterocyclic compounds	Indoles and derivatives	Pyridoindoles	169.076	1.13065e+07	1.1892e+07	1.16215e+07	1.32965e+08	1.57874e+08	1.39401e+08	3.04666e+07	3.0891e+07	3.40325e+07
Com_2243_pos	Indole	C8 H7 N	117.058	5.135	cpd:C00463	map00380 Tryptophan metabolism;map00400 Phenylalanine, tyrosine and tryptophan biosynthesis;map01100 Metabolic pathways;map01110 Biosynthesis of secondary metabolites	HMDB0000738	--	Organoheterocyclic compounds	Indoles and derivatives	Indoles	118.065	2.48926e+07	2.29194e+07	3.2122e+07	1.09964e+08	1.3745e+08	1.17776e+08	4.82e+07	5.29272e+07	5.25214e+07
Com_2681_pos	tert-Butyl N-[1-(aminocarbonyl)-3-methylbutyl]carbamate	C11 H22 N2 O3	230.163	5.17	--	--	--	--	--	--	--	231.17	3.51131e+07	4.12098e+07	4.39093e+07	6.26799e+07	1.16136e+08	9.18748e+07	4.69408e+07	5.15673e+07	5.05526e+07
Com_3114_pos	Acetophenone	C8 H8 O	120.057	6.337	cpd:C07113	map01120 Microbial metabolism in diverse environments;map01220 Degradation of aromatic compounds	HMDB0033910	--	Organic oxygen compounds	Organooxygen compounds	Carbonyl compounds	121.065	4.95173e+07	2.7124e+07	4.07247e+07	7.11189e+07	7.66681e+07	7.73062e+07	3.96119e+07	4.68132e+07	4.99058e+07
Com_6373_pos	2-Amino-1,3,4-octadecanetriol	C18 H39 N O3	317.292	6.633	--	--	--	--	--	--	--	318.299	2.19489e+07	1.87669e+07	2.3437e+07	1.32059e+07	9.71576e+06	9.48776e+06	2.56331e+07	1.7367e+07	1.72616e+07
Com_6803_pos	Octadecanamine	C18 H39 N	269.307	7.27	--	--	--	--	--	--	--	270.314	1.52983e+07	2.20858e+07	1.98202e+07	8.0238e+06	6.75324e+06	5.24122e+06	1.48691e+07	1.59151e+07	1.75837e+07
Com_7401_pos	3-(3-methylbut-2-en-1-yl)-3H-purin-6-amine	C10 H13 N5	203.117	5.599	--	--	--	--	--	--	--	204.124	6.18772e+06	6.21082e+06	6.59667e+06	2.79146e+07	3.11766e+07	3.62752e+07	1.11801e+07	9.66071e+06	1.12507e+07
Com_8353_pos	Palmitoleic acid	C16 H30 O2	254.224	7.674	cpd:C08362	map00061 Fatty acid biosynthesis	HMDB0003229	LMFA01030056	Lipids and lipid-like molecules	Fatty Acyls	Fatty acids and conjugates	255.231	1.54104e+07	1.12918e+07	1.63863e+07	8.6291e+06	8.23921e+06	6.88356e+06	1.30281e+07	1.21374e+07	1.23632e+07
Com_9361_pos	L-Phenylalanine	C9 H11 N O2	165.079	5.933	cpd:C00079	map00360 Phenylalanine metabolism;map00400 Phenylalanine, tyrosine and tryptophan biosynthesis;map00460 Cyanoamino acid metabolism;map00970 Aminoacyl-tRNA biosynthesis;map01100 Metabolic pathways;map01110 Biosynthesis of secondary metabolites;map01130 Biosynthesis of antibiotics;map01210 2-Oxocarboxylic acid metabolism;map01230 Biosynthesis of amino acids;map02010 ABC transporters	HMDB0000159	--	Organic acids and derivatives	Carboxylic acids and derivatives	Amino acids, peptides, and analogues	166.086	1.13734e+07	1.18141e+07	1.3729e+07	3.72962e+06	4.55134e+06	5.10825e+06	1.00796e+07	1.12496e+07	9.79462e+06
Com_11143_pos	L-Tyrosine	C9 H11 N O3	181.073	2.292	cpd:C00082	map00130 Ubiquinone and other terpenoid-quinone biosynthesis;map00261 Monobactam biosynthesis;map00350 Tyrosine metabolism;map00360 Phenylalanine metabolism;map00400 Phenylalanine, tyrosine and tryptophan biosynthesis;map00401 Novobiocin biosynthesis;map00460 Cyanoamino acid metabolism;map00680 Methane metabolism;map00730 Thiamine metabolism;map00970 Aminoacyl-tRNA biosynthesis;map01100 Metabolic…	HMDB0000158	--	Organic acids and derivatives	Carboxylic acids and derivatives	Amino acids, peptides, and analogues	182.081	5.48979e+06	6.86016e+06	5.65661e+06	8.39157e+06	1.34217e+07	1.34248e+07	7.39028e+06	1.18048e+07	8.20243e+06
Com_12294_pos	N6-Acetyl-L-lysine	C8 H16 N2 O3	188.116	1.454	cpd:C02727	map00310 Lysine degradation	HMDB0000206	--	Organic acids and derivatives	Carboxylic acids and derivatives	Amino acids, peptides, and analogues	189.123	3.64141e+06	4.8457e+06	4.58386e+06	8.45919e+06	1.32535e+07	1.5941e+07	6.15635e+06	6.2328e+06	6.5209e+06
Com_13081_pos	Xanthine	C5 H4 N4 O2	152.033	2.119	cpd:C00385	map00230 Purine metabolism;map01100 Metabolic pathways;map01110 Biosynthesis of secondary metabolites;map01120 Microbial metabolism in diverse environments	HMDB0000292	--	Organoheterocyclic compounds	Imidazopyrimidines	Purines and purine derivatives	153.041	4.51333e+06	4.5435e+06	4.20591e+06	5.99275e+06	1.13587e+07	1.40352e+07	8.13549e+06	5.28442e+06	5.4315e+06
Com_14779_pos	1-Phenyl-3-methyl-5-pyrazolone	C10 H10 N2 O	174.079	2.515	--	--	HMDB0251697	--	Organoheterocyclic compounds	Azolines	Pyrazolines	175.086	4.90716e+06	2.43843e+06	2.95739e+06	5.64348e+06	7.47859e+06	6.71069e+06	4.47143e+06	5.29015e+06	6.78533e+06
Com_15998_pos	L-Dopa	C9 H11 N O4	197.068	3.933	cpd:C00355	map00350 Tyrosine metabolism;map01100 Metabolic pathways;map01110 Biosynthesis of secondary metabolites	HMDB0000181	--	Organic acids and derivatives	Carboxylic acids and derivatives	Amino acids, peptides, and analogues	198.075	1.47619e+06	1.38164e+06	1.48681e+06	4.74471e+06	8.71209e+06	8.5447e+06	3.13965e+06	2.74906e+06	2.53534e+06
Com_18261_pos	DL-Arginine	C6 H14 N4 O2	174.111	1.133	--	--	HMDB0251511	--	Organic acids and derivatives	Carboxylic acids and derivatives	Amino acids, peptides, and analogues	175.119	1.55932e+06	2.409e+06	2.17158e+06	2.89573e+06	2.62952e+06	5.47244e+06	1.68605e+06	1.90753e+06	1.3556e+06
Com_19192_pos	Spermine	C10 H26 N4	202.215	0.878	cpd:C00750	map00330 Arginine and proline metabolism;map00410 beta-Alanine metabolism;map00480 Glutathione metabolism;map01100 Metabolic pathways	HMDB0001256	--	Organic nitrogen compounds	Organonitrogen compounds	Amines	203.222	1.40713e+06	1.36786e+06	2.33829e+06	437506	600933	341291	652533	1.08641e+06	1.18254e+06
Com_19671_pos	N-Acetylornithine	C7 H14 N2 O3	174.1	1.432	cpd:C00437	map00220 Arginine biosynthesis;map01100 Metabolic pathways;map01110 Biosynthesis of secondary metabolites;map01130 Biosynthesis of antibiotics;map01210 2-Oxocarboxylic acid metabolism;map01230 Biosynthesis of amino acids	HMDB0240589	--	Organic acids and derivatives	Carboxylic acids and derivatives	Amino acids, peptides, and analogues	175.107	492131	752454	586074	2.86907e+06	2.83038e+06	3.93261e+06	1.28974e+06	1.11538e+06	1.3763e+06
Com_499_pos	Flavin mononucleotide (FMN)	C17 H21 N4 O9 P	456.104	5.838	--	--	--	--	--	--	--	457.111	1.98034e+07	3.04897e+08	2.74809e+08	2.68911e+08	3.10483e+08	2.97846e+08	2.43132e+08	3.25093e+08	4.29023e+08
Com_751_pos	Adenosine	C10 H13 N5 O4	267.096	2.833	cpd:C00212	map00230 Purine metabolism;map01100 Metabolic pathways	HMDB0000050	--	Nucleosides, nucleotides, and analogues	Purine nucleosides	-	268.104	2.02212e+08	2.20407e+08	2.29053e+08	3.05196e+08	3.98342e+08	4.13532e+08	2.51784e+08	2.43394e+08	2.50791e+08
Com_5969_pos	L-Glutamic acid	C5 H9 N O4	147.053	1.26	cpd:C00025	map00220 Arginine biosynthesis;map00250 Alanine, aspartate and glutamate metabolism;map00330 Arginine and proline metabolism;map00332 Carbapenem biosynthesis;map00340 Histidine metabolism;map00430 Taurine and hypotaurine metabolism;map00471 D-Glutamine and D-glutamate metabolism;map00480 Glutathione metabolism;map00630 Glyoxylate and dicarboxylate metabolism;map00650 Butanoate metabolism;map00660…	HMDB0000148	--	Organic acids and derivatives	Carboxylic acids and derivatives	Amino acids, peptides, and analogues	148.06	4.56997e+06	5.68994e+06	5.40914e+06	1.91554e+07	2.97221e+07	4.77722e+07	1.22177e+07	1.16992e+07	1.23633e+07
Com_8582_pos	Adenosine 3'5'-cyclic monophosphate	C10 H12 N5 O6 P	329.051	2.325	--	--	--	--	--	--	--	330.059	1.49093e+07	1.54052e+07	1.44069e+07	2.68013e+06	3.33405e+06	3.84542e+06	9.95884e+06	1.09812e+07	1.04945e+07
Com_14755_pos	L-Histidine	C6 H9 N3 O2	155.069	1.118	cpd:C00135	map00340 Histidine metabolism;map00410 beta-Alanine metabolism;map00970 Aminoacyl-tRNA biosynthesis;map01100 Metabolic pathways;map01110 Biosynthesis of secondary metabolites;map01230 Biosynthesis of amino acids;map02010 ABC transporters	HMDB0000177	--	Organic acids and derivatives	Carboxylic acids and derivatives	Amino acids, peptides, and analogues	156.077	2.5955e+06	2.54092e+06	2.79029e+06	6.12794e+06	7.1507e+06	1.06515e+07	4.05428e+06	4.46121e+06	3.9851e+06
Com_14_pos	Oleoyl ethylamide	C20 H39 N O	309.302	10.457	--	--	--	--	--	--	--	310.309	7.09339e+09	1.40993e+10	6.45146e+09	4.05858e+09	4.25376e+09	4.32781e+09	8.96551e+09	1.05758e+10	1.00214e+10
Com_25_pos	Enrofloxacin	C19 H22 F N3 O3	381.146	6.293	--	--	HMDB0029861	--	Organoheterocyclic compounds	Quinolines and derivatives	Quinoline carboxylic acids	382.153	6.89088e+09	7.86982e+09	8.04974e+09	1.64774e+10	1.78176e+10	1.71259e+10	9.88863e+09	9.25655e+09	9.96151e+09
Com_41_pos	Glycerol 1-hexadecanoate	C19 H38 O4	330.276	9.623	--	--	HMDB0011564	--	Lipids and lipid-like molecules	Glycerolipids	Monoradylglycerols	331.283	5.26906e+09	6.44042e+09	5.65916e+09	5.49458e+09	6.43083e+09	6.60418e+09	6.10806e+09	5.72687e+09	6.33944e+09
Com_134_pos	2-(2-amino-3-methylbutanamido)-3-phenylpropanoic acid	C14 H20 N2 O3	264.147	5.232	--	--	--	--	--	--	--	265.154	1.11041e+09	1.09791e+09	1.00121e+09	1.5697e+09	1.99894e+09	1.34999e+09	1.09683e+09	1.76242e+09	1.22445e+09
Com_200_pos	Lysope 16:0	C21 H44 N O7 P	453.284	8.417	--	--	--	--	--	--	--	454.292	8.5338e+08	6.3453e+08	9.05249e+08	3.87746e+08	4.77726e+08	4.53766e+08	7.44434e+08	7.03578e+08	6.99681e+08
Com_207_pos	N6-Isopentenyladenosine	C15 H21 N5 O4	335.159	5.773	--	--	HMDB0304396	--	Nucleosides, nucleotides, and analogues	Purine nucleosides	-	336.166	5.09598e+08	5.68645e+08	5.82587e+08	1.31801e+09	1.67779e+09	1.55129e+09	7.37687e+08	7.19722e+08	7.64706e+08
Com_265_pos	YLK	C21 H34 N4 O5	464.263	5.47	--	--	--	--	--	--	--	447.259	6.01554e+08	6.56175e+08	6.55821e+08	3.5119e+08	3.95954e+08	3.60917e+08	6.42963e+08	4.06873e+08	4.86942e+08
Com_275_pos	Methyl palmitate	C17 H34 O2	287.282	6.119	cpd:C16995	--	HMDB0061859	--	Lipids and lipid-like molecules	Fatty Acyls	Fatty acid esters	288.289	5.9977e+08	3.33631e+08	4.46458e+08	4.46545e+08	4.99636e+08	2.90608e+08	4.4297e+08	4.90644e+08	4.39622e+08
Com_330_pos	2-[2-(1-adamantylmethylidene)hydrazono]-5-methyl-1,3-thiazolan-4-one	C15 H21 N3 O S	291.144	5.895	--	--	--	--	--	--	--	309.178	4.57764e+08	5.46657e+08	5.00778e+08	1.7461e+08	2.01036e+08	1.8306e+08	4.32134e+08	4.10219e+08	4.532e+08
Com_392_pos	UR-144 N-(2-hydroxypentyl) metabolite	C21 H29 N O2	327.215	5.269	--	--	--	--	--	--	--	328.222	3.53141e+08	3.82195e+08	3.16971e+08	7.41089e+08	8.50516e+08	7.50159e+08	4.23196e+08	4.30384e+08	4.55217e+08
Com_418_pos	N-Tetradecanamide	C14 H29 N O	227.224	8.54	--	--	--	--	--	--	--	228.232	3.53424e+08	3.41091e+08	4.18635e+08	1.28376e+08	1.33866e+08	1.35155e+08	3.09052e+08	2.79133e+08	3.15538e+08
Com_561_pos	Arachidonic acid	C20 H32 O2	316.261	8.292	cpd:C00219	map00590 Arachidonic acid metabolism;map01040 Biosynthesis of unsaturated fatty acids;map01100 Metabolic pathways	HMDB0001043	LMFA01030001	Lipids and lipid-like molecules	Fatty Acyls	Fatty acids and conjugates	317.268	3.00694e+08	2.23096e+08	2.9235e+08	8.54219e+07	1.03537e+08	1.1827e+08	2.25378e+08	2.17498e+08	2.26002e+08
Com_583_pos	3-amino-2-phenyl-2H-pyrazolo[4,3-c]pyridine-4,6-diol	C12 H10 N4 O2	242.08	5.785	--	--	--	--	--	--	--	243.088	2.39339e+08	2.34e+08	2.19887e+08	5.08985e+08	5.80919e+08	5.19818e+08	3.0557e+08	2.83755e+08	3.19025e+08
Com_613_pos	Amitriptyline-d3	C20 H20 [2]H3 N	280.201	7.279	--	--	--	--	--	--	--	281.208	2.26619e+08	2.03037e+08	2.86749e+08	2.38838e+08	2.33414e+08	2.34052e+08	2.45009e+08	2.32685e+08	2.0509e+08
Com_649_pos	Mag (18:1)	C21 H40 O4	356.292	9.905	--	--	--	--	--	--	--	357.298	2.59479e+08	2.06848e+08	2.53697e+08	8.88785e+07	9.11864e+07	9.73234e+07	1.90472e+08	1.91492e+08	1.98858e+08
Com_650_pos	CYM-5442	C23 H27 N3 O4	409.2	5.501	--	--	--	--	--	--	--	410.207	2.59333e+08	2.31216e+08	2.46781e+08	2.98983e+08	4.00751e+08	4.38936e+08	2.69353e+08	2.54511e+08	2.6445e+08
Com_743_pos	octadec-9-ynoic acid	C18 H32 O2	262.229	7.436	--	--	--	--	--	--	--	263.236	1.71483e+08	2.40646e+08	2.01405e+08	1.50079e+08	9.86002e+07	9.67748e+07	2.04676e+08	1.76084e+08	1.82428e+08
Com_799_pos	2,3-dihydroxypropyl 12-methyltridecanoate	C17 H34 O4	284.235	8.077	--	--	--	--	--	--	--	285.242	2.02514e+08	1.55576e+08	2.11026e+08	1.43114e+08	1.19282e+08	8.82418e+07	1.48368e+08	1.61133e+08	1.48247e+08
Com_1047_pos	Vitamin E Acetate	C31 H52 O3	472.387	6.688	--	--	HMDB0039463	--	Lipids and lipid-like molecules	Prenol lipids	Quinone and hydroquinone lipids	473.394	1.48725e+08	1.0407e+08	1.48983e+08	4.85708e+07	5.42522e+07	5.7367e+07	1.10693e+08	1.05699e+08	1.13318e+08
Com_1111_pos	EMK	C16 H30 N4 O6 S	406.188	5.17	--	--	--	--	--	--	--	407.195	1.38161e+08	1.38594e+08	1.31334e+08	1.28795e+08	1.35124e+08	2.42704e+07	1.65451e+08	1.48353e+08	1.74848e+08
Com_1121_pos	J147	C18 H17 F3 N2 O2	350.126	5.199	--	--	--	--	--	--	--	351.133	1.21103e+08	1.27284e+08	1.44749e+08	3.0434e+07	6.37835e+07	5.94147e+07	1.25287e+08	1.26599e+08	1.27983e+08
Com_1132_pos	5-(2,5-dihydroxyhexyl)oxolan-2-one	C10 H18 O4	184.109	6.367	--	--	--	--	--	--	--	185.117	1.36566e+08	8.89461e+07	1.26725e+08	2.12139e+08	2.28099e+08	2.34269e+08	1.53621e+08	1.6023e+08	1.56794e+08
Com_1170_pos	Dibutyl sebacate	C18 H34 O4	314.245	7.59	--	--	HMDB0041220	--	Lipids and lipid-like molecules	Fatty Acyls	Fatty acid esters	315.252	1.21667e+08	1.08116e+08	1.39336e+08	9.35036e+07	8.63057e+07	8.21979e+07	1.20875e+08	1.0669e+08	1.05186e+08
Com_1244_pos	Glu-Val-Phe	C19 H27 N3 O6	393.189	5.301	--	--	--	--	--	--	--	394.196	1.04451e+08	1.1719e+08	1.31655e+08	7.94282e+07	7.69586e+07	8.30792e+07	1.14333e+08	1.04749e+08	1.11833e+08
Com_1404_pos	1-(4-bromophenyl)-2-phenylethan-1-one	C14 H11 Br O	223.118	5.819	--	--	--	--	--	--	--	224.125	6.29671e+06	3.74752e+06	1.26717e+07	1.28621e+08	1.48555e+08	2.19915e+08	2.93914e+07	5.56102e+07	3.65948e+07
Com_1409_pos	Ecdysterone	C27 H44 O7	480.305	5.218	cpd:C02633	--	HMDB0242587	--	Lipids and lipid-like molecules	Steroids and steroid derivatives	Bile acids, alcohols and derivatives	481.313	1.09066e+08	1.0412e+08	1.16946e+08	1.06865e+08	1.12363e+08	1.0467e+08	1.15241e+08	1.07936e+08	1.12152e+08
Com_1423_pos	Monolaurin	C15 H30 O4	274.214	7.895	--	--	HMDB0245396	--	Lipids and lipid-like molecules	Glycerolipids	Monoradylglycerols	275.221	1.02227e+08	8.09129e+07	1.1495e+08	7.43481e+07	7.00733e+07	7.8984e+07	9.16969e+07	8.58128e+07	8.55631e+07
Com_1488_pos	(2R,3S,4S,5R,6R)-2-(hydroxymethyl)-6-(2-phenylethoxy)oxane-3,4,5-triol	C14 H20 O6	284.125	5.591	--	--	--	--	--	--	--	285.133	1.50574e+07	1.59976e+07	1.98873e+07	1.81655e+08	1.92091e+08	2.07357e+08	3.39063e+07	3.92142e+07	4.1114e+07
Com_1490_pos	APK	C14 H26 N4 O4	628.39	5.172	--	--	--	--	--	--	--	315.202	9.02747e+07	1.10551e+08	9.39935e+07	1.30312e+08	1.57493e+08	1.58601e+08	1.16253e+08	9.60519e+07	1.32407e+08
Com_1529_pos	nor-6α-Οxycodol	C17 H21 N O4	303.144	6.427	--	--	--	--	--	--	--	304.151	5.05878e+07	7.59022e+07	2.84008e+07	8.90496e+07	9.30584e+07	1.05056e+08	9.75098e+07	1.25165e+08	1.0103e+08
Com_1544_pos	RMH	C17 H30 N8 O4 S	442.211	4.905	--	--	--	--	--	--	--	443.219	8.50812e+07	3.83519e+07	3.54115e+07	3.51292e+07	3.3379e+07	1.25964e+07	7.31145e+07	1.23987e+08	6.97059e+07
Com_1561_pos	FLK	C21 H34 N4 O4	203.129	5.243	--	--	--	--	--	--	--	204.136	8.81698e+07	1.00255e+08	1.05231e+08	8.04091e+07	1.03666e+08	5.82973e+07	9.7896e+07	1.00429e+08	6.80475e+07
Com_1570_pos	VLK	C17 H34 N4 O4	358.257	5.177	--	--	--	--	--	--	--	359.264	2.59222e+07	2.91664e+07	2.33605e+07	1.59331e+08	1.98507e+08	1.89779e+08	5.39292e+07	5.12983e+07	5.90825e+07
Com_1589_pos	PPK	C16 H28 N4 O4	340.211	5.066	--	--	--	--	--	--	--	341.218	9.75366e+07	9.33279e+07	9.6251e+07	4.71205e+07	1.77539e+07	4.81407e+07	9.30381e+07	9.18566e+07	8.32751e+07
Com_1865_pos	RPK	C17 H33 N7 O4	381.248	6.163	--	--	--	--	--	--	--	382.255	2.59908e+07	2.76243e+07	3.21962e+07	7.5405e+07	1.65389e+08	8.38918e+07	7.08021e+07	4.39606e+07	6.31979e+07
Com_1883_pos	R-1 Methanandamide phosphate	C23 H40 N O5 P	441.262	5.119	--	--	--	--	--	--	--	442.269	6.24522e+07	8.79375e+07	6.86202e+07	4.95102e+07	3.16885e+07	3.372e+07	6.47018e+07	4.55538e+07	6.86181e+07
Com_1907_pos	4-Hydroxytamoxifen	C26 H29 N O2	387.219	5.05	cpd:C05011	--	HMDB0060530	--	Phenylpropanoids and polyketides	Stilbenes	-	388.226	7.33819e+07	8.38868e+07	8.46702e+07	7.71717e+07	8.56379e+07	8.02331e+07	7.15566e+07	6.43158e+07	7.69459e+07
Com_2128_pos	Hydroquinone	C6 H6 O2	110.037	7.047	cpd:C00530	map00350 Tyrosine metabolism;map00361 Chlorocyclohexane and chlorobenzene degradation;map00362 Benzoate degradation;map00627 Aminobenzoate degradation;map01100 Metabolic pathways;map01120 Microbial metabolism in diverse environments	HMDB0002434	--	Benzenoids	Phenols	Benzenediols	111.044	3.72986e+07	3.74069e+07	4.3726e+07	1.00692e+08	1.44509e+08	9.15277e+07	4.72854e+07	5.18971e+07	5.6748e+07
Com_2129_pos	Cholecalciferol	C27 H44 O	384.334	6.93	cpd:C05443	map01100 Metabolic pathways	HMDB0000876	--	Lipids and lipid-like molecules	Steroids and steroid derivatives	Vitamin D and derivatives	385.341	7.19541e+07	5.18373e+07	7.10308e+07	5.41984e+07	5.72616e+07	6.57511e+07	6.38522e+07	6.02494e+07	6.25326e+07
Com_2180_pos	Desmethylclozapine	C17 H17 Cl N4	312.114	5.133	--	--	HMDB0060536	--	Organoheterocyclic compounds	Benzodiazepines	Dibenzodiazepines	313.122	7.01948e+07	6.75331e+07	7.30569e+07	1.19236e+08	1.17156e+08	1.1014e+08	6.25818e+07	6.82394e+07	7.7056e+07
Com_2220_pos	2-Amino-6-methylmercaptopurine	C6 H7 N5 S	164.015	6.299	--	--	--	--	--	--	--	165.023	6.08503e+07	5.27065e+07	6.59409e+07	1.10595e+08	1.38744e+08	1.27805e+08	7.81739e+07	7.9442e+07	8.1763e+07
Com_2236_pos	YNK	C19 H29 N5 O6	423.217	4.845	--	--	--	--	--	--	--	424.224	6.02031e+07	5.75506e+07	7.23931e+07	3.78711e+06	8.72503e+06	4.78373e+06	4.93572e+07	2.82886e+07	3.16194e+07
Com_2257_pos	Tramadol N-Oxide	C16 H25 N O3	279.18	5.999	--	--	--	--	--	--	--	280.187	6.29336e+07	5.92258e+07	7.07124e+07	1.29793e+08	1.36803e+08	1.03454e+08	6.44604e+07	3.01216e+07	6.21439e+07
Com_2374_pos	Styrene	C8 H8	104.063	6.335	cpd:C07083	map01100 Metabolic pathways;map01120 Microbial metabolism in diverse environments;map01220 Degradation of aromatic compounds	HMDB0034240	--	Benzenoids	Benzene and substituted derivatives	Styrenes	105.07	6.28222e+07	4.82089e+07	6.90935e+07	9.95893e+07	1.19785e+08	1.16859e+08	7.38504e+07	7.8768e+07	7.2134e+07
Com_2483_pos	EPH	C16 H23 N5 O6	762.317	4.962	--	--	--	--	--	--	--	763.327	6.11955e+07	6.77777e+07	6.19645e+07	3.10046e+07	2.85646e+07	2.85576e+07	5.86108e+07	4.86629e+07	4.87293e+07
Com_2509_pos	Dutasteride	C27 H30 F6 N2 O2	528.22	6.018	--	--	HMDB0015258	--	Lipids and lipid-like molecules	Steroids and steroid derivatives	Androstane steroids	529.226	1.41521e+07	8.80098e+06	1.18824e+07	1.03432e+08	1.09314e+08	1.23088e+08	3.79923e+07	3.78945e+07	3.84653e+07
Com_2581_pos	SNK	C13 H25 N5 O6	694.367	5.128	--	--	--	--	--	--	--	695.375	5.43184e+07	6.5353e+07	5.41321e+07	4.90969e+07	4.00756e+07	5.00449e+07	5.76534e+07	5.34056e+07	5.2235e+07
Com_2584_pos	SPK	C14 H26 N4 O5	624.359	4.933	--	--	--	--	--	--	--	625.366	6.02976e+07	5.7492e+07	4.76375e+07	5.24936e+07	6.10545e+07	7.05515e+07	5.43914e+07	4.95346e+07	5.28949e+07
Com_2654_pos	WNK	C21 H30 N6 O5	429.192	5.167	--	--	--	--	--	--	--	430.199	2.79196e+07	6.10778e+07	6.16004e+07	8.60408e+07	9.88368e+07	9.47951e+07	3.5215e+07	4.02073e+07	5.56489e+07
Com_2665_pos	NPK	C15 H27 N5 O5	678.37	4.929	--	--	--	--	--	--	--	340.192	5.81576e+07	5.20662e+07	5.28748e+07	1.85711e+07	1.54495e+07	8.31927e+06	4.37377e+07	4.60372e+07	3.94356e+07
Com_2712_pos	N-Ethylglycine	C4 H9 N O2	103.063	1.441	cpd:C11735	--	HMDB0041945	--	Organic acids and derivatives	Carboxylic acids and derivatives	Amino acids, peptides, and analogues	104.07	1.59532e+07	1.33171e+07	1.61062e+07	9.19859e+07	1.04741e+08	1.13268e+08	4.20439e+07	4.24967e+07	3.74816e+07
Com_2717_pos	LMK	C17 H34 N4 O4 S	780.45	4.967	--	--	--	--	--	--	--	391.232	4.15994e+07	4.14795e+07	4.21437e+07	7.29231e+07	1.14614e+08	9.28459e+07	5.16323e+07	5.24714e+07	5.57785e+07
Com_2975_pos	Coproporphyrin III tetramethyl ester	C40 H46 N4 O8	710.326	6.657	--	--	--	--	--	--	--	711.333	7.40451e+06	5.01974e+06	1.08914e+07	6.79127e+07	1.04091e+08	9.12215e+07	1.59592e+07	1.98022e+07	2.05806e+07
Com_2986_pos	Gamma-Glu-Leu	C11 H20 N2 O5	260.137	5.189	--	--	HMDB0011171	--	Organic acids and derivatives	Carboxylic acids and derivatives	Amino acids, peptides, and analogues	261.145	5.21669e+06	8.60306e+06	5.66507e+06	5.42917e+06	1.2465e+07	1.02414e+08	5.88306e+06	8.25004e+06	4.80379e+06
Com_3013_pos	Neodiosmin	C28 H32 O15	630.163	11.386	--	--	HMDB0039857	LMPK12110819	Phenylpropanoids and polyketides	Flavonoids	Flavonoid glycosides	631.171	7.9765e+06	5.54351e+07	836240	2.07627e+07	1.84836e+07	879519	1.0577e+07	1.17088e+07	8.06162e+06
Com_3033_pos	L-Threonic acid-1,4-lactone	C4 H6 O4	118.028	2.833	--	--	HMDB0000940	--	Organoheterocyclic compounds	Lactones	Gamma butyrolactones	119.035	3.93525e+07	4.47506e+07	5.36227e+07	5.75775e+07	6.70251e+07	7.12971e+07	4.92607e+07	4.73599e+07	6.09832e+07
Com_3054_pos	Taurolithocholic acid	C26 H45 N O5 S	483.304	5.124	cpd:C02592	--	HMDB0000722	LMST05040003	Lipids and lipid-like molecules	Steroids and steroid derivatives	Bile acids, alcohols and derivatives	242.659	1.02766e+07	1.39666e+07	945065	3.53712e+07	5.03873e+07	9.98293e+07	1.07215e+07	1.16206e+07	7.29504e+06
Com_3057_pos	Eicosapentaenoic acid ethyl ester	C22 H34 O2	347.279	8.204	--	--	HMDB0249402	--	Lipids and lipid-like molecules	Fatty Acyls	Fatty acid esters	348.286	4.30277e+07	5.43998e+07	4.93762e+07	2.06639e+07	1.17374e+07	1.14963e+07	4.30194e+07	3.3574e+07	3.59307e+07
Com_3098_pos	YPH	C20 H25 N5 O5	415.184	5.192	--	--	--	--	--	--	--	848.4	1.04465e+07	1.48086e+07	2.16912e+07	9.68759e+07	9.22849e+07	9.11247e+07	1.62406e+07	3.0936e+07	2.93545e+07
Com_3134_pos	1-adamantyl(piperidino)methanone	C16 H25 N O	247.19	7.997	--	--	--	--	--	--	--	248.198	3.17035e+07	2.87282e+07	5.19876e+07	1.41193e+07	1.26238e+07	1.38864e+07	3.65614e+07	2.68509e+07	3.59324e+07
Com_3399_pos	1,3-Dihydro-1,3,3-trimethyl-2H-indol-2-ylidene acetaldehyde	C13 H15 N O	201.115	6.162	--	--	--	--	--	--	--	202.122	2.42835e+07	4.95832e+07	2.31601e+07	6.01131e+07	6.48787e+07	6.32577e+07	3.71475e+07	3.74344e+07	3.81392e+07
Com_3432_pos	DPK	C15 H26 N4 O6	340.174	5.043	--	--	--	--	--	--	--	341.181	4.05679e+07	3.93641e+07	4.17375e+07	8.80861e+07	8.39309e+07	8.31038e+07	4.16446e+07	4.82162e+07	4.80789e+07
Com_3445_pos	HPK	C17 H28 N6 O4	380.224	4.872	--	--	--	--	--	--	--	381.231	4.49579e+07	3.44256e+07	3.65052e+07	1.8249e+07	1.55844e+07	1.77148e+07	2.98814e+07	2.22645e+07	2.71924e+07
Com_3481_pos	5-(6-hydroxy-6-methyloctyl)-2,5-dihydrofuran-2-one	C13 H22 O3	226.154	6.755	--	--	--	--	--	--	--	227.161	4.62747e+06	4.25747e+06	3.36858e+06	8.66197e+07	6.80434e+07	8.13244e+07	1.24159e+07	1.55522e+07	1.601e+07
Com_3523_pos	KQH	C17 H29 N7 O5	433.206	5.528	--	--	--	--	--	--	--	434.214	3.84499e+07	4.51042e+07	4.64461e+07	5.86207e+06	1.29215e+07	1.31723e+07	3.27935e+07	3.33093e+07	1.78231e+07
Com_3553_pos	N-(9-oxodecyl)acetamide	C12 H23 N O2	235.154	5.981	--	--	--	--	--	--	--	236.162	2.94154e+07	3.45843e+07	3.35202e+07	7.11308e+07	8.71406e+07	8.64745e+07	3.89247e+07	4.22147e+07	4.45851e+07
Com_3596_pos	TMK	C15 H30 N4 O5 S	360.191	4.91	--	--	--	--	--	--	--	361.198	2.12235e+07	2.23681e+07	1.85223e+07	7.02168e+07	8.67572e+07	6.72295e+07	3.2911e+07	3.14651e+07	3.1335e+07
Com_3607_pos	Mezlocillin	C21 H25 N5 O8 S2	556.144	10.789	cpd:C07221	--	HMDB0015083	--	Organic acids and derivatives	Carboxylic acids and derivatives	Amino acids, peptides, and analogues	557.152	1.34336e+07	4.64803e+07	741514	2.77371e+07	3.03497e+07	1.94988e+06	7.39323e+06	7.0512e+06	7.23554e+06
Com_3771_pos	ILK	C18 H36 N4 O4	372.272	5.249	--	--	--	--	--	--	--	373.28	3.19536e+07	2.51196e+07	2.97234e+07	6.06289e+07	8.25147e+07	6.53512e+07	3.57055e+07	4.15957e+07	4.70141e+07
Com_3795_pos	Oleoyl-L-alpha-lysophosphatidic acid	C21 H40 Na O7 P	458.239	5.208	--	--	--	--	--	--	--	459.247	3.36315e+07	4.40369e+07	3.02459e+07	3.27177e+07	4.21452e+07	1.65218e+07	3.24718e+07	3.91319e+07	3.73994e+07
Com_3859_pos	AMK	C14 H28 N4 O4 S	696.38	5.098	--	--	HMDB0062497	--	Organic oxygen compounds	Organooxygen compounds	Carbonyl compounds	697.387	2.83963e+07	3.46891e+07	2.97283e+07	5.51376e+07	8.03441e+07	5.58053e+07	2.79276e+07	3.66772e+07	3.35994e+07
Com_3889_pos	Isophorone	C9 H14 O	138.104	6.359	cpd:C14743	--	HMDB0031195	--	Organic oxygen compounds	Organooxygen compounds	Carbonyl compounds	139.112	3.96451e+07	2.05829e+07	1.67418e+07	2.91272e+07	3.82083e+07	3.22958e+07	2.89423e+07	2.73359e+07	2.55443e+07
Com_3890_pos	LNK	C16 H31 N5 O5	373.24	5.264	--	--	--	--	--	--	--	374.247	3.96165e+07	3.59206e+07	4.12546e+07	4.76374e+07	4.78644e+07	1.94393e+07	3.25647e+07	3.92054e+07	4.00155e+07
Com_3996_pos	GNK	C12 H23 N5 O5	634.347	5.087	--	--	--	--	--	--	--	318.181	3.84691e+07	3.91163e+07	3.34126e+07	3.45739e+07	5.90884e+07	3.02593e+07	3.25779e+07	4.27558e+07	3.97125e+07
Com_4002_pos	YMK	C20 H32 N4 O5 S	400.219	5.104	--	--	--	--	--	--	--	401.225	3.3067e+07	3.18435e+07	3.50188e+07	6.21535e+07	7.36424e+07	6.01342e+07	4.42759e+07	4.70181e+07	2.5395e+07
Com_4240_pos	2-[5-(2-hydroxypropyl)oxolan-2-yl]propanoic acid	C10 H18 O4	224.102	5.973	--	--	--	--	--	--	--	225.109	2.863e+07	2.60821e+07	3.14824e+07	6.99797e+07	6.96749e+07	4.9146e+07	1.83566e+07	3.68107e+07	2.49089e+07
Com_4339_pos	VNK	C15 H29 N5 O5	341.206	5.156	--	--	--	--	--	--	--	325.187	1.44707e+07	3.78234e+07	3.68458e+07	5.32202e+07	3.88108e+07	4.57428e+07	4.1326e+07	3.80042e+07	3.93983e+07
Com_4375_pos	PE (8:0/8:0)	C21 H42 N O8 P	467.264	8.611	--	--	--	LMGP02010102	--	--	--	468.271	3.47226e+07	2.85338e+06	2.97286e+07	2.28029e+06	2.90867e+06	3.09053e+06	2.04462e+07	1.9497e+07	1.99829e+07
Com_4579_pos	Vincristine	C46 H56 N4 O10	824.401	8.088	cpd:C07204	map01110 Biosynthesis of secondary metabolites	HMDB0014681	--	Organic acids and derivatives	Carboxylic acids and derivatives	Amino acids, peptides, and analogues	825.409	3.31572e+07	2.64657e+07	2.93083e+07	1.58083e+07	1.91501e+07	1.789e+07	2.77581e+07	1.89972e+07	2.77187e+07
Com_4649_pos	IMK	C17 H34 N4 O4 S	372.219	5.226	--	--	--	--	--	--	--	373.226	2.81338e+07	1.44066e+07	3.37606e+07	1.85658e+07	4.23085e+07	2.69609e+07	3.84046e+07	3.74273e+07	4.11059e+07
Com_4659_pos	Fumonisin B1	C34 H59 N O15	739.391	6.103	cpd:C19241	--	HMDB0034702	LMSP01080022	Organic acids and derivatives	Carboxylic acids and derivatives	Fumonisins	740.398	1.24529e+07	9.4094e+06	1.20086e+07	3.17279e+07	5.40219e+07	6.42185e+07	1.28855e+07	1.79861e+07	1.66096e+07
Com_4662_pos	(1R,2R)-trans-N-Boc-1,2-cyclohexanediamine	C11 H22 N2 O2	214.168	5.901	--	--	--	--	--	--	--	215.175	1.85114e+07	3.50233e+07	1.91426e+07	4.9163e+07	4.4533e+07	3.46113e+07	2.90735e+07	2.47212e+07	2.62002e+07
Com_4693_pos	7-(2-aminophenyl)heptanoic acid	C13 H19 N O2	221.139	5.849	--	--	--	--	--	--	--	222.146	2.79565e+07	2.19202e+07	2.85677e+07	6.02838e+07	6.4499e+07	3.36204e+07	2.67087e+07	2.61572e+07	2.78084e+07
Com_4842_pos	SLK	C15 H30 N4 O5	328.209	5.159	--	--	--	--	--	--	--	329.216	2.15476e+07	3.3566e+07	2.75085e+07	4.21319e+07	4.18267e+07	4.50835e+07	3.35728e+07	3.07945e+07	3.00446e+07
Com_4869_pos	NKK	C16 H32 N6 O5	370.232	4.891	--	--	--	--	--	--	--	371.24	2.97819e+07	1.77793e+07	3.25744e+07	1.23083e+07	1.57799e+07	1.5625e+07	2.14235e+07	1.88852e+07	1.94688e+07
Com_4876_pos	Eicosapentaenoic acid	C20 H30 O2	308.232	7.966	cpd:C06428	map01040 Biosynthesis of unsaturated fatty acids	HMDB0001999	--	Lipids and lipid-like molecules	Fatty Acyls	Fatty acids and conjugates	309.239	3.0384e+07	1.63508e+07	3.25413e+07	6.81254e+06	7.0121e+06	6.59198e+06	1.81015e+07	1.97839e+07	1.89064e+07
Com_4984_pos	4-hydroxy-3-(3-methylbut-2-en-1-yl)benzoic acid	C12 H14 O3	206.091	6.373	--	--	--	--	--	--	--	207.098	2.09061e+07	2.30733e+07	1.92956e+07	4.9978e+07	6.02631e+07	5.73952e+07	2.98492e+07	3.04979e+07	3.71267e+07
Com_5115_pos	Proline-hydroxyproline	C10 H16 N2 O4	228.11	5.451	--	--	HMDB0006695	--	Organic acids and derivatives	Carboxylic acids and derivatives	Amino acids, peptides, and analogues	229.118	2.61405e+07	2.55149e+07	3.08311e+07	3.84874e+07	4.98848e+07	5.32738e+07	3.28007e+07	3.15803e+07	2.95409e+07
Com_5118_pos	6 β-Hydroxycortisol	C21 H30 O6	1556.77	7.066	--	--	--	--	--	--	--	779.391	6.19924e+06	3.15949e+07	6.06404e+06	1.68303e+07	3.48959e+07	2.91252e+07	2.22491e+07	2.48061e+07	2.85038e+07
Com_5148_pos	2-(14,15-Epoxyeicosatrienoyl) glycerol	C23 H38 O5	394.268	7.82	--	--	HMDB0013651	--	Lipids and lipid-like molecules	Glycerolipids	Monoradylglycerols	395.276	2.89862e+07	1.80658e+07	3.00867e+07	1.80607e+07	1.50112e+07	1.59144e+07	2.16915e+07	2.22325e+07	2.18085e+07
Com_5223_pos	L-Leucyl-L-Alanine	C9 H18 N2 O3	202.131	5.393	--	--	HMDB0304783	--	Organic acids and derivatives	Carboxylic acids and derivatives	Amino acids, peptides, and analogues	203.138	2.62149e+07	3.08529e+07	2.75912e+07	3.27186e+07	3.40899e+07	3.66944e+07	2.9265e+07	2.63627e+07	3.06443e+07
Com_5241_pos	1-Methyladenosine	C11 H15 N5 O4	281.112	4.84	cpd:C02494	--	HMDB0003331	--	Nucleosides, nucleotides, and analogues	Purine nucleosides	-	282.12	5.01791e+06	4.54711e+06	6.48599e+06	2.48655e+07	5.70635e+07	4.6324e+07	1.32303e+07	1.30996e+07	1.47714e+07
Com_5352_pos	Angiotensin IV	C40 H54 N8 O8	774.4	7.4	cpd:C15849	--	HMDB0001038	--	Organic acids and derivatives	Carboxylic acids and derivatives	Amino acids, peptides, and analogues	775.407	2.25401e+07	2.60791e+07	2.92145e+07	9.8525e+06	6.37999e+06	1.09452e+07	1.2842e+07	2.00958e+07	2.01808e+07
Com_5465_pos	DNK	C14 H25 N5 O7	750.365	5	--	--	--	--	--	--	--	376.189	1.54583e+07	2.92803e+07	2.51153e+07	3.59311e+07	3.19792e+07	3.30335e+07	2.61222e+07	2.17349e+07	2.33759e+07
Com_5699_pos	QKK	C17 H34 N6 O5	385.233	4.902	--	--	--	--	--	--	--	386.24	1.95699e+07	2.77076e+07	2.07282e+07	2.78684e+06	2.60046e+06	3.15318e+06	1.9393e+07	1.25251e+07	1.5171e+07
Com_5721_pos	Methyldopa	C10 H13 N O4	211.084	4.841	cpd:C07194	--	HMDB0011754	--	Phenylpropanoids and polyketides	Phenylpropanoic acids	-	212.092	3.05199e+06	2.60668e+06	3.75029e+06	3.46458e+07	4.74188e+07	5.0499e+07	1.08782e+07	1.16311e+07	1.50072e+07
Com_5792_pos	Milbemycin A3 oxime	C31 H43 N O7	541.3	8.413	--	--	--	--	--	--	--	542.308	2.51082e+07	2.46114e+07	2.44299e+07	5.3921e+06	6.50731e+06	6.25587e+06	2.23469e+07	1.85617e+07	1.59621e+07
Com_5814_pos	1,4-dihydroxyheptadec-16-en-2-yl acetate	C19 H36 O4	345.287	6.081	--	--	--	LMFA05000641	--	--	--	346.295	2.50092e+07	5.49378e+06	1.51383e+07	1.34619e+07	8.62028e+06	7.5003e+06	2.01906e+07	1.49089e+07	1.96235e+07
Com_5845_pos	LPH	C17 H27 N5 O4	365.208	5.087	--	--	--	--	--	--	--	366.215	4.8781e+06	6.19936e+06	2.61619e+07	403401	2.9404e+06	391339	5.28298e+06	7.07033e+06	3.88636e+06
Com_5999_pos	(2E,4E)-N-(2-methylpropyl)deca-2,4-dienamide	C14 H25 N O	223.193	9.169	--	--	--	--	--	--	--	224.2	2.08478e+07	1.85031e+07	2.42386e+07	6.48741e+06	1.04052e+07	6.37593e+06	1.93272e+07	2.17267e+07	3.0331e+07
Com_6037_pos	LPK	C17 H32 N4 O4	356.241	5.199	--	--	--	--	--	--	--	357.248	2.15451e+07	2.54623e+07	2.10831e+07	4.3624e+07	2.7548e+07	2.4672e+07	2.90598e+07	2.52007e+07	2.67512e+07
Com_6042_pos	DMK	C15 H28 N4 O6 S	392.175	4.966	--	--	--	--	--	--	--	393.182	2.1621e+07	2.56618e+07	2.46522e+07	7.14523e+06	4.71469e+06	6.32496e+06	1.56894e+07	1.65465e+07	1.37089e+07
Com_6044_pos	Cuminaldehyde	C10 H12 O	166.1	5.76	cpd:C06577	map00622 Xylene degradation;map01120 Microbial metabolism in diverse environments;map01220 Degradation of aromatic compounds	HMDB0002214	--	Lipids and lipid-like molecules	Prenol lipids	Monoterpenoids	167.106	2.00269e+07	2.1231e+07	2.02557e+07	4.08041e+07	4.76116e+07	2.07072e+07	1.89384e+07	1.74286e+07	2.55906e+07
Com_6088_pos	Linoleoyl ethanolamide	C20 H37 N O2	323.281	8.163	--	--	HMDB0012252	--	Organic nitrogen compounds	Organonitrogen compounds	Amines	324.288	1.53856e+07	2.53805e+07	1.47093e+07	1.24959e+07	7.74489e+06	7.64145e+06	1.47671e+07	1.40354e+07	8.40411e+06
Com_6132_pos	Sedanolide	C12 H18 O2	176.12	6.418	--	--	HMDB0302242	--	Organoheterocyclic compounds	Isobenzofurans	-	177.127	2.02601e+07	1.65735e+07	2.45435e+07	2.77936e+07	4.15804e+07	3.96694e+07	2.34984e+07	2.41944e+07	2.79722e+07
Com_6247_pos	6,7-dihydro-5H-dibenzo[d,f][1,3]diazepin-6-one	C13 H10 N2 O	210.079	6.448	--	--	--	--	--	--	--	211.086	1.48162e+07	1.41943e+07	2.39869e+07	3.22554e+07	4.03896e+07	4.20994e+07	2.29341e+07	2.36747e+07	2.1612e+07
Com_6318_pos	1-[(3S)-3-(1,3-Benzoxazol-2-yl)-1-pyrrolidinyl]-3-methoxy-1-propanone	C15 H18 N2 O3	274.134	5.919	--	--	--	--	--	--	--	275.142	1.65968e+07	1.565e+07	2.3666e+07	1.94122e+07	1.83089e+07	5.32375e+06	1.59137e+07	1.39061e+07	1.5201e+07
Com_6446_pos	MKK	C17 H35 N5 O4 S	405.233	5.137	--	--	--	--	--	--	--	406.241	1.84392e+07	2.37413e+07	2.07732e+07	3.46686e+07	2.23381e+07	4.16359e+07	2.02068e+07	2.16654e+07	1.98003e+07
Com_6534_pos	Guanine	C5 H5 N5 O	134.023	4.807	cpd:C00242	map00230 Purine metabolism;map01100 Metabolic pathways	HMDB0000132	--	Organoheterocyclic compounds	Imidazopyrimidines	Purines and purine derivatives	135.031	5.57095e+06	6.07991e+06	5.42235e+06	2.49388e+07	4.31538e+07	2.87985e+07	1.34459e+07	1.4287e+07	1.34203e+07
Com_6593_pos	Vasicinone	C11 H10 N2 O2	220.084	3.615	cpd:C10744	--	HMDB0259770	--	Organoheterocyclic compounds	Diazanaphthalenes	Benzodiazines	221.091	2.12749e+07	1.08739e+07	1.10698e+07	2.54172e+07	3.78115e+07	3.51088e+07	2.39616e+07	2.52202e+07	2.43591e+07
Com_6610_pos	MPK	C16 H30 N4 O4 S	748.397	4.895	--	--	HMDB0034235	--	Organic oxygen compounds	Organooxygen compounds	Carbonyl compounds	375.206	1.78786e+07	9.68239e+06	2.2379e+07	8.08874e+06	1.19043e+07	1.39e+07	1.61006e+07	1.0219e+07	1.4069e+07
Com_6615_pos	Spermidine	C7 H19 N3	145.158	0.93	cpd:C00315	map00330 Arginine and proline metabolism;map00410 beta-Alanine metabolism;map00480 Glutathione metabolism;map01100 Metabolic pathways;map02010 ABC transporters	HMDB0001257	--	Organic nitrogen compounds	Organonitrogen compounds	Amines	146.165	2.11889e+07	1.12518e+07	1.13241e+07	940392	1.16725e+06	1.18965e+06	1.15867e+07	7.83655e+06	6.64855e+06
Com_6616_pos	N,N-Dimethyldecylamine N-oxide	C12 H27 N O	201.209	5.83	--	--	--	--	--	--	--	202.216	1.62321e+07	1.50139e+07	1.74862e+07	4.04269e+07	4.21255e+07	4.19991e+07	2.23253e+07	2.45013e+07	2.51103e+07
Com_6713_pos	3-Methylindole	C9 H9 N	131.074	5.143	cpd:C08313	--	HMDB0000466	--	Organoheterocyclic compounds	Indoles and derivatives	Indoles	132.081	9.18659e+06	1.22364e+07	9.05379e+06	4.04172e+07	3.33762e+07	3.89456e+07	1.65714e+07	1.59258e+07	2.21789e+07
Com_6715_pos	Cortisone	C21 H28 O5	1440.75	6.796	cpd:C00762	map01100 Metabolic pathways	HMDB0002802	LMST02030090	Lipids and lipid-like molecules	Steroids and steroid derivatives	Hydroxysteroids	721.381	1.24193e+07	2.24604e+07	6.13946e+06	2.47334e+07	2.65657e+07	1.94137e+07	1.58075e+07	1.09613e+07	1.89718e+07
Com_6725_pos	FQH	C20 H26 N6 O5	430.193	5.038	--	--	--	--	--	--	--	413.19	9.38959e+06	1.44786e+07	2.18825e+07	1.84989e+07	1.98159e+07	2.79501e+07	1.12215e+07	1.40853e+07	2.01102e+07
Com_6772_pos	6-(3-hydroxybutan-2-yl)-5-(hydroxymethyl)-4-methoxy-2H-pyran-2-one	C11 H16 O5	210.086	5.786	--	--	--	--	--	--	--	211.094	9.88139e+06	1.08397e+07	1.20556e+07	3.48417e+07	4.12168e+07	3.10133e+07	1.46177e+07	1.53897e+07	1.56741e+07
Com_6777_pos	N1-[1-(2,4-dimethylphenyl)ethyl]-2,2-dimethylpropanamide	C15 H23 N O	233.175	7.575	--	--	--	--	--	--	--	234.182	1.78651e+07	1.23964e+07	2.16536e+07	1.21411e+07	1.14539e+07	1.19671e+07	1.55155e+07	1.66219e+07	1.57729e+07
Com_6781_pos	10-Nitrolinoleate	C18 H31 N O4	307.211	6.569	--	--	HMDB0005049	--	Lipids and lipid-like molecules	Fatty Acyls	Lineolic acids and derivatives	308.219	1.37823e+07	1.0834e+07	1.27939e+07	3.98987e+07	3.83615e+07	3.05841e+07	1.79029e+07	1.9169e+07	1.99246e+07
Com_6798_pos	Methyl cinnamate	C10 H10 O2	162.068	5.71	cpd:C06358	--	HMDB0033833	--	Phenylpropanoids and polyketides	Cinnamic acids and derivatives	Cinnamic acid esters	163.076	1.84916e+07	1.48217e+07	2.15767e+07	8.27724e+06	3.38546e+06	5.85018e+06	8.44994e+06	1.32876e+07	1.59002e+07
Com_7057_pos	Leu-Pro	C11 H20 N2 O3	228.147	5.108	--	--	HMDB0011175	--	Organic acids and derivatives	Carboxylic acids and derivatives	Amino acids, peptides, and analogues	229.154	1.95e+07	1.5934e+07	1.79639e+07	2.49301e+07	3.5654e+07	2.63691e+07	2.15971e+07	2.36571e+07	2.12177e+07
Com_7081_pos	7-Ketocholesterol	C27 H44 O2	400.333	10.881	--	--	HMDB0000501	--	Lipids and lipid-like molecules	Steroids and steroid derivatives	Cholestane steroids	401.34	1.94084e+07	1.24325e+07	2.00232e+07	2.5928e+06	2.7174e+06	2.67707e+06	1.23788e+07	1.13031e+07	1.10046e+07
Com_7097_pos	1-Methylguanosine	C11 H15 N5 O5	297.107	4.81	--	--	HMDB0001563	--	Nucleosides, nucleotides, and analogues	Purine nucleosides	-	298.115	3.81146e+06	3.13697e+06	3.20422e+06	1.77918e+07	3.88956e+07	2.97839e+07	8.66606e+06	8.11174e+06	9.68562e+06
Com_7210_pos	Cortisol	C21 H30 O5	1448.81	7.737	cpd:C00735	map01100 Metabolic pathways	HMDB0000063	LMST02030001	Lipids and lipid-like molecules	Steroids and steroid derivatives	Hydroxysteroids	725.414	1.89628e+07	1.70274e+07	1.73053e+07	4.54286e+06	1.33639e+07	4.43843e+06	1.33023e+07	1.14955e+07	9.76029e+06
Com_7215_pos	lithocholic acid 3-sulfate	C24 H40 O6 S	456.253	4.701	--	--	--	LMST05020015	--	--	--	457.26	1.80413e+07	2.04816e+07	1.70227e+07	1.97842e+06	3.23982e+06	3.29237e+06	1.43443e+07	1.15627e+07	1.2128e+07
Com_7346_pos	All-Trans-13,14-Dihydroretinol	C20 H32 O	288.245	5.79	--	--	HMDB0011618	LMPR01090047	Lipids and lipid-like molecules	Prenol lipids	Retinoids	289.253	1.84616e+07	1.50159e+07	1.8237e+07	3.02187e+07	3.41358e+07	3.07335e+07	1.8695e+07	1.91473e+07	1.94387e+07
Com_7422_pos	Tetranor-12(S)-HETE	C16 H26 O3	288.169	7.226	--	--	--	--	--	--	--	289.177	9.34264e+06	9.15825e+06	1.36907e+07	3.33973e+07	2.99487e+07	3.61663e+07	1.70962e+07	1.48624e+07	1.77502e+07
Com_7624_pos	6-Hydroxymelatonin	C13 H16 N2 O3	248.115	5.169	cpd:C05643	map00380 Tryptophan metabolism	HMDB0004081	--	Organoheterocyclic compounds	Indoles and derivatives	Hydroxyindoles	514.264	1.13616e+07	1.89676e+07	1.36917e+07	1.92008e+07	3.09791e+07	2.03666e+07	1.72511e+07	1.92469e+07	1.37573e+07
Com_7657_pos	6-(trifluoromethoxy)quinolin-4-ol	C10 H6 F3 N O2	229.038	3.34	--	--	--	--	--	--	--	230.045	4.50276e+06	4.2316e+06	4.35072e+06	2.4949e+07	2.83883e+07	3.45736e+07	1.01111e+07	1.0747e+07	1.10839e+07
Com_7660_pos	isoleucine	C6 H13 N O2	131.095	3.052	cpd:C16434	--	HMDB0033923	--	Organic acids and derivatives	Carboxylic acids and derivatives	Amino acids, peptides, and analogues	132.102	1.52055e+07	1.88621e+07	1.54858e+07	1.71715e+07	2.49422e+07	2.38989e+07	1.49693e+07	1.33789e+07	1.4788e+07
Com_7710_pos	Furanyl fentanyl 3-furancarboxamide isomer-d5	C24 H21 [2]H5 N2 O2	379.233	7.316	--	--	--	--	--	--	--	380.24	4.31718e+06	3.7292e+06	3.85744e+06	3.35652e+07	2.88376e+07	3.37065e+07	9.70723e+06	9.75898e+06	1.06121e+07
Com_7755_pos	Normeperidine-d4	C14 H15 [2]H4 N O2	237.169	6.115	--	--	--	--	--	--	--	238.177	1.1265e+07	1.58384e+07	1.1154e+07	2.54382e+07	3.32185e+07	2.94461e+07	1.77094e+07	1.77923e+07	2.16831e+07
Com_7758_pos	Undecanedioic acid	C11 H20 O4	216.136	5.826	--	--	HMDB0000888	LMFA01170007	Lipids and lipid-like molecules	Fatty Acyls	Fatty acids and conjugates	217.143	8.87923e+06	8.60986e+06	1.06619e+07	2.84423e+07	3.35308e+07	2.84507e+07	1.55331e+07	2.09732e+07	1.28565e+07
Com_7907_pos	Cyclobutyl fentanyl-d5	C24 H25 [2]H5 N2 O	345.287	8.667	--	--	--	--	--	--	--	346.294	1.64304e+07	1.12089e+07	1.76191e+07	1.76735e+06	2.72569e+06	2.77053e+06	1.19061e+07	1.02505e+07	1.19418e+07
Com_8000_pos	TKK	C16 H33 N5 O5	357.231	5.081	--	--	--	--	--	--	--	358.237	987535	1.05676e+06	987726	3.12094e+07	2.78035e+07	3.25777e+07	6.63865e+06	5.04542e+06	7.31855e+06
Com_8260_pos	13,14-dihydro-15-keto-tetranor Prostaglandin E2	C16 H26 O5	320.159	6.424	--	--	--	--	--	--	--	321.166	1.53821e+07	1.04586e+07	1.16037e+07	2.38325e+07	2.91161e+07	2.81761e+07	1.9238e+07	1.81966e+07	1.71602e+07
Com_8537_pos	LysoPC 12:1	C20 H36 N O7 P	433.222	4.772	--	--	--	--	--	--	--	434.229	5.92708e+06	5.421e+06	4.04417e+06	2.63981e+07	2.64524e+07	2.98159e+07	1.03303e+07	9.1091e+06	1.1507e+07
Com_8603_pos	1-(5H-dibenzo[b,f]azepin-5-yl)ethan-1-one	C16 H13 N O	213.115	6.207	--	--	--	--	--	--	--	214.122	5.70069e+06	5.42161e+06	9.33729e+06	2.1445e+07	2.98239e+07	2.08361e+07	1.04895e+07	1.10993e+07	1.12472e+07
Com_8629_pos	Ingenol-3-angelate	C25 H34 O6	860.473	4.853	--	--	--	--	--	--	--	431.244	1.45122e+07	1.59436e+07	1.48914e+07	6.50886e+06	7.02506e+06	7.39827e+06	1.15277e+07	1.05917e+07	1.30914e+07
Com_8997_pos	Ergosterol peroxide	C28 H44 O3	428.324	9.439	--	--	HMDB0037941	LMST01031175	Lipids and lipid-like molecules	Steroids and steroid derivatives	Ergostane steroids	429.331	1.29681e+07	1.02644e+07	1.46096e+07	8.99086e+06	1.00795e+07	1.3679e+07	1.41124e+07	1.28735e+07	1.36763e+07
Com_9170_pos	DL-2-(acetylamino)-3-phenylpropanoic acid	C11 H13 N O3	229.073	5.783	--	--	--	--	--	--	--	230.081	3.44308e+06	2.78772e+06	3.57642e+06	2.61008e+07	1.60171e+07	1.85769e+07	8.36851e+06	6.80167e+06	1.10675e+07
Com_9202_pos	6-(7-methyloctyl)-1H,3H,4H,6H-furo[3,4-c]furan-1-one	C15 H24 O3	252.169	6.724	--	--	--	--	--	--	--	253.176	1.19198e+07	1.33973e+07	1.37674e+07	2.20525e+07	2.67911e+07	2.27364e+07	1.38133e+07	1.31582e+07	1.65079e+07
Com_9291_pos	TNK	C14 H27 N5 O6	343.185	5.093	--	--	--	--	--	--	--	344.192	3.94298e+06	8.53235e+06	6.09531e+06	2.56092e+07	7.39068e+06	6.14362e+06	8.70492e+06	1.15239e+07	1.24331e+07
Com_9594_pos	Tanespimycin	C31 H43 N3 O8	1246.52	5.723	--	--	HMDB0244762	--	Phenylpropanoids and polyketides	Macrolactams	-	624.268	4.96134e+06	6.36032e+06	6.59958e+06	2.20976e+07	2.51701e+07	2.04209e+07	8.83853e+06	1.07431e+07	9.44919e+06
Com_9771_pos	D-Proline	C5 H9 N O2	115.063	1.885	cpd:C00763	map00330 Arginine and proline metabolism;map01100 Metabolic pathways	HMDB0003411	--	Organic acids and derivatives	Carboxylic acids and derivatives	Amino acids, peptides, and analogues	116.071	4.12439e+06	1.31278e+07	4.41511e+06	9.36285e+06	8.19774e+06	7.5098e+06	6.37927e+06	6.03605e+06	5.65086e+06
Com_9836_pos	13(S)-HOTrE	C18 H30 O3	294.217	8.188	cpd:C16316	map00592 alpha-Linolenic acid metabolism	--	--	--	--	--	295.224	7.76893e+06	5.57402e+06	1.2689e+07	3.60058e+06	4.63125e+06	2.97682e+06	6.7551e+06	6.56945e+06	6.47876e+06
Com_9837_pos	Palmitoylethanolamide	C18 H37 N O2	299.281	8.905	cpd:C16512	--	HMDB0002100	LMFA08040057	Organic acids and derivatives	Carboximidic acids and derivatives	Carboximidic acids	300.288	1.09177e+07	7.75712e+06	1.2688e+07	4.52371e+06	5.00451e+06	6.72295e+06	9.29148e+06	7.74384e+06	9.19861e+06
Com_9884_pos	Chenodeoxycholic acid-3-beta-D-glucuronide	C30 H48 O10	568.327	5.362	--	--	--	--	--	--	--	569.334	6.3393e+06	2.34565e+06	3.01164e+06	2.00427e+07	2.19341e+07	2.36129e+07	4.98154e+06	7.48306e+06	1.02989e+07
Com_9901_pos	1,2-Dipalmitoylphosphatidylglycerol	C38 H75 O10 P	744.499	10.12	--	--	HMDB0251613	--	Lipids and lipid-like molecules	Glycerophospholipids	Glycerophosphoglycerols	745.506	1.18846e+07	7.11252e+06	1.16311e+07	6.0292e+06	6.48687e+06	4.93008e+06	8.49475e+06	8.91522e+06	7.80714e+06
Com_9988_pos	ANK	C13 H25 N5 O5	330.197	5.182	--	--	--	--	--	--	--	331.204	5.72061e+06	1.17032e+07	9.49565e+06	1.79193e+07	1.82348e+07	2.31769e+07	1.00979e+07	1.10263e+07	1.05883e+07
Com_9989_pos	N1-(4-cyclohexylphenyl)-2-[(4-methylphenyl)thio]acetamide	C21 H25 N O S	361.149	5.866	--	--	--	--	--	--	--	362.156	2.57176e+06	1.52218e+06	1.34083e+06	1.73428e+07	2.3164e+07	2.31701e+07	6.31298e+06	7.88118e+06	6.93981e+06
Com_10083_pos	Ip7G	C16 H23 N5 O5	365.169	4.759	--	--	--	--	--	--	--	366.176	6.60466e+06	1.24758e+07	1.06629e+07	7.27461e+06	6.85953e+06	7.16088e+06	8.95952e+06	5.77881e+06	1.17077e+07
Com_10362_pos	13,14-dihydro Prostaglandin E1	C20 H36 O5	338.243	7.558	--	--	--	--	--	--	--	339.25	8.06511e+06	7.13934e+06	1.16384e+07	7.68381e+06	7.71895e+06	6.64405e+06	1.03535e+07	9.23503e+06	7.46132e+06
Com_10486_pos	Irganox 259	C40 H62 O6	676.407	6.792	--	--	--	--	--	--	--	677.414	8.22486e+06	9.63609e+06	1.1369e+07	3.1761e+06	4.85916e+06	3.0645e+06	1.12765e+07	8.45119e+06	6.93255e+06
Com_10590_pos	SKK	C15 H31 N5 O5	343.219	5.217	--	--	--	--	--	--	--	344.226	8.32413e+06	8.57986e+06	6.70689e+06	2.05811e+07	1.72946e+07	1.92697e+07	1.09108e+07	1.22739e+07	1.03009e+07
Com_10835_pos	Estradiol	C18 H24 O2	272.179	5.239	cpd:C00951	map01100 Metabolic pathways	HMDB0000151	--	Lipids and lipid-like molecules	Steroids and steroid derivatives	Estrane steroids	273.186	9.07618e+06	7.93964e+06	7.0281e+06	1.63886e+07	2.03491e+07	1.89987e+07	7.3067e+06	9.44066e+06	9.70013e+06
Com_10857_pos	3-[4-methyl-1-(2-methylpropanoyl)-3-oxocyclohexyl]butanoic acid	C15 H24 O4	268.164	7.104	--	--	--	--	--	--	--	269.171	6.13667e+06	6.22499e+06	5.65954e+06	1.84859e+07	2.02635e+07	1.74935e+07	8.69421e+06	8.57851e+06	1.11235e+07
Com_10941_pos	DRH	C16 H26 N8 O6	426.198	5.017	--	--	--	--	--	--	--	427.205	6.51466e+06	9.22325e+06	1.05196e+07	8.20599e+06	8.71235e+06	4.84354e+06	1.01937e+07	7.26737e+06	9.41855e+06
Com_11113_pos	2-Arachidonoyl glycerol	C23 H38 O4	395.302	6.733	--	--	--	LMGL01010028	--	--	--	396.31	9.69481e+06	5.85767e+06	8.97974e+06	1.67004e+06	1.78602e+06	1.49724e+06	3.93426e+06	5.93388e+06	5.27749e+06
Com_11181_pos	QNK	C15 H28 N6 O6	388.202	4.847	--	--	--	--	--	--	--	389.21	7.44557e+06	8.33068e+06	8.72779e+06	1.18264e+07	1.52499e+07	1.90155e+07	7.35075e+06	8.28134e+06	8.21898e+06
Com_11291_pos	Oxytetracycline	C22 H24 N2 O9	482.125	10.108	cpd:C06624	map01130 Biosynthesis of antibiotics	HMDB0014733	LMPK07000005	Phenylpropanoids and polyketides	Tetracyclines	-	483.132	5.71511e+06	1.01757e+07	559730	1.33629e+07	1.33337e+07	725801	935054	886909	1.19326e+06
Com_11490_pos	VMK	C16 H32 N4 O4 S	752.416	4.942	--	--	--	--	--	--	--	377.215	1.72523e+06	3.26563e+06	2.10783e+06	1.7736e+07	1.08427e+07	9.79034e+06	1.78346e+06	2.46111e+06	3.31377e+06
Com_11636_pos	Bicyclo prostaglandin E2	C20 H30 O4	351.243	7.006	--	--	HMDB0249187	--	Lipids and lipid-like molecules	Fatty Acyls	Eicosanoids	352.251	2.92116e+06	3.14244e+06	2.66532e+06	1.73501e+07	1.07948e+07	1.42256e+07	5.8059e+06	4.07826e+06	5.60626e+06
Com_11742_pos	haloperidol-d4	C21 H19 [2]H4 Cl F N O2	379.165	5.775	--	--	--	--	--	--	--	380.172	3.09111e+06	2.55809e+06	4.14534e+06	1.29367e+07	1.63901e+07	1.74026e+07	5.32154e+06	5.23252e+06	6.27063e+06
Com_11804_pos	(±)13-HpODE	C18 H32 O4	294.216	8.997	--	--	--	--	--	--	--	295.223	8.13961e+06	6.28746e+06	9.16306e+06	2.43615e+06	3.62332e+06	4.2974e+06	6.90169e+06	6.17972e+06	6.64117e+06
Com_11812_pos	trans,trans-2,4-Heptadienal	C7 H10 O	110.073	9.184	--	--	HMDB0303844	--	Organic oxygen compounds	Organooxygen compounds	Carbonyl compounds	111.08	8.41088e+06	7.95851e+06	9.15192e+06	5.41894e+06	3.97156e+06	4.72782e+06	8.58585e+06	8.10688e+06	7.29176e+06
Com_12057_pos	GPK	C13 H24 N4 O4	322.164	5.019	--	--	--	--	--	--	--	323.172	3.41791e+06	1.71011e+06	3.02489e+06	1.22667e+07	1.57716e+07	1.65475e+07	5.70109e+06	5.78465e+06	6.30489e+06
Com_12422_pos	FNK	C19 H29 N5 O5	814.419	5.009	--	--	--	--	--	--	--	408.217	4.26664e+06	8.51713e+06	3.88375e+06	1.46653e+07	6.34286e+06	8.82758e+06	5.9853e+06	7.00994e+06	5.76027e+06
Com_12443_pos	L-Saccharopine	C11 H20 N2 O6	276.133	5.883	cpd:C00449	map00300 Lysine biosynthesis;map00310 Lysine degradation;map01100 Metabolic pathways;map01110 Biosynthesis of secondary metabolites;map01130 Biosynthesis of antibiotics;map01230 Biosynthesis of amino acids	HMDB0000279	--	Organic acids and derivatives	Carboxylic acids and derivatives	Amino acids, peptides, and analogues	277.14	2.89967e+06	3.78614e+06	3.02487e+06	1.27538e+07	1.30824e+07	1.55296e+07	5.04669e+06	5.82981e+06	5.50528e+06
Com_12568_pos	Monocrotaline	C16 H23 N O6	325.153	5.155	cpd:C10350	--	HMDB0034363	--	Organoheterocyclic compounds	Pyrrolizines	-	326.161	6.51608e+06	5.91855e+06	6.50364e+06	1.33372e+07	1.42762e+07	1.24295e+07	6.24289e+06	9.40651e+06	8.5104e+06
Com_12693_pos	Ala-Leu	C9 H18 N2 O3	202.131	3.864	--	--	HMDB0251509	--	Organic acids and derivatives	Carboxylic acids and derivatives	Amino acids, peptides, and analogues	203.139	7.3726e+06	7.29123e+06	7.93303e+06	4.109e+06	850189	5.83324e+06	6.35759e+06	6.27947e+06	6.33938e+06
Com_12773_pos	D-Glucosamine	C6 H13 N O5	179.079	1.127	cpd:C00329	map00520 Amino sugar and nucleotide sugar metabolism;map01100 Metabolic pathways;map02060 Phosphotransferase system (PTS)	HMDB0030091	--	Organic oxygen compounds	Organooxygen compounds	Carbohydrates and carbohydrate conjugates	180.086	6.50246e+06	5.18363e+06	7.8418e+06	5.8178e+06	6.48187e+06	6.65837e+06	5.96663e+06	5.73199e+06	6.01806e+06
Com_12789_pos	1,2-dihydroxyheptadec-16-yn-4-yl acetate	C19 H34 O4	343.271	7.833	--	--	--	LMFA05000645	--	--	--	344.279	7.40707e+06	5.18858e+06	7.76868e+06	1.27648e+06	1.34669e+06	1.79639e+06	4.36727e+06	4.61515e+06	4.41921e+06
Com_12811_pos	5-Methyl-2'-deoxycytidine	C10 H15 N3 O4	241.107	6.164	cpd:C03592	--	HMDB0002224	--	Nucleosides, nucleotides, and analogues	Pyrimidine nucleosides	Pyrimidine 2'-deoxyribonucleosides	242.114	4.8174e+06	7.99031e+06	3.99673e+06	1.01783e+07	1.04285e+07	1.05723e+07	5.74632e+06	5.96914e+06	7.16053e+06
Com_12858_pos	RQH	C17 H29 N9 O5	878.448	4.939	--	--	--	--	--	--	--	440.231	3.66472e+06	1.79924e+06	1.97978e+06	1.42735e+07	1.03352e+07	9.3716e+06	3.74314e+06	3.74636e+06	5.31279e+06
Com_12986_pos	1-morpholino-3-(4-nitrophenoxy)propan-2-ol	C13 H18 N2 O5	282.121	3.918	--	--	--	--	--	--	--	283.128	7.02028e+06	7.39346e+06	7.60333e+06	1.60171e+06	2.63031e+06	748592	5.26395e+06	4.39077e+06	4.41045e+06
Com_13090_pos	TLK	C16 H32 N4 O5	342.226	5.252	--	--	--	--	--	--	--	343.233	6.62434e+06	6.73302e+06	7.11471e+06	9.47892e+06	1.20767e+07	9.81173e+06	8.65201e+06	7.24703e+06	7.88891e+06
Com_13161_pos	N-Oleoyl Glycine	C20 H37 N O3	339.277	7.092	--	--	HMDB0241916	LMFA08020082	Organoheterocyclic compounds	Diazines	Pyrimidines and pyrimidine derivatives	340.284	3.34968e+06	2.68468e+06	4.86236e+06	1.31281e+07	1.40578e+07	1.14118e+07	6.29016e+06	7.17693e+06	5.60015e+06
Com_13277_pos	NNH	C14 H21 N7 O6	383.151	5.092	--	--	--	--	--	--	--	384.158	6.53074e+06	6.40503e+06	7.2426e+06	1.01342e+07	9.93245e+06	8.22962e+06	6.97573e+06	7.89713e+06	6.32814e+06
Com_13322_pos	geranyl pp	C10 H20 O7 P2	314.069	4.798	--	--	--	--	--	--	--	315.077	4.8631e+06	6.01692e+06	7.19463e+06	1.25921e+06	1.34465e+06	1.0995e+06	4.98709e+06	5.85876e+06	4.338e+06
Com_13336_pos	NLK	C16 H31 N5 O5	355.215	5.228	--	--	--	--	--	--	--	356.222	6.74176e+06	7.08542e+06	5.61968e+06	1.32384e+07	1.10681e+07	1.12915e+07	7.06151e+06	6.51104e+06	6.68779e+06
Com_13786_pos	FMK	C20 H32 N4 O4 S	406.205	5.096	--	--	--	--	--	--	--	407.213	6.3137e+06	2.5858e+06	2.38755e+06	1.36867e+06	975859	1.28511e+06	2.45642e+06	1.77459e+06	2.35736e+06
Com_13846_pos	7-(2-hydroxypropan-2-yl)-1,4a-dimethyl-decahydronaphthalen-1-ol	C15 H28 O2	222.197	6.388	--	--	--	--	--	--	--	223.204	4.68559e+06	2.98351e+06	6.61105e+06	5.2052e+06	5.87388e+06	4.7871e+06	4.57176e+06	5.09328e+06	4.23416e+06
Com_14138_pos	MAG (18:2)	C21 H38 O4	354.276	7.813	--	--	--	--	--	--	--	355.282	5.11855e+06	3.66578e+06	6.29911e+06	2.55677e+06	3.31562e+06	2.86719e+06	3.83245e+06	4.47703e+06	4.10005e+06
Com_14195_pos	HKK	C18 H33 N7 O4	411.258	0.909	--	--	--	--	--	--	--	206.636	5.76309e+06	5.09351e+06	6.2379e+06	463837	582398	481340	3.58369e+06	2.90536e+06	2.63245e+06
Com_14216_pos	N1-pyrazin-2-yl-4-chlorobenzamide	C11 H8 Cl N3 O	193.04	1.732	--	--	--	--	--	--	--	194.048	2.75883e+06	1.85139e+06	2.38873e+06	1.00675e+07	1.18191e+07	8.82072e+06	4.27378e+06	4.04641e+06	4.57883e+06
Com_14608_pos	Prostaglandin B2	C20 H30 O4	334.216	4.836	cpd:C05954	map00590 Arachidonic acid metabolism;map01100 Metabolic pathways	HMDB0004236	LMFA03010018	Lipids and lipid-like molecules	Fatty Acyls	Eicosanoids	335.223	4.24143e+06	4.72065e+06	616465	1.39974e+06	1.10505e+07	1.00542e+07	640888	696047	543514
Com_14649_pos	INH	C16 H26 N6 O5	382.195	7.447	--	--	HMDB0015086	--	Organoheterocyclic compounds	Pyridines and derivatives	Pyridinecarboxylic acids and derivatives	383.203	4.87131e+06	5.35141e+06	5.17361e+06	8.14378e+06	5.36474e+06	8.21218e+06	5.50262e+06	6.69813e+06	5.68415e+06
Com_14748_pos	Estriol	C18 H24 O3	288.173	4.823	cpd:C05141	map01100 Metabolic pathways	HMDB0000153	--	Lipids and lipid-like molecules	Steroids and steroid derivatives	Estrane steroids	289.181	5.35891e+06	5.82036e+06	5.16945e+06	3.35145e+06	8.94543e+06	6.87305e+06	3.4024e+06	4.80798e+06	4.77402e+06
Com_14973_pos	APH	C14 H21 N5 O4	323.166	4.826	--	--	--	--	--	--	--	324.174	4.9991e+06	5.62167e+06	4.28474e+06	3.75108e+06	9.87006e+06	3.50901e+06	2.15247e+06	3.33541e+06	2.29693e+06
Com_15340_pos	GQH	C13 H20 N6 O5	340.155	4.953	--	--	--	--	--	--	--	341.162	3.84641e+06	2.68875e+06	2.3508e+06	4.86826e+06	9.79699e+06	7.49576e+06	1.94242e+06	3.89891e+06	2.62185e+06
Com_15533_pos	FKK	C21 H35 N5 O4	421.261	4.905	--	--	--	--	--	--	--	422.269	544974	573423	530009	9.16791e+06	7.65084e+06	5.33379e+06	548908	505412	543707
Com_15617_pos	Oleandomycin	C35 H61 N O12	343.71	5.169	cpd:C01946	map01130 Biosynthesis of antibiotics;map02010 ABC transporters	HMDB0255932	LMPK04000007	Organic oxygen compounds	Organooxygen compounds	Carbohydrates and carbohydrate conjugates	688.427	1.31779e+06	1.4161e+06	1.38405e+06	8.4366e+06	9.32827e+06	7.26988e+06	1.55587e+06	1.4704e+06	1.92481e+06
Com_15632_pos	FIBF-d7	C23 H22 [2]H7 F N2 O	375.273	10.038	--	--	--	--	--	--	--	376.281	4.45904e+06	4.98882e+06	4.88903e+06	1.46314e+06	2.04844e+06	2.15009e+06	3.43997e+06	2.24603e+06	3.63111e+06
Com_15650_pos	Lysopc 16:1	C24 H48 N O7 P	493.316	8.641	--	--	--	--	--	--	--	494.323	4.62273e+06	2.77556e+06	4.51125e+06	2.1168e+06	2.27659e+06	2.16885e+06	2.61329e+06	2.84826e+06	3.26285e+06
Com_15731_pos	L-Threonine	C4 H9 N O3	119.058	1.25	cpd:C00188	map00260 Glycine, serine and threonine metabolism;map00261 Monobactam biosynthesis;map00290 Valine, leucine and isoleucine biosynthesis;map00860 Porphyrin and chlorophyll metabolism;map00970 Aminoacyl-tRNA biosynthesis;map01100 Metabolic pathways;map01110 Biosynthesis of secondary metabolites;map01120 Microbial metabolism in diverse environments;map01130 Biosynthesis of antibiotics;map01230 Biosy…	HMDB0000167	--	Organic acids and derivatives	Carboxylic acids and derivatives	Amino acids, peptides, and analogues	120.066	2.46446e+06	2.65784e+06	2.53435e+06	4.66541e+06	5.83287e+06	9.03482e+06	3.53512e+06	3.67322e+06	3.37198e+06
Com_15932_pos	Docosahexaenoic acid	C22 H32 O2	340.26	9.84	cpd:C06429	map01040 Biosynthesis of unsaturated fatty acids	HMDB0002183	LMFA01031176	Lipids and lipid-like molecules	Fatty Acyls	Fatty acids and conjugates	341.268	4.06775e+06	1.12788e+06	4.63137e+06	1.58745e+06	1.3659e+06	949785	2.73228e+06	2.61616e+06	2.20319e+06
Com_16094_pos	L-lysine	C6 H14 N2 O2	146.106	1.086	--	--	HMDB0000182	--	Organic acids and derivatives	Carboxylic acids and derivatives	Amino acids, peptides, and analogues	147.113	3.69209e+06	3.04813e+06	3.87517e+06	4.91948e+06	6.39789e+06	8.4375e+06	3.95504e+06	4.56674e+06	4.60361e+06
Com_16102_pos	FPH	C20 H25 N5 O4	381.187	4.985	--	--	--	--	--	--	--	382.194	3.88314e+06	4.23174e+06	2.72671e+06	2.14897e+06	2.56278e+06	2.9036e+06	4.64683e+06	2.96422e+06	5.38302e+06
Com_16384_pos	RNH	C16 H27 N9 O5	425.214	4.795	--	--	--	--	--	--	--	426.221	3.49051e+06	4.34857e+06	1.30334e+06	1.71295e+06	2.4428e+06	2.3376e+06	4.06579e+06	4.33871e+06	3.65241e+06
Com_16524_pos	L-(-)-alpha-Amino-epsilon-Caprolactam	C6 H12 N2 O	128.095	5.336	--	--	--	--	--	--	--	112.076	1.58573e+06	1.91194e+06	1.6663e+06	5.58746e+06	7.86276e+06	5.7952e+06	1.88202e+06	1.87465e+06	2.01254e+06
Com_16647_pos	N-Methyllysine	C7 H16 N2 O2	160.121	1.07	--	--	--	--	--	--	--	161.128	1.1345e+06	890018	1.19996e+06	5.53977e+06	6.44147e+06	7.58799e+06	2.509e+06	2.73961e+06	2.38842e+06
Com_16737_pos	Fmoc-L-Isoleucine	C21 H23 N O4	353.161	4.752	--	--	--	--	--	--	--	354.168	3.75313e+06	2.36822e+06	2.45626e+06	3.94863e+06	5.54608e+06	5.37204e+06	3.43e+06	2.87491e+06	2.07559e+06
Com_17073_pos	17α-Hydroxyprogesterone	C21 H30 O3	330.216	8.495	cpd:C01176	map01100 Metabolic pathways	--	--	--	--	--	331.223	1.92391e+06	3.81593e+06	1.46796e+06	800365	5.91409e+06	789672	2.66245e+06	2.5493e+06	2.64141e+06
Com_17164_pos	cAMP	C10 H12 N5 O6 P	329.052	4.735	cpd:C00575	map00230 Purine metabolism	HMDB0000058	--	Nucleosides, nucleotides, and analogues	Purine nucleotides	Cyclic purine nucleotides	330.06	3.45903e+06	3.72334e+06	2.73577e+06	2.43129e+06	1.7558e+06	1.19942e+06	1.77523e+06	2.97109e+06	3.31056e+06
Com_17320_pos	ALK	C15 H30 N4 O4	330.226	3.742	--	--	--	--	--	--	--	331.233	3.35169e+06	2.77304e+06	3.41317e+06	1.07876e+06	1.22966e+06	1.60393e+06	2.3057e+06	2.49035e+06	2.29494e+06
Com_17437_pos	Sphingosine (d18:1)	C18 H37 N O2	299.282	9.523	--	--	--	--	--	--	--	300.289	3.26637e+06	1.96207e+06	3.32376e+06	866863	954765	1.06042e+06	2.55557e+06	2.02409e+06	1.94482e+06
Com_17581_pos	7-Methylguanine	C6 H7 N5 O	165.065	4.819	cpd:C02242	--	HMDB0000897	--	Organoheterocyclic compounds	Imidazopyrimidines	Purines and purine derivatives	166.073	589284	722115	855696	2.41642e+06	6.362e+06	5.18113e+06	793668	1.47525e+06	1.55603e+06
Com_17660_pos	Lysops 22:6	C28 H44 N O9 P	569.277	4.961	--	--	--	--	--	--	--	570.284	2.4738e+06	3.37428e+06	1.04673e+06	1.07261e+06	1.1334e+06	699630	932005	1.75371e+06	1.80575e+06
Com_17774_pos	Amikacin	C22 H43 N5 O13	1170.56	4.761	cpd:C06820	--	HMDB0014622	--	Organic oxygen compounds	Organooxygen compounds	Carbohydrates and carbohydrate conjugates	586.288	1.3716e+06	976305	942775	5.39072e+06	6.11929e+06	4.86908e+06	2.53027e+06	1.82847e+06	2.39816e+06
Com_17825_pos	Docosatrienoic acid	C22 H38 O2	334.283	10.219	--	--	HMDB0002823	--	Lipids and lipid-like molecules	Fatty Acyls	Fatty acids and conjugates	335.291	3.01653e+06	2.61216e+06	3.1593e+06	431602	395622	452241	2.36113e+06	2.63683e+06	2.70865e+06
Com_17994_pos	o-Cresol	C7 H8 O	108.058	5.374	cpd:C01542	map01100 Metabolic pathways;map01120 Microbial metabolism in diverse environments;map01220 Degradation of aromatic compounds	HMDB0002055	--	Benzenoids	Phenols	Cresols	109.065	2.49692e+06	3.07532e+06	2.0888e+06	3.0287e+06	2.21765e+06	2.28147e+06	3.46228e+06	3.56627e+06	3.27516e+06
Com_18725_pos	AL 8810 Methyl ester	C25 H33 F O4	438.222	4.949	--	--	--	--	--	--	--	439.229	1.75188e+06	2.69122e+06	2.03591e+06	1.47171e+06	2.00103e+06	1.44666e+06	1.41239e+06	1.27202e+06	1.37837e+06
Com_19371_pos	Ne-(1-Carboxymethyl)-L-lysine	C8 H16 N2 O4	204.11	1.447	--	--	--	--	--	--	--	205.117	2.01474e+06	1.3929e+06	2.24098e+06	1.18792e+06	1.39263e+06	1.37387e+06	1.46093e+06	1.47562e+06	1.00371e+06
Com_19580_pos	4-Hydroxyretinoic Acid	C20 H28 O3	316.204	4.8	--	--	HMDB0006254	--	Lipids and lipid-like molecules	Prenol lipids	Retinoids	317.211	599085	589802	566755	2.72255e+06	4.06052e+06	3.59893e+06	809473	1.0863e+06	943444
Com_19652_pos	Ohmefentanyl	C23 H30 N2 O2	366.237	7.743	--	--	--	--	--	--	--	367.244	1.77637e+06	1.57121e+06	2.10057e+06	2.2921e+06	1.58733e+06	1.92563e+06	1.58465e+06	2.03964e+06	1.52676e+06
Com_19696_pos	4-acetyl-4-(ethoxycarbonyl)heptanedioic acid	C12 H18 O7	274.104	9.534	--	--	--	--	--	--	--	275.112	1.72395e+06	1.2217e+06	1.85038e+06	2.83067e+06	3.33832e+06	2.82099e+06	1.77338e+06	1.81104e+06	2.49685e+06
Com_19819_pos	GRH	C14 H24 N8 O4	368.196	4.934	--	--	--	--	--	--	--	369.203	244727	220160	218621	260499	2.68918e+06	3.77995e+06	251946	218810	359171
Com_19854_pos	RKK	C18 H38 N8 O4	215.15	0.914	--	--	--	--	--	--	--	216.158	1.74357e+06	1.20998e+06	1.99596e+06	469659	462108	498422	878276	1.00765e+06	917631
Com_19983_pos	Estradiol Benzoate	C25 H28 O3	376.205	5.278	cpd:C13444	--	HMDB0251961	--	Lipids and lipid-like molecules	Steroids and steroid derivatives	Estrane steroids	377.212	1.4903e+06	1.83706e+06	1.48637e+06	1.8896e+06	1.90182e+06	1.8849e+06	1.5972e+06	1.63244e+06	2.30901e+06
Com_20050_pos	Ala-Val	C8 H16 N2 O3	188.115	2.477	--	--	HMDB0028700	--	Organic acids and derivatives	Carboxylic acids and derivatives	Amino acids, peptides, and analogues	189.123	1.79011e+06	1.68278e+06	1.59518e+06	1.02838e+06	1.33785e+06	1.56867e+06	1.56784e+06	1.3178e+06	1.58087e+06
Com_20124_pos	L-Glutamate	C5 H9 N O4	147.054	5.184	cpd:C00025	map00220 Arginine biosynthesis;map00250 Alanine, aspartate and glutamate metabolism;map00330 Arginine and proline metabolism;map00332 Carbapenem biosynthesis;map00340 Histidine metabolism;map00430 Taurine and hypotaurine metabolism;map00471 D-Glutamine and D-glutamate metabolism;map00480 Glutathione metabolism;map00630 Glyoxylate and dicarboxylate metabolism;map00650 Butanoate metabolism;map00660…	HMDB0060475	--	Organic acids and derivatives	Carboxylic acids and derivatives	Amino acids, peptides, and analogues	148.061	572303	357365	352212	3.41281e+06	722900	805839	470857	648922	412810
Com_20183_pos	7-(1-pyrrolidinyl)pyrimido[4,5-d]pyrimidin-4-amine	C10 H12 N6	216.11	1.43	--	--	--	--	--	--	--	217.117	1.64439e+06	990665	1.82336e+06	390767	730238	561332	951415	1.03363e+06	1.09792e+06
Com_20407_pos	INK	C16 H31 N5 O5	188.115	3.845	--	--	--	--	--	--	--	189.123	1.62904e+06	1.60836e+06	1.61774e+06	1.02988e+06	1.32697e+06	1.74099e+06	1.38211e+06	1.41596e+06	1.06915e+06
Com_20690_pos	Dulcitol	C6 H14 O6	182.078	1.273	cpd:C01697	map00052 Galactose metabolism;map01100 Metabolic pathways;map02060 Phosphotransferase system (PTS)	HMDB0011632	--	Organic oxygen compounds	Organooxygen compounds	Carbohydrates and carbohydrate conjugates	183.086	777782	645500	873124	2.02551e+06	2.33637e+06	2.99099e+06	949518	857591	985367
Com_20738_pos	VQH	C16 H26 N6 O5	382.194	0.949	--	--	--	--	--	--	--	383.201	1.48369e+06	1.51768e+06	1.44523e+06	372170	400574	350856	1.1655e+06	960499	904907
Com_20842_pos	Etiocholanolone	C19 H30 O2	602.436	10.136	cpd:C04373	--	HMDB0000490	--	Lipids and lipid-like molecules	Steroids and steroid derivatives	Androstane steroids	603.443	1.44146e+06	1.19716e+06	869630	527723	1.0327e+06	781151	794931	844448	1.15932e+06
Com_20884_pos	Dl-Lanthionine	C6 H12 N2 O4 S	208.052	1.356	--	--	HMDB0251521	--	Organic acids and derivatives	Carboxylic acids and derivatives	Amino acids, peptides, and analogues	209.059	253222	1.53964e+06	276679	212831	242563	203639	395467	375750	592812
Com_21072_pos	Protocatechuic acid	C7 H6 O4	154.028	9.998	cpd:C00230	map00362 Benzoate degradation;map00400 Phenylalanine, tyrosine and tryptophan biosynthesis;map00627 Aminobenzoate degradation;map01100 Metabolic pathways;map01110 Biosynthesis of secondary metabolites;map01120 Microbial metabolism in diverse environments;map01130 Biosynthesis of antibiotics;map01220 Degradation of aromatic compounds	HMDB0001856	--	Benzenoids	Benzene and substituted derivatives	Benzoic acids and derivatives	155.035	174974	198738	177112	2.01804e+06	2.34647e+06	2.66982e+06	213802	194876	166252
Com_21121_pos	Creatine	C4 H9 N3 O2	131.07	1.389	cpd:C00300	map00260 Glycine, serine and threonine metabolism;map00330 Arginine and proline metabolism;map01100 Metabolic pathways	HMDB0000064	--	Organic acids and derivatives	Carboxylic acids and derivatives	Amino acids, peptides, and analogues	132.077	491504	1.43158e+06	491843	832538	876883	758580	847091	852799	792053
Com_21238_pos	Pyridoxal 5'-Phosphate	C8 H10 N O6 P	247.024	0.527	cpd:C00018	map00730 Thiamine metabolism;map00750 Vitamin B6 metabolism;map01100 Metabolic pathways	HMDB0001491	--	Organoheterocyclic compounds	Pyridines and derivatives	Pyridine carboxaldehydes	248.031	573576	408533	217203	1.12718e+06	928125	2.53659e+06	554045	609913	809753
Com_21252_pos	DY131	C18 H21 N3 O2	311.162	4.634	--	--	--	--	--	--	--	312.169	1.2755e+06	1.3609e+06	1.22881e+06	937667	556007	1.67301e+06	1.2407e+06	903443	1.44617e+06
Com_21751_pos	N-2-Hydroxycyclopentyladenosine	C15 H21 N5 O5	351.153	3.92	--	--	--	--	--	--	--	352.161	722706	353999	426580	1.98329e+06	1.20075e+06	1.19461e+06	1.31716e+06	1.22729e+06	851692
Com_21756_pos	(2R,3S,4S,5R,6R)-2-(hydroxymethyl)-6-(propan-2-yloxy)oxane-3,4,5-triol	C9 H18 O6	222.11	9.49	--	--	--	--	--	--	--	223.117	1.07434e+06	1.08001e+06	975788	1.90461e+06	1.96919e+06	1.96504e+06	1.11738e+06	1.21268e+06	1.35549e+06
Com_21786_pos	Melatonin	C13 H16 N2 O2	232.121	0.973	cpd:C01598	map00380 Tryptophan metabolism;map01100 Metabolic pathways	HMDB0001389	--	Organoheterocyclic compounds	Indoles and derivatives	Indoles	233.128	854616	1.14917e+06	762024	504683	684507	478107	1.024e+06	717432	542662
Com_21841_pos	L-Alanyl-L-Lysine	C9 H19 N3 O3	217.142	1.079	--	--	HMDB0028692	--	Organic acids and derivatives	Carboxylic acids and derivatives	Amino acids, peptides, and analogues	218.149	1.04242e+06	868904	940732	396133	454851	433694	787137	630546	601002
Com_21914_pos	ELK	C17 H32 N4 O6	388.231	4.04	--	--	--	--	--	--	--	389.238	840412	1.10039e+06	992770	476745	702216	597735	875936	739306	666024
Com_22065_pos	RLH	C18 H32 N8 O4	892.471	3.857	--	--	--	--	--	--	--	447.243	966070	454530	736113	115054	187084	119139	697392	486387	384322
Com_22237_pos	1-(3-methoxy-2-nitrostyryl)pyrrolidine	C13 H16 N2 O3	248.115	3.852	--	--	--	--	--	--	--	249.123	206026	967615	181334	168047	157960	341101	298096	411081	392878
Com_22521_pos	Asaraldehyde	C10 H12 O4	196.073	8.733	--	--	HMDB0029648	--	Benzenoids	Benzene and substituted derivatives	Benzoyl derivatives	197.08	588918	840499	723290	1.16074e+06	1.02868e+06	1.27305e+06	673657	759992	754193
Com_22562_pos	5-Methyl-dl-tryptophan	C12 H14 N2 O2	218.105	5.113	--	--	--	--	--	--	--	219.112	760628	713115	714197	1.00864e+06	1.02597e+06	1.19438e+06	852981	892658	795295
Com_23069_pos	Vitamin B12	C63 H88 Co N14 O14 P	1354.57	11.724	cpd:C05776	map02010 ABC transporters	HMDB0002174	--	Organoheterocyclic compounds	Tetrapyrroles and derivatives	Corrinoids	678.294	56970.4	65031.4	587979	120565	131987	80788.3	83132.9	76960.2	66750.2
Com_23190_pos	VPH	C16 H25 N5 O4	666.357	2.08	--	--	--	--	--	--	--	334.186	491981	36264.5	58619.2	17650.2	18247.2	17188.2	23633.1	24849.1	43298.3
Com_23433_pos	L-Homocitrulline	C7 H15 N3 O3	189.111	1.071	cpd:C02427	--	HMDB0000679	--	Organic acids and derivatives	Carboxylic acids and derivatives	Amino acids, peptides, and analogues	190.118	50840.7	29104	58162.5	415749	387926	663868	117946	136534	100847
Com_23635_pos	Methyl 3-indolyacetate	C11 H11 N O2	189.079	1.226	--	--	--	--	--	--	--	190.086	61487	65205.2	44137.1	71285.8	97849.8	210646	59189	39139.4	62274.4
Com_8_pos	LPE 15:0	C20 H42 N O7 P	439.269	8.586	--	--	--	LMGP02050035	--	--	--	440.276	1.6901e+10	1.27138e+10	1.50952e+10	6.49341e+09	9.13389e+09	5.96578e+09	1.32575e+10	1.27887e+10	1.48981e+10
Com_193_pos	Phe-Phe	C18 H20 N2 O3	312.147	5.375	--	--	HMDB0013302	--	Organic acids and derivatives	Carboxylic acids and derivatives	Amino acids, peptides, and analogues	313.154	8.78915e+08	9.27042e+08	8.66326e+08	4.11693e+08	4.10241e+08	3.89408e+08	8.67031e+08	8.9033e+08	8.79049e+08
Com_239_pos	LPE 13:0	C18 H38 N O7 P	411.238	7.557	--	--	--	LMGP02050007	--	--	--	412.245	7.11552e+08	5.07153e+08	7.3344e+08	5.04696e+08	4.96117e+08	5.23684e+08	5.91174e+08	5.74985e+08	5.83044e+08
Com_383_pos	Oleoyl ethanolamide	C20 H39 N O2	307.287	9.969	--	--	HMDB0002088	--	Organic nitrogen compounds	Organonitrogen compounds	Amines	308.294	2.93932e+08	4.71878e+08	2.73923e+08	6.46347e+07	6.88178e+07	6.63034e+07	2.8295e+08	2.58958e+08	2.50705e+08
Com_700_pos	Ala-trp	C14 H17 N3 O3	275.127	5.167	--	--	HMDB0013209	--	Organic acids and derivatives	Carboxylic acids and derivatives	Amino acids, peptides, and analogues	276.134	2.39525e+08	2.26711e+08	2.21526e+08	2.49743e+08	2.61334e+08	2.47612e+08	2.27137e+08	2.26556e+08	2.90037e+08
Com_758_pos	Asp-Phe methyl ester	C14 H18 N2 O5	294.121	5.157	--	--	--	--	--	--	--	295.129	1.31733e+08	1.44646e+08	1.09206e+08	4.16516e+08	1.47509e+08	1.1784e+08	1.78542e+08	1.67881e+08	1.94912e+08
Com_1417_pos	5'-Deoxy-5'-(Methylthio)Adenosine	C11 H15 N5 O3 S	297.089	5.112	--	--	HMDB0001173	--	Nucleosides, nucleotides, and analogues	5'-deoxyribonucleosides	5'-deoxy-5'-thionucleosides	298.096	4.18665e+07	4.78439e+07	4.74949e+07	1.84749e+08	2.20347e+08	2.08047e+08	7.38941e+07	7.43844e+07	7.87797e+07
Com_1637_pos	Pantetheine	C11 H22 N2 O4 S	278.129	3.165	cpd:C00831	map00332 Carbapenem biosynthesis;map00770 Pantothenate and CoA biosynthesis;map01130 Biosynthesis of antibiotics	HMDB0003426	--	Organic acids and derivatives	Carboxylic acids and derivatives	Amino acids, peptides, and analogues	279.137	2.29257e+07	1.70298e+07	1.88986e+07	1.09761e+08	1.88042e+08	1.44964e+08	4.75911e+07	5.24339e+07	5.15719e+07
Com_1855_pos	Royal jelly acid	C10 H18 O3	186.125	6.154	--	--	--	--	--	--	--	187.133	4.1201e+07	4.29206e+07	3.34915e+07	1.45358e+08	1.49637e+08	1.64008e+08	7.43076e+07	8.21296e+07	8.30248e+07
Com_2278_pos	Propionyl-L-carnitine	C10 H19 N O4	217.131	5.22	--	--	HMDB0000824	--	Lipids and lipid-like molecules	Fatty Acyls	Fatty acid esters	435.27	4.88304e+07	7.33051e+07	7.02503e+07	3.41908e+07	4.25892e+07	3.43641e+07	7.10061e+07	6.27171e+07	6.97579e+07
Com_2528_pos	Adenine	C5 H5 N5	135.054	1.449	cpd:C00147	map00230 Purine metabolism;map01100 Metabolic pathways	HMDB0000034	--	Organoheterocyclic compounds	Imidazopyrimidines	Purines and purine derivatives	136.062	3.18152e+07	1.22226e+07	6.5153e+07	1.85127e+07	1.06818e+07	1.60213e+07	2.01609e+07	1.83669e+07	1.59741e+07
Com_3952_pos	Gly-Phe	C11 H14 N2 O3	222.1	5.275	--	--	HMDB0028848	--	Organic acids and derivatives	Carboxylic acids and derivatives	Amino acids, peptides, and analogues	223.107	2.1005e+07	4.21733e+07	2.34015e+07	5.26509e+06	1.36675e+07	2.06268e+07	2.61308e+07	2.38243e+07	2.43352e+07
Com_5012_pos	LPE 12:0	C17 H36 N O7 P	397.222	7.276	--	--	--	LMGP02050005	--	--	--	398.229	2.98312e+07	2.55539e+07	3.09179e+07	4.86708e+07	3.94411e+07	4.67538e+07	3.10656e+07	3.28679e+07	3.49771e+07
Com_5918_pos	Guanosine	C10 H13 N5 O5	283.091	3.197	cpd:C00387	map00230 Purine metabolism;map01100 Metabolic pathways	HMDB0000133	--	Nucleosides, nucleotides, and analogues	Purine nucleosides	-	284.098	2.18596e+07	2.24576e+07	2.57886e+07	3.1899e+07	4.51428e+07	4.65395e+07	2.69917e+07	2.70746e+07	2.68687e+07
Com_6118_pos	Vitamin B2	C17 H20 N4 O6	376.137	5.324	cpd:C00255	map00740 Riboflavin metabolism;map01100 Metabolic pathways;map01110 Biosynthesis of secondary metabolites	HMDB0000244	--	Organoheterocyclic compounds	Pteridines and derivatives	Alloxazines and isoalloxazines	377.145	1.42196e+07	2.2623e+07	1.71782e+07	3.95931e+07	4.68113e+07	4.41915e+07	2.26699e+07	2.26404e+07	2.50923e+07
Com_6669_pos	Punicic Acid	C18 H30 O2	278.224	7.563	cpd:C08364	--	HMDB0030963	LMFA01030146	Lipids and lipid-like molecules	Fatty Acyls	Lineolic acids and derivatives	279.231	2.0984e+07	1.55615e+07	1.74941e+07	1.63088e+07	3.87737e+06	1.52493e+07	1.62223e+07	1.44312e+07	1.6697e+07
Com_7103_pos	LPE 17:0	C22 H46 N O7 P	467.301	9.234	--	--	--	LMGP02050030	--	--	--	468.308	1.71246e+07	6.3537e+06	2.04293e+07	2.8192e+06	5.19324e+06	3.69534e+06	8.91246e+06	8.32974e+06	7.29879e+06
Com_7249_pos	Glycyl-L-leucine	C8 H16 N2 O3	188.116	5.362	cpd:C02155	--	HMDB0028929	--	Organic acids and derivatives	Carboxylic acids and derivatives	Amino acids, peptides, and analogues	189.123	1.47409e+07	1.94962e+07	1.16794e+07	1.8372e+07	2.1293e+07	2.31053e+07	2.02799e+07	2.30475e+07	1.85257e+07
Com_7558_pos	5-Hydroxytryptophan	C11 H12 N2 O3	220.084	2.515	cpd:C01017	--	HMDB0000472	--	Organoheterocyclic compounds	Indoles and derivatives	Tryptamines and derivatives	221.091	1.75366e+07	1.04782e+07	9.83284e+06	1.98026e+07	2.73835e+07	2.4141e+07	1.98229e+07	1.98281e+07	2.24827e+07
Com_7592_pos	Lysope 14:0	C19 H40 N O7 P	425.253	7.765	--	--	--	--	--	--	--	426.261	1.69207e+07	1.23945e+07	1.57426e+07	3.2197e+07	3.43022e+07	3.50012e+07	1.90194e+07	1.7393e+07	2.05932e+07
Com_7724_pos	Cyclohexaneacetic acid	C8 H14 O2	142.099	6.452	--	--	HMDB0031403	--	Organic acids and derivatives	Carboxylic acids and derivatives	Carboxylic acids	143.106	1.14217e+07	1.62234e+07	1.54729e+07	3.34941e+07	2.84242e+07	2.45158e+07	9.52453e+06	1.98457e+07	1.7177e+07
Com_9035_pos	Thr-Leu	C10 H20 N2 O4	232.141	5.423	--	--	HMDB0259044	--	Organic acids and derivatives	Carboxylic acids and derivatives	Amino acids, peptides, and analogues	233.149	1.11326e+07	1.11033e+07	8.8589e+06	2.56578e+07	2.75893e+07	2.47394e+07	1.30632e+07	1.28014e+07	1.38791e+07
Com_11703_pos	N-acetyl-L-ornithine	C7 H14 N2 O3	174.101	5.48	--	--	HMDB0240589	--	Organic acids and derivatives	Carboxylic acids and derivatives	Amino acids, peptides, and analogues	366.236	678665	4.29882e+06	4.94599e+06	2.48151e+06	1.44449e+07	1.7261e+07	1.07921e+07	8.60801e+06	6.9146e+06
Com_14791_pos	gamma-Nonanolactone	C9 H16 O2	156.115	6.414	--	--	--	--	--	--	--	174.149	3.2288e+06	5.78461e+06	3.20549e+06	4.88699e+06	6.05348e+06	6.55803e+06	4.28435e+06	5.46721e+06	4.88558e+06
Com_15350_pos	Pantothenic acid	C9 H17 N O5	219.111	5.876	cpd:C00864	map00410 beta-Alanine metabolism;map00770 Pantothenate and CoA biosynthesis;map01100 Metabolic pathways;map01110 Biosynthesis of secondary metabolites	HMDB0000210	--	Organic oxygen compounds	Organooxygen compounds	Alcohols and polyols	220.119	4.87274e+06	4.28958e+06	4.8646e+06	1.31738e+06	1.83848e+06	1.75872e+06	4.57667e+06	4.64656e+06	4.96576e+06
Com_17505_pos	Alanyltyrosine	C12 H16 N2 O4	252.11	3.824	--	--	HMDB0028699	--	Organic acids and derivatives	Carboxylic acids and derivatives	Amino acids, peptides, and analogues	253.117	2.74132e+06	2.76029e+06	3.39763e+06	1.43236e+06	2.77948e+06	2.30816e+06	2.74556e+06	2.39521e+06	2.63137e+06
Com_18668_pos	DL-Citrulline	C6 H13 N3 O3	175.095	1.266	--	--	HMDB0250742	--	Organic acids and derivatives	Carboxylic acids and derivatives	Amino acids, peptides, and analogues	176.102	368145	545410	321218	1.77862e+06	2.06789e+06	5.00329e+06	898434	1.12227e+06	1.05607e+06
Com_19304_pos	(5-L-Glutamyl)-L-Amino Acid	C8 H14 N2 O5	218.09	1.364	--	--	--	--	--	--	--	219.097	2.16269e+06	1.68922e+06	1.98678e+06	2.40109e+06	2.6376e+06	3.5382e+06	2.06117e+06	1.95743e+06	2.12356e+06
Com_19795_pos	N-Formylkynurenine	C11 H12 N2 O4	236.079	3.522	cpd:C02700	map00380 Tryptophan metabolism;map01100 Metabolic pathways	HMDB0060485	--	Organic oxygen compounds	Organooxygen compounds	Carbonyl compounds	237.086	1.26209e+06	712371	737963	2.70752e+06	3.85692e+06	2.97506e+06	1.5125e+06	1.83175e+06	1.45928e+06
Com_20030_pos	Gly-Tyr-Ala	C14 H19 N3 O5	309.131	3.867	--	--	--	--	--	--	--	310.138	1.79836e+06	1.75212e+06	1.81804e+06	478171	1.36291e+06	1.06369e+06	1.57561e+06	1.41738e+06	1.26264e+06
Com_20150_pos	Ala-Gln	C8 H15 N3 O4	217.105	1.253	--	--	HMDB0248109	--	Organic acids and derivatives	Carboxylic acids and derivatives	Amino acids, peptides, and analogues	218.113	561805	604461	511401	3.38894e+06	441361	744527	617462	590412	679708
