# Supplementary material for: Bacillus populations restore amino acid metabolism in Mesorhizobium under saline–alkali stress to enhance nitrogen fixation efficiency
Source: ISME J. 2026 Apr 14;20(1):wrag087. doi: 10.1093/ismejo/wrag087 (PMC13155107; doi:10.1093/ismejo/wrag087)
Supplement: Supplemental_Material_7_wrag087 [file supplemental_material_7_wrag087.xlsx]

## Sheet: BT-9-1
gene_id	ZCBT_9_1_1_count	ZCBT_9_1_2_count	ZCBT_9_1_3_count	YJBT_9_1_1_count	YJBT_9_1_2_count	YJBT_9_1_3_count	ZCBT_9_1_1_fpkm	ZCBT_9_1_2_fpkm	ZCBT_9_1_3_fpkm	YJBT_9_1_1_fpkm	YJBT_9_1_2_fpkm	YJBT_9_1_3_fpkm	YJBT_9_1vsZCBT_9_1_YJBT_9_1_1	YJBT_9_1vsZCBT_9_1_YJBT_9_1_2	YJBT_9_1vsZCBT_9_1_YJBT_9_1_3	YJBT_9_1vsZCBT_9_1_ZCBT_9_1_1	YJBT_9_1vsZCBT_9_1_ZCBT_9_1_2	YJBT_9_1vsZCBT_9_1_ZCBT_9_1_3	YJBT_9_1vsZCBT_9_1_log2FoldChange	gene_name	gene_chr	gene_start	gene_end	gene_strand	gene_length	gene_biotype	gene_description	tf_family
Y79_RS1000000120885	867855	851761	745854	1048550	1834754	1535384	284723	280098	262195	311436	695682	534031	917509	2.04952e+06	1.57329e+06	838812	825186	772442	0.898019	ssrA	NC_999999999.1	2351726	2352088	+	363	protein_coding	transfer-messenger RNA&&-- && -	-
Y79_RS0103595	337269	343181	426085	553131	512308	552069	35419.8	36125.1	47946.8	52589.7	62181	61466.2	484004	572277	565699	325982	332474	441274	0.560607	Y79_RS0103595	NC_999999999.1	745693	746826	-	1134	protein_coding	Rap family tetratricopeptide repeat protein&&sp|Q00828|RAPA_BACSU Response regulator aspartate phosphatase A OS=Bacillus subtilis (strain 168) OX=224308 GN=rapA PE=1 SV=2 && PF18801:response regulator aspartate phosphatase H, N terminal	-
Y79_RS0114370	365636	369610	329086	290784	378626	428041	37897.5	38399.2	36548.2	27285.8	45355.5	47035	254444	422947	438609	353400	358078	340817	0.0847941	Y79_RS0114370	NC_999999999.1	2773833	2774981	+	1149	protein_coding	S8 family peptidase&&sp|P00782|SUBT_BACAM Subtilisin BPN' OS=Bacillus amyloliquefaciens OX=1390 GN=apr PE=1 SV=1 && PF00082:Subtilase family	Peptidase_S8
Y79_RS1000000121075	303578	309583	269029	257610	265542	251240	94643.1	96741.3	89869.5	72708.5	95677.5	83038.9	225416	296626	257443	293419	299924	278619	-0.161749	rnpB	NC_999999999.1	3527863	3528244	-	382	protein_coding	RNase P RNA component class B&&-- && -	-
Y79_RS0119700	101548	101952	110976	53874	72558	38741	4128.9	4155.04	4834.89	1983.11	3409.62	1669.97	47141.2	81051.4	39697.4	98149.7	98771	114932	-0.893358	Y79_RS0119700	NC_999999999.1	3722625	3725553	-	2929	protein_coding	23S ribosomal RNA&&sp|Q3BAI2|YCX91_PHAAO Uncharacterized protein ORF91 OS=Phalaenopsis aphrodite subsp. formosana OX=308872 PE=4 SV=1 && -	-
Y79_RS0100230	77644	77014	77219	65558	79560	79347	7763.87	7718.91	8273.5	5934.71	9194.39	8411.53	57365	88873.1	81305.9	75045.7	74611.1	79971.7	-0.0131661	tuf	NC_999999999.1	26885	28075	-	1191	protein_coding	elongation factor Tu&&sp|A7Z0N5|EFTU_BACVZ Elongation factor Tu OS=Bacillus velezensis (strain DSM 23117 / BGSC 10A6 / LMG 26770 / FZB42) OX=326423 GN=tuf PE=3 SV=1 && PF03143:Elongation factor Tu C-terminal domain|PF03144:Elongation factor Tu domain 2|PF00009:Elongation factor Tu GTP binding domain	GTP_EFTU
Y79_RS0102380	106442	104920	90637	38779	46872	59751	8094.75	7997.7	7385.68	2669.87	4119.66	4817.37	33932.7	52358.7	61226.2	102880	101646	93868	-1.01635	Y79_RS0102380	NC_999999999.1	532006	533571	+	1566	protein_coding	M4 family metallopeptidase&&sp|P06832|NPRE_BACAM Bacillolysin OS=Bacillus amyloliquefaciens OX=1390 GN=npr PE=1 SV=1 && PF07504:Fungalysin/Thermolysin Propeptide Motif|PF01447:Thermolysin metallopeptidase, catalytic domain|PF02868:Thermolysin metallopeptidase, alpha-helical domain	-
Y79_RS0104205	69398	69341	62980	82058	59722	87998	1812.44	1815.2	1762.44	1940.18	1802.64	2436.49	71803	66712.9	90170.5	67075.6	67177.5	65225.1	0.197139	gltB	NC_999999999.1	857658	862217	-	4560	protein_coding	glutamate synthase large subunit&&sp|P39812|GLTA_BACSU Glutamate synthase [NADPH] large chain OS=Bacillus subtilis (strain 168) OX=224308 GN=gltA PE=1 SV=3 && PF00310:Glutamine amidotransferases class-II|PF01493:GXGXG motif|PF04898:Glutamate synthase central domain|PF01645:Conserved region in glutamate synthase	GATase_2
Y79_RS0100255	79267	79279	69638	43098	53821	61640	2622.24	2628.78	2468.43	1290.75	2057.73	2161.8	37711.9	60121.1	63161.8	76614.4	76805.4	72120.4	-0.486384	rpoC	NC_999999999.1	31785	35384	-	3600	protein_coding	DNA-directed RNA polymerase subunit beta'&&sp|A7Z0N0|RPOC_BACVZ DNA-directed RNA polymerase subunit beta' OS=Bacillus velezensis (strain DSM 23117 / BGSC 10A6 / LMG 26770 / FZB42) OX=326423 GN=rpoC PE=3 SV=1 && PF05000:RNA polymerase Rpb1, domain 4|PF04983:RNA polymerase Rpb1, domain 3|PF00623:RNA polymerase Rpb1, domain 2|PF04998:RNA polymerase Rpb1, domain 5|PF04997:RNA polymerase Rpb1, domain 1	-
Y79_RS0104415	70869	71919	62847	46602	55482	58997	5671.99	5769.51	5389.62	3376.66	5132.03	5005.91	40778	61976.6	60453.5	68497.4	69675.1	65087.4	-0.316627	Y79_RS0104415	NC_999999999.1	894547	896034	+	1488	protein_coding	aldehyde dehydrogenase family protein&&sp|O34660|ALDH4_BACSU Putative aldehyde dehydrogenase DhaS OS=Bacillus subtilis (strain 168) OX=224308 GN=dhaS PE=3 SV=1 && PF00171:Aldehyde dehydrogenase family	Aldedh
Y79_RS0112580	80562	81468	70810	58047	32256	29504	5374.95	5448.13	5062.13	3506.13	2487.21	2086.89	50792.7	36031.8	30232.4	77866	78926.1	73334.2	-0.9752	Y79_RS0112580	NC_999999999.1	2444905	2446689	+	1785	protein_coding	acyl-CoA dehydrogenase family protein&&sp|O32176|FADE_BACSU Probable acyl-CoA dehydrogenase OS=Bacillus subtilis (strain 168) OX=224308 GN=fadE PE=2 SV=1 && PF02770:Acyl-CoA dehydrogenase, middle domain|PF21263:Acyl-CoA dehydrogenase, C-terminal domain|PF00441:Acyl-CoA dehydrogenase, C-terminal domain|PF02771:Acyl-CoA dehydrogenase, N-terminal domain	-
Y79_RS0100235	57791	56781	51853	46517	67767	65852	3310.46	3260.22	3182.7	2412.37	4486.46	3999.18	40703.6	75699.6	67477.8	55857	55009.4	53701.5	0.160077	fusA	NC_999999999.1	28195	30273	-	2079	protein_coding	elongation factor G&&sp|A7Z0N4|EFG_BACVZ Elongation factor G OS=Bacillus velezensis (strain DSM 23117 / BGSC 10A6 / LMG 26770 / FZB42) OX=326423 GN=fusA PE=3 SV=1 && PF03764:Elongation factor G, domain IV|PF14492:Elongation Factor G, domain III|PF00679:Elongation factor G C-terminus|PF00009:Elongation factor Tu GTP binding domain|PF03144:Elongation factor Tu domain 2	GTP_EFTU
Y79_RS0112570	67963	67580	60060	85706	32200	31448	3415.12	3403.83	3233.8	3898.96	1870.02	1675.33	74995.1	35969.2	32224.4	65688.6	65471.5	62201	-0.433367	Y79_RS0112570	NC_999999999.1	2441331	2443700	+	2370	protein_coding	3-hydroxyacyl-CoA dehydrogenase/enoyl-CoA hydratase family protein&&sp|O32178|FADN_BACSU Probable 3-hydroxyacyl-CoA dehydrogenase OS=Bacillus subtilis (strain 168) OX=224308 GN=fadN PE=2 SV=2 && PF16113:Enoyl-CoA hydratase/isomerase|PF00725:3-hydroxyacyl-CoA dehydrogenase, C-terminal domain|PF02737:3-hydroxyacyl-CoA dehydrogenase, NAD binding domain	3HCDH_N
Y79_RS0103170	67271	66659	60917	35930	39446	50172	8345.24	8288.69	8097.37	4035.26	5655.51	6598.52	31439.7	44063.4	51410.7	65019.8	64579.2	63088.6	-0.602429	Y79_RS0103170	NC_999999999.1	673933	674892	+	960	protein_coding	S8 family peptidase&&sp|P11018|ISP1_BACSU Major intracellular serine protease OS=Bacillus subtilis (strain 168) OX=224308 GN=isp PE=1 SV=2 && PF00082:Subtilase family	Peptidase_S8
Y79_RS0107075	49689	49202	43923	98592	42135	34296	3619.3	3592.22	3428.08	6501.44	3547.03	2648.39	86270.6	47067.2	35142.7	48026.2	47666.9	45488.8	0.255038	groL	NC_999999999.1	1421149	1422783	-	1635	protein_coding	chaperonin GroEL&&sp|A7Z207|CH60_BACVZ Chaperonin GroEL OS=Bacillus velezensis (strain DSM 23117 / BGSC 10A6 / LMG 26770 / FZB42) OX=326423 GN=groEL PE=3 SV=1 && PF00118:TCP-1/cpn60 chaperonin family	-
Y79_RS0105260	57877	57620	51238	21402	29053	41014	4994.7	4984.17	4737.94	1672.1	2897.69	3752.4	18727.3	32453.9	42026.6	55940.2	55822.2	53064.5	-0.822447	lpdA	NC_999999999.1	1044263	1045642	-	1380	protein_coding	dihydrolipoyl dehydrogenase&&sp|O34324|DLDH3_BACSU Dihydrolipoyl dehydrogenase OS=Bacillus subtilis (strain 168) OX=224308 GN=acoL PE=3 SV=1 && PF02852:Pyridine nucleotide-disulphide oxidoreductase, dimerisation domain|PF07992:Pyridine nucleotide-disulphide oxidoreductase	Pyr_redox_2
Y79_RS0113915	40001	40733	36878	44284	32889	38611	2913.64	2973.9	2878.23	2920.22	2768.68	2981.6	38749.7	36738.9	39564.2	38662.4	39462.1	38192.6	-0.0157621	Y79_RS0113915	NC_999999999.1	2688768	2690402	-	1635	protein_coding	peptide ABC transporter substrate-binding protein&&sp|P24141|OPPA_BACSU Oligopeptide-binding protein OppA OS=Bacillus subtilis (strain 168) OX=224308 GN=oppA PE=1 SV=1 && PF00496:Bacterial extracellular solute-binding proteins, family 5 Middle	-
Y79_RS1000000120405	39512	40069	35486	54342	25912	35586	3067.51	3118.04	2951.95	3819.41	2324.96	2928.94	47550.7	28945.2	36464.6	38189.7	38818.8	36751	-0.0101489	Y79_RS1000000120405	NC_999999999.1	2643121	2644654	+	1534	protein_coding	flotillin family protein&&sp|O32076|FLOT_BACSU Flotillin-like protein FloT OS=Bacillus subtilis (strain 168) OX=224308 GN=floT PE=1 SV=1 && PF01145:SPFH domain / Band 7 family|PF15975:Flotillin	-
Y79_RS01000000120280	45851	46671	47987	24895	40861	21574	3522.89	3594.3	3950.65	1731.67	3628.42	1757.34	21783.8	45644.1	22106.6	44316.6	45214.8	49697.6	-0.636966	Y79_RS01000000120280	NC_999999999.1	3725728	3727277	-	1550	protein_coding	16S ribosomal RNA&&-- && -	-
Y79_RS0100260	42611	42979	39112	25186	31810	35826	1416.7	1432.28	1393.35	758.088	1222.3	1262.78	22038.4	35533.6	36710.5	41185	41638	40506.3	-0.387477	rpoB	NC_999999999.1	35447	39028	-	3582	protein_coding	DNA-directed RNA polymerase subunit beta&&sp|A7Z0M9|RPOB_BACVZ DNA-directed RNA polymerase subunit beta OS=Bacillus velezensis (strain DSM 23117 / BGSC 10A6 / LMG 26770 / FZB42) OX=326423 GN=rpoB PE=3 SV=1 && PF04561:RNA polymerase Rpb2, domain 2|PF04565:RNA polymerase Rpb2, domain 3|PF10385:RNA polymerase beta subunit external 1 domain|PF04563:RNA polymerase beta subunit|PF04560:RNA polymerase R…	RNA_pol_Rpb2_6
Y79_RS0117920	34532	34446	31518	57885	26405	30224	4141.47	4140.83	4050.29	6284.96	3659.96	3842.9	50650.9	29495.9	30970.2	33376.4	33371.3	32641.6	0.160939	floA	NC_999999999.1	3389265	3390257	+	993	protein_coding	flotillin-like protein FloA&&sp|P54466|FLOA_BACSU Flotillin-like protein FloA OS=Bacillus subtilis (strain 168) OX=224308 GN=floA PE=1 SV=1 && PF12127:Flotillin-like protein FloA	-
Y79_RS0117915	36497	36729	32323	53811	23018	30277	3300.3	3329.06	3131.86	4405.26	2405.59	2902.57	47086.1	25712.4	31024.5	35275.6	35583	33475.2	-0.00705992	Y79_RS0117915	NC_999999999.1	3387924	3389240	+	1317	protein_coding	NfeD family protein&&sp|P54465|NFED1_BACSU Membrane protein NfeD1b OS=Bacillus subtilis (strain 168) OX=224308 GN=nfeD1 PE=3 SV=1 && PF01957:NfeD-like C-terminal, partner-binding domain|PF24961:NfeD integral membrane domain|PF25145:NfeD1b, N-terminal domain	-
Y79_RS0100365	32665	32888	29837	54118	34418	28408	1596.94	1611.6	1562.98	2395.25	1944.68	1472.38	47354.7	38446.9	29109.3	31571.9	31861.9	30900.6	0.284673	clpC	NC_999999999.1	54936	57371	-	2436	protein_coding	ATP-dependent protease ATP-binding subunit ClpC&&sp|P37571|CLPC_BACSU Negative regulator of genetic competence ClpC/MecB OS=Bacillus subtilis (strain 168) OX=224308 GN=clpC PE=1 SV=1 && PF17871:AAA lid domain|PF02861:Clp amino terminal domain, pathogenicity island component|PF07724:AAA domain (Cdc48 subfamily)|PF10431:C-terminal, D2-small domain, of ClpB protein|PF00004:ATPase family associated w…	Clp_N
Y79_RS1000000121495	37018	32466	54614	45659	13792	19496	26241.3	23068.4	41483.1	29302.4	11299.5	14651.9	39952.9	15406.5	19977.3	35779.2	31453	56560.9	-0.716483	Y79_RS1000000121495	NC_999999999.1	1864947	1865114	-	168	protein_coding	hypothetical protein&&sp|P94353|YXJJ_BACSU Uncharacterized protein YxjJ OS=Bacillus subtilis (strain 168) OX=224308 GN=yxjJ PE=4 SV=1 && -	-
Y79_RS0109925	37721	37816	32818	21221	27325	35348	1862.46	1871.53	1736.25	948.581	1559.28	1850.31	18568.9	30523.6	36220.7	36458.7	36636.1	33987.9	-0.327906	Y79_RS0109925	NC_999999999.1	1938280	1940691	-	2412	protein_coding	S8 family peptidase&&sp|P29141|SUBV_BACSU Minor extracellular protease Vpr OS=Bacillus subtilis (strain 168) OX=224308 GN=vpr PE=1 SV=1 && PF02225:PA domain|PF05922:Peptidase inhibitor I9|PF00082:Subtilase family	Peptidase_S8
Y79_RS0114010	34595	33320	30333	25500	39103	23797	1330.74	1284.7	1250.23	888.025	1738.4	970.46	22313.2	43680.3	24384.5	33437.3	32280.4	31414.3	-0.103999	Y79_RS0114010	NC_999999999.1	2706699	2709794	-	3096	protein_coding	carbamoyl phosphate synthase large subunit&&sp|P18185|CARY_BACSU Carbamoyl phosphate synthase arginine-specific large chain OS=Bacillus subtilis (strain 168) OX=224308 GN=carB PE=3 SV=4 && PF02787:Carbamoyl-phosphate synthetase large chain, oligomerisation domain|PF02786:Carbamoyl-phosphate synthase L chain, ATP binding domain	CPSase_L_D2
Y79_RS0101955	14557	14388	13118	80076	51705	12352	539.061	534.051	520.509	2684.55	2212.87	484.928	70068.7	57757.4	12656.9	14069.9	13939.1	13585.6	1.75593	carB	NC_999999999.1	448627	451842	-	3216	protein_coding	carbamoyl-phosphate synthase (glutamine-hydrolyzing) large subunit&&sp|P25994|CARB_BACSU Carbamoyl phosphate synthase pyrimidine-specific large chain OS=Bacillus subtilis (strain 168) OX=224308 GN=pyrAB PE=1 SV=1 && PF02786:Carbamoyl-phosphate synthase L chain, ATP binding domain|PF02142:MGS-like domain|PF02787:Carbamoyl-phosphate synthetase large chain, oligomerisation domain	CPSase_L_D2
Y79_RS0115415	31863	32321	28487	19830	29690	33148	2395.6	2435.72	2294.92	1349.75	2579.85	2642.16	17351.8	33165.4	33966.4	30796.7	31312.6	29502.5	-0.116887	pckA	NC_999999999.1	2949815	2951398	-	1584	protein_coding	phosphoenolpyruvate carboxykinase (ATP)&&sp|A7Z7Z0|PCKA_BACVZ Phosphoenolpyruvate carboxykinase (ATP) OS=Bacillus velezensis (strain DSM 23117 / BGSC 10A6 / LMG 26770 / FZB42) OX=326423 GN=pckA PE=3 SV=1 && PF01293:Phosphoenolpyruvate carboxykinase	-
Y79_RS0104200	34706	33856	30962	22617	18221	25258	2788.94	2727	2665.98	1645.4	1692.25	2151.83	19790.5	20353.9	25881.6	33544.6	32799.7	32065.7	-0.575781	gltD	NC_999999999.1	856160	857641	-	1482	protein_coding	glutamate synthase small subunit&&sp|O34399|GLTB_BACSU Glutamate synthase [NADPH] small chain OS=Bacillus subtilis (strain 168) OX=224308 GN=gltB PE=1 SV=2 && PF07992:Pyridine nucleotide-disulphide oxidoreductase|PF14691:Dihydroprymidine dehydrogenase domain II, 4Fe-4S cluster	Pyr_redox_2
Y79_RS0102070	21983	22433	20404	21531	33267	36451	610.256	624.207	606.924	541.119	1067.32	1072.77	18840.2	37161.1	37350.9	21247.3	21733.1	21131.4	0.542073	Y79_RS0102070	NC_999999999.1	471946	476235	-	4290	protein_coding	S8 family peptidase&&sp|P16397|SUBF_BACSU Bacillopeptidase F OS=Bacillus subtilis (strain 168) OX=224308 GN=bpr PE=1 SV=2 && PF13620:Carboxypeptidase regulatory-like domain|PF20773:Immune inhibitor A-like, MAM domain|PF09136:Glucodextranase, domain B|PF00082:Subtilase family	Peptidase_S8
Y79_RS0105265	32663	33605	29904	11122	16119	23755	3257.87	3359.68	3195.96	1004.3	1858.12	2511.93	9732.05	18005.8	24341.5	31569.9	32556.5	30970	-0.868708	Y79_RS0105265	NC_999999999.1	1045657	1046850	-	1194	protein_coding	dihydrolipoamide acetyltransferase family protein&&sp|O31550|ACOC_BACSU Dihydrolipoyllysine-residue acetyltransferase component of acetoin cleaving system OS=Bacillus subtilis (strain 168) OX=224308 GN=acoC PE=3 SV=1 && PF02817:e3 binding domain|PF00198:2-oxoacid dehydrogenases acyltransferase (catalytic domain)|PF00364:Biotin-requiring enzyme	Biotin_lipoyl
Y79_RS0102295	24079	23822	21507	19951	26399	30630	831.916	824.965	796.187	624.035	1054.11	1121.92	17457.7	29489.2	31386.2	23273.2	23078.7	22273.7	0.190847	pyc	NC_999999999.1	515902	519348	-	3447	protein_coding	pyruvate carboxylase&&sp|Q9KWU4|PYC_BACSU Pyruvate carboxylase OS=Bacillus subtilis (strain 168) OX=224308 GN=pyc PE=1 SV=1 && PF00682:HMGL-like|PF02436:Conserved carboxylase domain|PF00364:Biotin-requiring enzyme|PF02786:Carbamoyl-phosphate synthase L chain, ATP binding domain|PF00289:Biotin carboxylase, N-terminal domain|PF02785:Biotin carboxylase C-terminal domain	CPSase_L_D2
Y79_RS0110550	23550	23433	20982	22406	25890	27740	1972.3	1967.1	1882.89	1698.83	2505.95	2462.99	19605.9	28920.6	28424.9	22761.9	22701.9	21730	0.195588	atpD	NC_999999999.1	2057713	2059134	+	1422	protein_coding	F0F1 ATP synthase subunit beta&&sp|A7Z9Q0|ATPB_BACVZ ATP synthase subunit beta OS=Bacillus velezensis (strain DSM 23117 / BGSC 10A6 / LMG 26770 / FZB42) OX=326423 GN=atpD PE=3 SV=1 && PF00006:ATP synthase alpha/beta family, nucleotide-binding domain|PF22919:C-terminal domain of V and A type ATP synthase|PF02874:ATP synthase alpha/beta family, beta-barrel domain	ATP-synt_ab
Y79_RS0101685	20894	20725	18421	26514	27474	25291	7150.3	7109.08	6754.77	8214.51	10866.3	9175.78	23200.5	30690	25915.4	20194.8	20078.4	19077.7	0.427195	rplS	NC_999999999.1	398758	399105	-	348	protein_coding	50S ribosomal protein L19&&sp|A7Z4M4|RL19_BACVZ Large ribosomal subunit protein bL19 OS=Bacillus velezensis (strain DSM 23117 / BGSC 10A6 / LMG 26770 / FZB42) OX=326423 GN=rplS PE=3 SV=1 && PF01245:Ribosomal protein L19	-
Y79_RS0116420	28383	28158	25677	30123	12990	12810	3456.22	3436.86	3350.29	3320.82	1828.14	1653.74	26358.4	14510.6	13126.3	27433.2	27279.5	26592.3	-0.590471	Y79_RS0116420	NC_999999999.1	3147441	3148418	+	978	protein_coding	electron transfer flavoprotein subunit alpha/FixB family protein&&sp|P94551|ETFA_BACSU Electron transfer flavoprotein subunit alpha OS=Bacillus subtilis (strain 168) OX=224308 GN=etfA PE=3 SV=1 && PF00766:Electron transfer flavoprotein FAD-binding domain|PF01012:Electron transfer flavoprotein domain	-
Y79_RS0112575	27884	27615	25311	26691	11940	11962	2823.77	2803.08	2746.49	2447.05	1397.45	1284.26	23355.3	13337.7	12257.3	26950.9	26753.4	26213.3	-0.70715	Y79_RS0112575	NC_999999999.1	2443711	2444886	+	1176	protein_coding	acetyl-CoA C-acetyltransferase&&sp|O32177|FADA_BACSU 3-ketoacyl-CoA thiolase OS=Bacillus subtilis (strain 168) OX=224308 GN=fadA PE=2 SV=1 && PF02803:Thiolase, C-terminal domain|PF00108:Thiolase, N-terminal domain	Thiolase_N
Y79_RS0105665	26279	26254	23781	25153	14630	14768	2021.72	2024.52	1960.36	1751.88	1300.81	1204.5	22009.6	16342.5	15132.6	25399.6	25434.9	24628.7	-0.496607	pruA	NC_999999999.1	1131429	1132976	-	1548	protein_coding	L-glutamate gamma-semialdehyde dehydrogenase&&sp|P94391|ROCA2_BACSU 1-pyrroline-5-carboxylate dehydrogenase 2 OS=Bacillus subtilis (strain 168) OX=224308 GN=putC PE=2 SV=2 && PF00171:Aldehyde dehydrogenase family	Aldedh
Y79_RS0116415	25001	24701	22582	32730	12706	12470	3846.79	3809.53	3723.04	4559.22	2259.48	2034.14	28639.6	14193.3	12777.9	24164.3	23930.3	23387	-0.362171	Y79_RS0116415	NC_999999999.1	3146636	3147409	+	774	protein_coding	electron transfer flavoprotein subunit beta/FixA family protein&&sp|P94550|ETFB_BACSU Electron transfer flavoprotein subunit beta OS=Bacillus subtilis (strain 168) OX=224308 GN=etfB PE=3 SV=1 && PF01012:Electron transfer flavoprotein domain	-
Y79_RS0106265	23253	23972	23641	26832	15166	16715	4910.01	5073.68	5348.89	5129.32	3701.11	3741.83	23478.7	16941.3	17127.7	22474.8	23224.1	24483.8	-0.286313	sigW	NC_999999999.1	1253169	1253732	-	564	protein_coding	RNA polymerase sigma factor SigW&&sp|Q45585|SIGW_BACSU ECF RNA polymerase sigma factor SigW OS=Bacillus subtilis (strain 168) OX=224308 GN=sigW PE=1 SV=1 && PF08281:Sigma-70, region 4|PF04542:Sigma-70 region 2	Sigma70_r2
Y79_RS0100570	23470	23562	21263	17018	20649	22702	233.918	235.385	227.075	153.555	237.852	239.877	14891.2	23066.1	23262.5	22684.6	22826.9	22021	-0.141619	Y79_RS0100570	NC_999999999.1	94788	106736	+	11949	protein_coding	non-ribosomal peptide synthetase&&sp|Q9R9J1|MYCA_BACIU Mycosubtilin synthase subunit A OS=Bacillus subtilis OX=1423 GN=mycA PE=1 SV=1 && PF00501:AMP-binding enzyme|PF02801:Beta-ketoacyl synthase, C-terminal domain|PF00550:Phosphopantetheine attachment site|PF00668:Condensation domain|PF22621:CurL-like, PKS C-terminal|PF00109:Beta-ketoacyl synthase, N-terminal domain|PF00202:Aminotransferase class…	AMP-binding
Y79_RS0100575	27414	27096	24890	12923	16792	18317	202.958	201.074	197.448	86.6166	143.679	143.768	11308	18757.6	18769.2	26496.6	26250.6	25777.3	-0.685277	Y79_RS0100575	NC_999999999.1	106782	122867	+	16086	protein_coding	non-ribosomal peptide synthase/polyketide synthase&&sp|Q9R9J0|MYCB_BACIU Mycosubtilin synthase subunit B OS=Bacillus subtilis OX=1423 GN=mycB PE=3 SV=1 && PF00668:Condensation domain|PF00501:AMP-binding enzyme|PF13193:AMP-binding enzyme C-terminal domain|PF00550:Phosphopantetheine attachment site	AMP-binding
Y79_RS0100200	20560	20186	18446	15857	26314	24487	2935.89	2889.23	2822.36	2049.94	4342.71	3707.03	13875.3	29394.2	25091.5	19872	19556.2	19103.6	0.223924	rplB	NC_999999999.1	22787	23620	-	834	protein_coding	50S ribosomal protein L2&&sp|A7Z0P1|RL2_BACVZ Large ribosomal subunit protein uL2 OS=Bacillus velezensis (strain DSM 23117 / BGSC 10A6 / LMG 26770 / FZB42) OX=326423 GN=rplB PE=3 SV=1 && PF00181:Ribosomal Proteins L2, RNA binding domain|PF03947:Ribosomal Proteins L2, C-terminal domain	Ribosomal_L2_C
Y79_RS0110365	23055	23383	20561	33915	12100	12617	1301.88	1323.49	1244.07	1733.81	789.675	755.328	29676.5	13516.4	12928.5	22283.5	22653.4	21294	-0.238916	Y79_RS0110365	NC_999999999.1	2025470	2027578	+	2109	protein_coding	heterodisulfide reductase-related iron-sulfur binding cluster&&sp|P45866|FADF_BACSU Probable iron-sulfur-binding oxidoreductase FadF OS=Bacillus subtilis (strain 168) OX=224308 GN=fadF PE=2 SV=1 && PF13183:4Fe-4S dicluster domain|PF02754:Cysteine-rich domain	-
Y79_RS0100840	18749	19296	19723	17273	22283	26450	3595.58	3709.15	4052.83	2998.9	4938.81	5377.62	15114.3	24891.4	27103	18121.6	18694	20426.1	0.22941	Y79_RS0100840	NC_999999999.1	172572	173192	-	621	protein_coding	lytic polysaccharide monooxygenase auxiliary activity family 9 protein&&sp|P9WEM3|LP10_SERMA AA10 family lytic polysaccharide monooxygenase CBP21 OS=Serratia marcescens OX=615 GN=CBP21 PE=1 SV=1 && PF03067:Lytic polysaccharide mono-oxygenase, cellulose-degrading	-
Y79_RS0115790	22279	22541	20598	20734	17110	19162	1543.48	1565.29	1529.06	1300.45	1369.98	1407.41	18142.8	19112.8	19635.1	21533.4	21837.7	21332.3	-0.185666	acsA	NC_999999999.1	3026543	3028261	+	1719	protein_coding	acetate--CoA ligase&&sp|P39062|ACSA_BACSU Acetyl-coenzyme A synthetase OS=Bacillus subtilis (strain 168) OX=224308 GN=acsA PE=1 SV=1 && PF13193:AMP-binding enzyme C-terminal domain|PF00501:AMP-binding enzyme	AMP-binding
Y79_RS0106260	22996	22823	20244	24629	15192	16435	4431.45	4408.42	4180.08	4296.79	3383.5	3357.67	21551	16970.3	16840.8	22226.4	22110.9	20965.7	-0.238212	rsiW	NC_999999999.1	1252538	1253155	-	618	protein_coding	anti-sigma-W factor RsiW&&sp|Q65P50|RSIW_BACLD Anti-sigma-W factor RsiW OS=Bacillus licheniformis (strain ATCC 14580 / DSM 13 / JCM 2505 / CCUG 7422 / NBRC 12200 / NCIMB 9375 / NCTC 10341 / NRRL NRS-1264 / Gibson 46) OX=279010 GN=rsiW PE=3 SV=1 && -	-
Y79_RS0107095	22283	22800	20781	16705	17403	22097	3482.58	3571.73	3480.07	2363.62	3143.47	3661.29	14617.3	19440.1	22642.5	21537.3	22088.6	21521.8	-0.200397	tatC	NC_999999999.1	1424307	1425068	-	762	protein_coding	twin-arginine translocase subunit TatC&&sp|O05523|TATCY_BACSU Sec-independent protein translocase protein TatCy OS=Bacillus subtilis (strain 168) OX=224308 GN=tatC2 PE=1 SV=1 && PF00902:Sec-independent protein translocase protein (TatC)	-
Y79_RS0105270	26113	26738	24044	9301	14457	19727	3022.2	3101.79	2981.73	974.541	1933.76	2420.48	8138.62	16149.3	20214	25239.1	25903.8	24901.1	-0.773001	Y79_RS0105270	NC_999999999.1	1046865	1047893	-	1029	protein_coding	alpha-ketoacid dehydrogenase subunit beta&&sp|O34591|ACOB_BACSU Acetoin:2,6-dichlorophenolindophenol oxidoreductase subunit beta OS=Bacillus subtilis (strain 168) OX=224308 GN=acoB PE=3 SV=3 && PF02779:Transketolase, pyrimidine binding domain|PF02780:Transketolase, C-terminal domain	-
Y79_RS0113005	17307	17230	15658	23390	22024	24030	6134.3	6121.31	5946.67	7505.45	9021.87	9029.65	20466.9	24602.1	24623.3	16727.8	16692.4	16216.2	0.489567	Y79_RS0113005	NC_999999999.1	2522781	2523116	+	336	protein_coding	uberolysin/carnocyclin family circular bacteriocin&&sp|C0HL87|BACT_ENTTH Bacteriocin OS=Enterococcus thailandicus OX=417368 PE=1 SV=1 && PF09221:Bacteriocin class IId cyclical uberolysin-like	-
Y79_RS0107335	19991	19919	17796	32135	13411	15216	1751.85	1749.63	1671.01	2549.44	1358.26	1413.64	28119	14980.9	15591.7	19322	19297.5	18430.4	0.0409651	Y79_RS0107335	NC_999999999.1	1450118	1451476	-	1359	protein_coding	serine hydrolase&&sp|P32959|PBPE_BACSU Penicillin-binding protein 4* OS=Bacillus subtilis (strain 168) OX=224308 GN=pbpE PE=1 SV=1 && PF00144:Beta-lactamase	Beta-lactamase
Y79_RS0101110	17114	17317	15732	13534	25145	29384	136.504	138.447	134.453	97.7289	231.794	248.472	11842.6	28088.4	30109.4	16541.3	16776.7	16292.8	0.497509	Y79_RS0101110	NC_999999999.1	265315	280245	-	14931	protein_coding	non-ribosomal peptide synthetase&&sp|P40806|PKSJ_BACSU Polyketide synthase PksJ OS=Bacillus subtilis (strain 168) OX=224308 GN=pksJ PE=1 SV=3 && PF00501:AMP-binding enzyme|PF08659:KR domain|PF21089:Polyketide synthase dehydratase domain|PF14765:Polyketide synthase dehydratase N-terminal domain|PF22336:RhiE-like, KS-MAT linker domain|PF13193:AMP-binding enzyme C-terminal domain|PF02801:Beta-ketoac…	ketoacyl-synt
Y79_RS0115120	12593	12296	11209	46411	18123	17443	1037.15	1015.07	989.18	3460.5	1725.05	1523.03	40610.9	20244.4	17873.6	12171.6	11912.4	11608.6	1.1413	katA	NC_999999999.1	2914941	2916386	+	1446	protein_coding	catalase KatA&&sp|P26901|CATA_BACSU Vegetative catalase OS=Bacillus subtilis (strain 168) OX=224308 GN=katA PE=1 SV=5 && PF00199:Catalase|PF06628:Catalase-related immune-responsive	Catalase
Y79_RS0104445	20396	19651	18137	16145	19959	22428	1946.31	1879.61	1854.5	1394.79	2201.22	2268.99	14127.3	22295.3	22981.7	19713.5	19037.9	18783.5	0.0460952	odhB	NC_999999999.1	902256	903503	-	1248	protein_coding	2-oxoglutarate dehydrogenase complex dihydrolipoyllysine-residue succinyltransferase&&sp|P16263|ODO2_BACSU Dihydrolipoyllysine-residue succinyltransferase component of 2-oxoglutarate dehydrogenase complex OS=Bacillus subtilis (strain 168) OX=224308 GN=odhB PE=3 SV=2 && PF02817:e3 binding domain|PF00364:Biotin-requiring enzyme|PF00198:2-oxoacid dehydrogenases acyltransferase (catalytic domain)	Biotin_lipoyl
Y79_RS0101220	20031	20166	18949	23382	15287	18595	1529.19	1543.1	1550.02	1616.01	1348.77	1504.97	20459.9	17076.5	19054.1	19360.7	19536.8	19624.5	-0.0483838	rny	NC_999999999.1	302983	304542	-	1560	protein_coding	ribonuclease Y&&sp|A7Z4W7|RNY_BACVZ Ribonuclease Y OS=Bacillus velezensis (strain DSM 23117 / BGSC 10A6 / LMG 26770 / FZB42) OX=326423 GN=rny PE=3 SV=1 && PF12072:RNase Y N-terminal region|PF01966:HD domain	HD
Y79_RS0111315	23870	23030	20893	22303	15147	10650	5013.62	4848.52	4702.13	4240.98	3676.91	2371.5	19515.7	16920.1	10912.9	23071.2	22311.4	21637.8	-0.501257	hpf	NC_999999999.1	2199905	2200471	+	567	protein_coding	ribosome hibernation-promoting factor, HPF/YfiA family&&sp|P28368|HPF_BACSU Ribosome hibernation promotion factor OS=Bacillus subtilis (strain 168) OX=224308 GN=yvyD PE=1 SV=2 && PF02482:Sigma 54 modulation protein / S30EA ribosomal protein|PF16321:Sigma 54 modulation/S30EA ribosomal protein C terminus	-
Y79_RS0111415	20924	20784	18794	26998	12192	15321	2269.47	2259.57	2184.21	2651.03	1528.31	1761.74	23624	13619.2	15699.2	20223.8	20135.5	19464	-0.176238	Y79_RS0111415	NC_999999999.1	2224915	2226012	+	1098	protein_coding	DUF4097 family beta strand repeat-containing protein&&sp|O34628|YVLB_BACSU Uncharacterized protein YvlB OS=Bacillus subtilis (strain 168) OX=224308 GN=yvlB PE=4 SV=1 && PF13349:Toastrack DUF4097|PF22746:SHOCT-like domain	-
Y79_RS0105795	19198	19386	17634	27411	13642	15392	2953.91	2989.82	2907.28	3818.3	2425.92	2510.79	23985.4	15238.9	15772	18555.5	18781.1	18262.6	-0.0156895	Y79_RS0105795	NC_999999999.1	1160322	1161095	-	774	protein_coding	TerC family protein&&sp|O34447|YCEF_BACSU Uncharacterized membrane protein YceF OS=Bacillus subtilis (strain 168) OX=224308 GN=yceF PE=3 SV=1 && PF03741:Integral membrane protein TerC family	-
Y79_RS0118095	20826	20415	20064	21793	15914	12938	4092.75	4021.38	4224.95	3877.31	3614.49	2695.57	19069.5	17776.8	13257.4	20129.1	19778	20779.2	-0.276436	sodA	NC_999999999.1	3420513	3421118	+	606	protein_coding	superoxide dismutase SodA&&sp|P54375|SODM_BACSU Superoxide dismutase [Mn] OS=Bacillus subtilis (strain 168) OX=224308 GN=sodA PE=1 SV=5 && PF00081:Iron/manganese superoxide dismutases, alpha-hairpin domain|PF02777:Iron/manganese superoxide dismutases, C-terminal domain	-
Y79_RS0109210	16285	16020	14022	32616	16000	16190	1267.59	1249.88	1169.49	2298.4	1439.36	1336.02	28539.9	17872.9	16589.7	15740	15520.2	14521.9	0.46066	ahpF	NC_999999999.1	1795848	1797377	-	1530	protein_coding	alkyl hydroperoxide reductase subunit F&&sp|P42974|DHNA_BACSU NADH dehydrogenase OS=Bacillus subtilis (strain 168) OX=224308 GN=ahpF PE=1 SV=2 && PF13192:Thioredoxin domain|PF07992:Pyridine nucleotide-disulphide oxidoreductase	Pyr_redox_2
Y79_RS0104160	19529	19916	17429	15902	16974	21132	1309.54	1338.62	1252.29	965.372	1315.47	1502.29	13914.7	18960.9	21653.7	18875.5	19294.6	18050.3	-0.0440967	ggt	NC_999999999.1	848039	849814	+	1776	protein_coding	gamma-glutamyltransferase&&sp|P54422|GGT_BACSU Glutathione hydrolase proenzyme OS=Bacillus subtilis (strain 168) OX=224308 GN=ggt PE=1 SV=1 && PF01019:Gamma-glutamyltranspeptidase	-
Y79_RS0110655	17831	18193	16598	16063	19624	21430	3307.68	3382.73	3299.11	2697.6	4207.19	4214.47	14055.6	21921.1	21959.1	17234.3	17625.4	17189.7	0.154535	xynA	NC_999999999.1	2073812	2074453	-	642	protein_coding	endo-1,4-beta-xylanase XynA&&sp|P18429|XYNA_BACSU Endo-1,4-beta-xylanase A OS=Bacillus subtilis (strain 168) OX=224308 GN=xynA PE=1 SV=1 && PF00457:Glycosyl hydrolases family 11	-
Y79_RS0116410	20541	20666	18274	25618	9898	10941	3136.24	3162.72	2989.62	3541.09	1746.6	1771	22416.4	11056.6	11211.1	19853.6	20021.2	18925.4	-0.396009	Y79_RS0116410	NC_999999999.1	3145843	3146622	+	780	protein_coding	enoyl-CoA hydratase&&sp|P94549|FADB_BACSU Probable enoyl-CoA hydratase OS=Bacillus subtilis (strain 168) OX=224308 GN=fadB PE=2 SV=1 && PF00378:Enoyl-CoA hydratase/isomerase	ECH
Y79_RS0100700	17098	17342	15303	21634	17407	17036	746.694	759.123	716.091	855.338	878.575	788.749	18930.3	19444.6	17456.6	16525.8	16800.9	15848.5	0.183139	acnA	NC_999999999.1	152231	154957	-	2727	protein_coding	aconitate hydratase AcnA&&sp|P09339|ACNA_BACSU Aconitate hydratase A OS=Bacillus subtilis (strain 168) OX=224308 GN=citB PE=1 SV=4 && PF00694:Aconitase C-terminal domain|PF00330:Aconitase family (aconitate hydratase)	Aconitase
Y79_RS0100950	11322	11793	11256	25808	22902	22654	1010.01	1054.49	1075.92	2084.29	2361.2	2142.5	22582.7	25582.8	23213.3	10943.1	11425.1	11657.3	1.06887	glnA	NC_999999999.1	196299	197633	-	1335	protein_coding	type I glutamate--ammonia ligase&&sp|P12425|GLN1A_BACSU Glutamine synthetase OS=Bacillus subtilis (strain 168) OX=224308 GN=glnA PE=1 SV=3 && PF03951:Glutamine synthetase, beta-Grasp domain|PF00120:Glutamine synthetase, catalytic domain	-
Y79_RS0100080	17016	17071	15671	12854	17730	23166	2144.41	2156.38	2116.13	1466.53	2582.36	3095.11	11247.6	19805.4	23737.9	16446.6	16538.4	16229.6	0.15482	Y79_RS0100080	NC_999999999.1	11045	11989	-	945	protein_coding	DNA-directed RNA polymerase subunit alpha&&sp|A7Z0R5|RPOA_BACVZ DNA-directed RNA polymerase subunit alpha OS=Bacillus velezensis (strain DSM 23117 / BGSC 10A6 / LMG 26770 / FZB42) OX=326423 GN=rpoA PE=3 SV=1 && PF03118:Bacterial RNA polymerase, alpha chain C terminal domain|PF01193:RNA polymerase Rpb3/Rpb11 dimerisation domain|PF01000:RNA polymerase Rpb3/RpoA insert domain	RNA_pol_A_bac
Y79_RS0102275	17809	18257	16136	14250	15794	20988	1134.78	1166.05	1101.7	822.037	1163.12	1417.81	12469.1	17642.8	21506.2	17213	17687.4	16711.2	0.000147666	ctaD	NC_999999999.1	510433	512301	-	1869	protein_coding	cytochrome c oxidase subunit I&&sp|P24010|COX1_BACSU Cytochrome c oxidase subunit 1 OS=Bacillus subtilis (strain 168) OX=224308 GN=ctaD PE=3 SV=3 && PF00115:Cytochrome C and Quinol oxidase polypeptide I	-
Y79_RS0110540	15345	15090	14083	16447	18358	17955	1211.04	1193.71	1190.92	1175.12	1674.46	1502.29	14391.6	20506.9	18398.3	14831.5	14619.2	14585	0.275328	atpA	NC_999999999.1	2055240	2056748	+	1509	protein_coding	F0F1 ATP synthase subunit alpha&&sp|A7Z9Q2|ATPA_BACVZ ATP synthase subunit alpha OS=Bacillus velezensis (strain DSM 23117 / BGSC 10A6 / LMG 26770 / FZB42) OX=326423 GN=atpA PE=3 SV=1 && PF02874:ATP synthase alpha/beta family, beta-barrel domain|PF00306:ATP synthase alpha/beta chain, C terminal domain|PF00006:ATP synthase alpha/beta family, nucleotide-binding domain	ATP-synt_ab
Y79_RS0105470	14127	15050	12898	18512	18776	16175	5392.34	5758.11	5275.27	6397.12	8283.01	6545.55	16198.5	20973.9	16574.3	13654.2	14580.4	13357.8	0.369812	Y79_RS0105470	NC_999999999.1	1084981	1085292	+	312	protein_coding	DUF3243 domain-containing protein&&sp|O34306|YFLH_BACSU Uncharacterized protein YflH OS=Bacillus subtilis (strain 168) OX=224308 GN=yflH PE=1 SV=1 && PF11588:Protein of unknown function (DUF3243)	-
Y79_RS0105745	14659	14768	13283	13690	16467	20858	881.701	890.338	856.067	745.46	1144.69	1330.04	11979.1	18394.6	21372.9	14168.4	14307.2	13756.5	0.293086	amyE	NC_999999999.1	1147362	1149341	-	1980	protein_coding	alpha-amylase&&sp|P00691|AMY_BACSU Alpha-amylase OS=Bacillus subtilis (strain 168) OX=224308 GN=amyE PE=1 SV=2 && PF00128:Alpha amylase, catalytic domain|PF16738:Starch-binding module 26	-
Y79_RS0100140	16468	16041	16297	10196	16979	17377	3631.86	3545.98	3851.15	2035.74	4327.71	4062.91	8921.77	18966.5	17806	15916.9	15540.5	16878	-0.0811079	rplF	NC_999999999.1	17990	18529	-	540	protein_coding	50S ribosomal protein L6&&sp|A7Z0Q3|RL6_BACVZ Large ribosomal subunit protein uL6 OS=Bacillus velezensis (strain DSM 23117 / BGSC 10A6 / LMG 26770 / FZB42) OX=326423 GN=rplF PE=3 SV=1 && PF00347:Ribosomal protein L6	-
Y79_RS0112345	18265	18001	16278	9883	13749	16542	1873.57	1850.81	1789.14	917.788	1629.97	1798.92	8647.89	15358.4	16950.4	17653.8	17439.4	16858.3	-0.34311	Y79_RS0112345	NC_999999999.1	2401551	2402711	-	1161	protein_coding	oxalate decarboxylase family bicupin&&sp|O34714|OXDC_BACSU Oxalate decarboxylase OxdC OS=Bacillus subtilis (strain 168) OX=224308 GN=oxdC PE=1 SV=1 && PF00190:Cupin	-
Y79_RS0116165	13268	13913	12270	19201	16174	16094	1544.59	1623.47	1530.54	2023.64	2176.11	1986.3	16801.4	18067.3	16491.3	12824	13478.9	12707.4	0.396768	Y79_RS0116165	NC_999999999.1	3096373	3097395	+	1023	protein_coding	glyceraldehyde-3-phosphate dehydrogenase&&sp|O34425|G3P2_BACSU Glyceraldehyde-3-phosphate dehydrogenase 2 OS=Bacillus subtilis (strain 168) OX=224308 GN=gapB PE=1 SV=1 && PF02800:Glyceraldehyde 3-phosphate dehydrogenase, C-terminal domain|PF00044:Glyceraldehyde 3-phosphate dehydrogenase, NAD binding domain	-
Y79_RS0105790	15861	15584	14053	21616	11031	12771	1163.84	1146.2	1104.91	1435.96	935.484	993.488	18914.6	12322.3	13086.3	15330.2	15097.8	14554	-0.021232	Y79_RS0105790	NC_999999999.1	1158626	1160248	-	1623	protein_coding	YceG family protein&&sp|O34809|YCEG_BACSU Uncharacterized protein YceG OS=Bacillus subtilis (strain 168) OX=224308 GN=yceG PE=4 SV=1 && PF14266:YceG domain	-
Y79_RS0117925	13933	13969	13021	23122	11454	12460	3814.5	3833.31	3819.72	5730.89	3624.16	3616.47	20232.4	12794.8	12767.6	13466.7	13533.2	13485.2	0.177845	Y79_RS0117925	NC_999999999.1	3390285	3390719	+	435	protein_coding	hypothetical protein&&sp|P54467|YQFB_BACSU Membrane protein YqfB OS=Bacillus subtilis (strain 168) OX=224308 GN=yqfB PE=4 SV=2 && -	-
Y79_RS0113610	14412	14735	13085	19761	10167	15638	3232.3	3312.49	3144.53	4012.36	2635.35	3718.29	17291.4	11357.1	16024.1	13929.7	14275.3	13551.5	0.0974387	Y79_RS0113610	NC_999999999.1	2642571	2643101	+	531	protein_coding	NfeD family protein&&sp|O32077|NFED2_BACSU Membrane protein NfeD2 OS=Bacillus subtilis (strain 168) OX=224308 GN=nfeD2 PE=1 SV=1 && -	-
Y79_RS0101655	12098	12150	10943	16129	17550	18090	1595.54	1606.15	1546.41	1925.78	2675.03	2529.34	14113.3	19604.4	18536.6	11693.1	11770.9	11333.1	0.586531	sucD	NC_999999999.1	392666	393568	-	903	protein_coding	succinate--CoA ligase subunit alpha&&sp|P80865|SUCD_BACSU Succinate--CoA ligase [ADP-forming] subunit alpha OS=Bacillus subtilis (strain 168) OX=224308 GN=sucD PE=1 SV=3 && PF02629:CoA binding domain|PF00549:CoA-ligase	CoA_binding
Y79_RS0100185	14610	14595	13025	10554	17556	16619	2648.3	2651.78	2529.82	1731.96	3677.9	3193.71	9235.03	19611.1	17029.3	14121.1	14139.6	13489.3	0.135895	rpsC	NC_999999999.1	21433	22089	-	657	protein_coding	30S ribosomal protein S3&&sp|A7Z0P4|RS3_BACVZ Small ribosomal subunit protein uS3 OS=Bacillus velezensis (strain DSM 23117 / BGSC 10A6 / LMG 26770 / FZB42) OX=326423 GN=rpsC PE=3 SV=1 && PF00189:Ribosomal protein S3, C-terminal domain|PF07650:KH domain	-
Y79_RS0100590	13394	13327	11930	12561	16504	18447	1254.02	1250.67	1196.82	1064.69	1785.84	1831.03	10991.2	18435.9	18902.4	12945.8	12911.2	12355.3	0.338825	Y79_RS0100590	NC_999999999.1	132735	134006	+	1272	protein_coding	glycoside hydrolase family 30 beta sandwich domain-containing protein&&sp|Q6YK37|XYNC_BACIU Glucuronoxylanase XynC OS=Bacillus subtilis OX=1423 GN=xynC PE=3 SV=2 && -	-
Y79_RS0100155	14730	15032	14357	9502	15886	16097	3248.56	3322.93	3392.71	1897.17	4049.12	3763.63	8314.51	17745.6	16494.4	14237.1	14563	14868.8	-0.0373408	rplE	NC_999999999.1	19198	19737	-	540	protein_coding	50S ribosomal protein L5&&sp|A7Z0Q0|RL5_BACVZ Large ribosomal subunit protein uL5 OS=Bacillus velezensis (strain DSM 23117 / BGSC 10A6 / LMG 26770 / FZB42) OX=326423 GN=rplE PE=3 SV=1 && PF00281:Ribosomal protein L5|PF00673:ribosomal L5P family C-terminus	-
Y79_RS0100115	15125	14949	14038	9588	14072	17134	1389.86	1376.91	1382.22	797.644	1494.48	1669.21	8389.76	15719.2	17557	14618.8	14482.6	14538.4	-0.0668195	secY	NC_999999999.1	15108	16403	-	1296	protein_coding	preprotein translocase subunit SecY&&sp|P16336|SECY_BACSU Protein translocase subunit SecY OS=Bacillus subtilis (strain 168) OX=224308 GN=secY PE=1 SV=1 && PF00344:SecY	-
Y79_RS0105410	12036	12290	10690	13241	16414	19616	333.89	341.735	317.756	332.541	526.252	576.907	11586.2	18335.4	20100.3	11633.2	11906.5	11071.1	0.531294	Y79_RS0105410	NC_999999999.1	1071206	1075498	+	4293	protein_coding	multifunctional 2',3'-cyclic-nucleotide 2'-phosphodiesterase/3'-nucleotidase/5'-nucleotidase&&sp|O34313|NTPES_BACSU Trifunctional nucleotide phosphoesterase protein YfkN OS=Bacillus subtilis (strain 168) OX=224308 GN=yfkN PE=1 SV=1 && PF00149:Calcineurin-like phosphoesterase|PF02872:5'-nucleotidase, C-terminal domain	Metallophos
Y79_RS0114005	16085	16257	14168	12133	15272	9797	1970.77	1996.51	1860.03	1345.82	2162.57	1272.57	10616.7	17059.7	10038.9	15546.7	15749.8	14673.1	-0.285583	argF	NC_999999999.1	2705740	2706711	-	972	protein_coding	ornithine carbamoyltransferase&&sp|P18186|OTC_BACSU Ornithine carbamoyltransferase OS=Bacillus subtilis (strain 168) OX=224308 GN=argF PE=1 SV=1 && PF00185:Aspartate/ornithine carbamoyltransferase, Asp/Orn binding domain|PF02729:Aspartate/ornithine carbamoyltransferase, carbamoyl-P binding domain	-
Y79_RS0105080	14833	15014	13513	19166	10832	8803	2051.67	2081.57	2002.74	2400.02	1731.59	1290.87	16770.8	12100	9020.33	14336.6	14545.6	13994.7	-0.178299	Y79_RS0105080	NC_999999999.1	1009896	1010756	-	861	protein_coding	alpha/beta fold hydrolase&&sp|O31581|YFHM_BACSU AB hydrolase superfamily protein YfhM OS=Bacillus subtilis (strain 168) OX=224308 GN=yfhM PE=3 SV=1 && PF00561:alpha/beta hydrolase fold	Abhydrolase_1
Y79_RS0109510	16265	16479	14540	15375	12359	6645	943.972	958.632	904.198	807.837	828.983	408.859	13453.5	13805.7	6809.05	15720.7	15964.8	15058.3	-0.456343	Y79_RS0109510	NC_999999999.1	1856840	1858891	+	2052	protein_coding	catalase&&sp|P42234|CATE_BACSU Catalase-2 OS=Bacillus subtilis (strain 168) OX=224308 GN=katE PE=3 SV=2 && PF06628:Catalase-related immune-responsive|PF18011:C-terminal domain found in long catalases|PF00199:Catalase	Catalase
Y79_RS0101385	15014	15030	13547	12398	12114	13481	831.263	834.098	803.673	621.437	775.152	791.294	10848.6	13532	13813.8	14511.6	14561.1	14029.9	-0.174468	infB	NC_999999999.1	339308	341458	-	2151	protein_coding	translation initiation factor IF-2&&sp|A7Z4T4|IF2_BACVZ Translation initiation factor IF-2 OS=Bacillus velezensis (strain DSM 23117 / BGSC 10A6 / LMG 26770 / FZB42) OX=326423 GN=infB PE=3 SV=1 && PF22042:Elongation factor G domain 2|PF11987:Translation-initiation factor 2|PF04760:Translation initiation factor IF-2, N-terminal region|PF00009:Elongation factor Tu GTP binding domain	GTP_EFTU
Y79_RS0105800	14036	13767	12341	19805	9780	10525	2887	2838.31	2719.87	3687.93	2324.88	2295.09	17329.9	10924.8	10784.8	13566.3	13337.5	12780.9	-0.0235868	Y79_RS0105800	NC_999999999.1	1161134	1161712	-	579	protein_coding	TerD family protein&&sp|O34384|YCEE_BACSU Uncharacterized protein YceE OS=Bacillus subtilis (strain 168) OX=224308 GN=yceE PE=3 SV=1 && PF02342:TerD domain	-
Y79_RS0116000	13823	13612	12480	11338	15022	13835	1195.5	1180.01	1156.53	887.745	1501.53	1268.53	9921.05	16780.4	14176.6	13360.4	13187.3	12924.9	0.050414	argH	NC_999999999.1	3062402	3063778	+	1377	protein_coding	argininosuccinate lyase&&sp|A7Z7L9|ARLY_BACVZ Argininosuccinate lyase OS=Bacillus velezensis (strain DSM 23117 / BGSC 10A6 / LMG 26770 / FZB42) OX=326423 GN=argH PE=3 SV=1 && PF00206:Lyase|PF14698:Argininosuccinate lyase C-terminal	-
Y79_RS0109865	9455	9316	8839	17259	16099	16459	577.443	570.287	578.422	954.26	1136.33	1065.68	15102.1	17983.5	16865.3	9138.59	9025.33	9154.09	0.870618	qoxB	NC_999999999.1	1927787	1929736	+	1950	protein_coding	cytochrome aa3 quinol oxidase subunit I&&sp|P34956|QOX1_BACSU Quinol oxidase subunit 1 OS=Bacillus subtilis (strain 168) OX=224308 GN=qoxB PE=1 SV=1 && PF00115:Cytochrome C and Quinol oxidase polypeptide I	-
Y79_RS0101360	11936	11556	19864	10858	10650	12203	5264.74	5109.07	9388.14	4335.83	5429.07	5706.36	9501.04	11896.7	12504.3	11536.6	11195.4	20572.1	-0.35314	rpsO	NC_999999999.1	336254	336523	-	270	protein_coding	30S ribosomal protein S15&&sp|A7Z4T9|RS15_BACVZ Small ribosomal subunit protein uS15 OS=Bacillus velezensis (strain DSM 23117 / BGSC 10A6 / LMG 26770 / FZB42) OX=326423 GN=rpsO PE=3 SV=1 && PF00312:Ribosomal protein S15	-
Y79_RS0104450	12623	12663	11054	11499	14420	14362	530.263	533.19	497.557	437.314	700.087	639.614	10061.9	16108	14716.6	12200.6	12267.9	11448.1	0.186914	sucA	NC_999999999.1	903519	906353	-	2835	protein_coding	2-oxoglutarate dehydrogenase E1 component&&sp|A7Z5J9|ODO1_BACVZ 2-oxoglutarate dehydrogenase E1 component OS=Bacillus velezensis (strain DSM 23117 / BGSC 10A6 / LMG 26770 / FZB42) OX=326423 GN=odhA PE=3 SV=1 && PF02779:Transketolase, pyrimidine binding domain|PF00676:Dehydrogenase E1 component|PF16870:2-oxoglutarate dehydrogenase C-terminal	-
Y79_RS0112080	17294	16976	15376	10400	8737	7171	882.423	868.226	840.658	480.417	515.23	387.914	9100.28	9759.73	7348.04	16715.3	16446.3	15924.1	-0.905308	rnr	NC_999999999.1	2348615	2350948	+	2334	protein_coding	ribonuclease R&&sp|O32231|RNR_BACSU Ribonuclease R OS=Bacillus subtilis (strain 168) OX=224308 GN=rnr PE=1 SV=1 && PF00773:RNB domain|PF00575:S1 RNA binding domain|PF08206:Ribonuclease B OB domain|PF17876:Cold shock domain	RNB
Y79_RS0100585	12121	12292	10820	10215	13945	16559	937.955	953.416	897.15	715.625	1247.15	1358.48	8938.4	15577.4	16967.8	11715.4	11908.5	11205.7	0.25218	Y79_RS0100585	NC_999999999.1	131120	132658	+	1539	protein_coding	glycoside hydrolase family 43 protein&&sp|Q45071|XYND_BACSU Arabinoxylan arabinofuranohydrolase OS=Bacillus subtilis (strain 168) OX=224308 GN=xynD PE=1 SV=2 && PF04616:Glycosyl hydrolases family 43|PF03422:Carbohydrate binding module (family 6)	-
Y79_RS0117910	9647	9669	15983	11088	12928	15799	2570.2	2582.1	4562.76	2674.43	3980.74	4462.5	9702.3	14441.3	16189.1	9324.17	9367.32	16552.8	0.194551	Y79_RS0117910	NC_999999999.1	3387355	3387801	+	447	protein_coding	GatB/YqeY domain-containing protein&&sp|P54464|YQEY_BACSU Uncharacterized protein YqeY OS=Bacillus subtilis (strain 168) OX=224308 GN=yqeY PE=1 SV=1 && PF09424:Yqey-like protein	-
Y79_RS0106240	12062	11691	10607	8380	13619	18479	796.72	774.024	750.712	501.111	1039.66	1294.01	7332.73	15213.2	18935.2	11658.3	11326.2	10985.1	0.288169	glmS	NC_999999999.1	1246512	1248314	-	1803	protein_coding	glutamine--fructose-6-phosphate transaminase (isomerizing)&&sp|E0U070|GLMS_BACSH Glutamine--fructose-6-phosphate aminotransferase [isomerizing] OS=Bacillus spizizenii (strain ATCC 23059 / NRRL B-14472 / W23) OX=655816 GN=glmS PE=3 SV=1 && PF01380:SIS domain|PF13522:Glutamine amidotransferase domain	SIS
Y79_RS0117875	11455	10869	9450	20544	11258	9135	741.815	705.515	655.732	1204.45	842.596	627.167	17976.6	12575.8	9360.53	11071.7	10529.9	9786.87	0.346662	dnaK	NC_999999999.1	3379780	3381618	+	1839	protein_coding	molecular chaperone DnaK&&sp|A7Z6W1|DNAK_BACVZ Chaperone protein DnaK OS=Bacillus velezensis (strain DSM 23117 / BGSC 10A6 / LMG 26770 / FZB42) OX=326423 GN=dnaK PE=3 SV=1 && PF10712:NAD-specific glutamate dehydrogenase|PF00012:Hsp70 protein	HSP70
Y79_RS0100130	13337	13279	12207	7884	12496	13397	3170.32	3163.92	3109.19	1696.66	3432.99	3376.18	6898.71	13958.7	13727.7	12890.7	12864.7	12642.2	-0.150917	rpsE	NC_999999999.1	17069	17569	-	501	protein_coding	30S ribosomal protein S5&&sp|P21467|RS5_BACSU Small ribosomal subunit protein uS5 OS=Bacillus subtilis (strain 168) OX=224308 GN=rpsE PE=1 SV=3 && PF03719:Ribosomal protein S5, C-terminal domain|PF00333:Ribosomal protein S5, N-terminal domain	-
Y79_RS1000000120785	11957	17575	11420	6739	15831	8675	5373.52	7916.77	5499.17	2741.8	8222.47	4133.14	5896.81	17684.1	8889.17	11556.9	17026.6	11827.1	-0.315679	ffs	NC_999999999.1	1666962	1667226	-	265	protein_coding	signal recognition particle sRNA large type&&-- && -	-
Y79_RS0103585	10395	10413	8833	11402	15186	15555	1297.65	1302.94	1181.51	1288.6	2190.96	2058.63	9977.06	16963.6	15939	10047.1	10088.1	9147.88	0.550169	Y79_RS0103585	NC_999999999.1	744473	745426	-	954	protein_coding	N-acetylmuramoyl-L-alanine amidase&&sp|O34391|XLYB_BACSU N-acetylmuramoyl-L-alanine amidase XlyB OS=Bacillus subtilis (strain 168) OX=224308 GN=xlyB PE=3 SV=1 && PF01510:N-acetylmuramoyl-L-alanine amidase|PF01476:LysM domain|PF01471:Putative peptidoglycan binding domain	PG_binding_1
Y79_RS0102425	12295	12296	10828	15278	10638	8995	1036.26	1038.77	977.874	1165.76	1036.23	803.739	13368.7	11883.3	9217.07	11883.6	11912.4	11214	-0.0224348	lpdA	NC_999999999.1	539752	541164	-	1413	protein_coding	dihydrolipoyl dehydrogenase&&sp|P21880|DLDH1_BACSU Dihydrolipoyl dehydrogenase OS=Bacillus subtilis (strain 168) OX=224308 GN=pdhD PE=3 SV=1 && PF07992:Pyridine nucleotide-disulphide oxidoreductase|PF02852:Pyridine nucleotide-disulphide oxidoreductase, dimerisation domain	Pyr_redox_2
Y79_RS0111390	11411	11025	10302	13483	12083	11571	5734	5553.01	5546.89	6133.72	7017.24	6164.23	11798	13497.4	11856.7	11029.1	10681	10669.2	0.198321	Y79_RS0111390	NC_999999999.1	2218801	2219037	+	237	protein_coding	CsbA family protein&&sp|P37953|CSBA_BACSU Protein CsbA OS=Bacillus subtilis (strain 168) OX=224308 GN=csbA PE=2 SV=1 && PF09964:Uncharacterized protein conserved in bacteria (DUF2198)	-
Y79_RS0100580	16351	16251	15055	6048	7697	8334	247.839	246.9	244.512	82.9929	134.836	133.922	5292.16	8597.99	8539.75	15803.8	15744	15591.7	-1.07161	Y79_RS0100580	NC_999999999.1	122956	130812	+	7857	protein_coding	non-ribosomal peptide synthetase&&sp|Q9R9I9|MYCC_BACIU Mycosubtilin synthase subunit C OS=Bacillus subtilis OX=1423 GN=mycC PE=3 SV=1 && PF00668:Condensation domain|PF00501:AMP-binding enzyme|PF00975:Thioesterase domain|PF00550:Phosphopantetheine attachment site	AMP-binding
Y79_RS0115565	13121	13495	12063	8331	10426	12198	647.041	667.043	637.404	371.934	594.211	637.717	7289.85	11646.4	12499.1	12681.9	13073.9	12493	-0.283091	leuS	NC_999999999.1	2981404	2983818	+	2415	protein_coding	leucine--tRNA ligase&&sp|A7Z7V7|SYL_BACVZ Leucine--tRNA ligase OS=Bacillus velezensis (strain DSM 23117 / BGSC 10A6 / LMG 26770 / FZB42) OX=326423 GN=leuS PE=3 SV=1 && PF13603:Leucyl-tRNA synthetase, editing domain|PF00133:tRNA synthetases class I (I, L, M and V)|PF08264:Anticodon-binding domain of tRNA ligase|PF09334:tRNA synthetases class I (M)	-
Y79_RS0109720	11709	11478	10621	16685	8389	10258	922.253	906.176	896.376	1189.76	763.657	856.579	14599.8	9370.99	10511.3	11317.2	11119.9	10999.6	0.0444884	dltA	NC_999999999.1	1901567	1903078	-	1512	protein_coding	D-alanine--poly(phosphoribitol) ligase subunit DltA&&sp|A7ZA74|DLTA_BACVZ D-alanine--D-alanyl carrier protein ligase OS=Bacillus velezensis (strain DSM 23117 / BGSC 10A6 / LMG 26770 / FZB42) OX=326423 GN=dltA PE=3 SV=1 && PF00501:AMP-binding enzyme	AMP-binding
Y79_RS0101105	11895	11494	10272	7500	12021	15911	105.779	102.453	97.8782	60.3812	123.548	150.006	6562.7	13428.1	16303.8	11496.9	11135.4	10638.2	0.125469	Y79_RS0101105	NC_999999999.1	251922	265313	-	13392	protein_coding	SDR family NAD(P)-dependent oxidoreductase&&sp|Q05470|PKSL_BACSU Polyketide synthase PksL OS=Bacillus subtilis (strain 168) OX=224308 GN=pksL PE=1 SV=3 && PF00109:Beta-ketoacyl synthase, N-terminal domain|PF14765:Polyketide synthase dehydratase N-terminal domain|PF08659:KR domain|PF22336:RhiE-like, KS-MAT linker domain|PF21089:Polyketide synthase dehydratase domain|PF00550:Phosphopantetheine atta…	ketoacyl-synt
Y79_RS0108985	12018	12156	10815	16286	11604	5814	1106.92	1122.25	1067.34	1358.01	1235.23	567.718	14250.7	12962.3	5957.54	11615.8	11776.7	11200.5	-0.0605654	Y79_RS0108985	NC_999999999.1	1753558	1754850	+	1293	protein_coding	adenylosuccinate synthase&&sp|A7ZAP4|PURA_BACVZ Adenylosuccinate synthetase OS=Bacillus velezensis (strain DSM 23117 / BGSC 10A6 / LMG 26770 / FZB42) OX=326423 GN=purA PE=3 SV=1 && PF00709:Adenylosuccinate synthetase	-
Y79_RS0106140	8295	8248	7881	12773	15137	15541	2071	2064.09	2108.33	2887.09	4367.79	4113.55	11176.7	16908.9	15924.7	8017.41	7990.66	8161.94	0.864571	Y79_RS0106140	NC_999999999.1	1228065	1228541	-	477	protein_coding	DUF4879 domain-containing protein&&sp|O31994|YOLA_BACSU SPbeta prophage-derived uncharacterized protein YolA OS=Bacillus subtilis (strain 168) OX=224308 GN=yolA PE=1 SV=1 && PF16219:Domain of unknown function (DUF4879)	-
Y79_RS0101355	11491	11949	10593	10384	11554	11127	644.296	671.545	636.416	527.104	748.717	661.424	9086.28	12906.5	11401.7	11106.5	11576.2	10970.6	-0.0112136	pnp	NC_999999999.1	333956	336079	-	2124	protein_coding	polyribonucleotide nucleotidyltransferase&&sp|A7Z4U0|PNP_BACVZ Polyribonucleotide nucleotidyltransferase OS=Bacillus velezensis (strain DSM 23117 / BGSC 10A6 / LMG 26770 / FZB42) OX=326423 GN=pnp PE=3 SV=1 && PF03726:Polyribonucleotide nucleotidyltransferase, RNA binding domain|PF03725:3' exoribonuclease family, domain 2|PF01138:3' exoribonuclease family, domain 1|PF00013:KH domain|PF00575:S1 RNA…	RNase_PH
Y79_RS0106990	9284	9475	8569	12610	13720	13040	1062.1	1086.49	1050.4	1306.02	1814.02	1581.55	11034.1	15326	13361.9	8973.31	9179.37	8874.47	0.555466	Y79_RS0106990	NC_999999999.1	1401814	1402854	+	1041	protein_coding	2,3-butanediol dehydrogenase&&sp|O34788|BDHA_BACSU (R,R)-butanediol dehydrogenase OS=Bacillus subtilis (strain 168) OX=224308 GN=bdhA PE=1 SV=1 && PF00107:Zinc-binding dehydrogenase|PF08240:Alcohol dehydrogenase GroES-like domain	ADH_zinc_N
Y79_RS0104050	10565	10517	10163	12849	11067	11153	655.316	653.866	675.456	721.529	793.357	733.41	11243.2	12362.5	11428.3	10211.4	10188.9	10525.3	0.179924	ftsH	NC_999999999.1	825981	827900	+	1920	protein_coding	ATP-dependent zinc metalloprotease FtsH&&sp|P37476|FTSH_BACSU ATP-dependent zinc metalloprotease FtsH OS=Bacillus subtilis (strain 168) OX=224308 GN=ftsH PE=1 SV=1 && PF01434:Peptidase family M41|PF00004:ATPase family associated with various cellular activities (AAA)|PF17862:AAA+ lid domain|PF06480:FtsH Extracellular	AAA
Y79_RS0101455	10996	10989	10727	11213	11573	10345	1767.25	1770.27	1847.3	1631.51	2149.65	1762.66	9811.68	12927.7	10600.4	10628	10646.1	11109.4	0.0419193	rpsB	NC_999999999.1	356694	357434	-	741	protein_coding	30S ribosomal protein S2&&sp|P21464|RS2_BACSU Small ribosomal subunit protein uS2 OS=Bacillus subtilis (strain 168) OX=224308 GN=rpsB PE=1 SV=3 && PF00318:Ribosomal protein S2	-
Y79_RS0100210	9987	9695	10322	7857	14332	13329	1906.04	1854.65	2110.84	1357.56	3161.27	2696.93	6875.09	16009.7	13658.1	9652.79	9392.51	10690	0.297362	rplD	NC_999999999.1	23939	24562	-	624	protein_coding	50S ribosomal protein L4&&sp|A7Z0N9|RL4_BACVZ Large ribosomal subunit protein uL4 OS=Bacillus velezensis (strain DSM 23117 / BGSC 10A6 / LMG 26770 / FZB42) OX=326423 GN=rplD PE=3 SV=1 && PF00573:Ribosomal protein L4/L1 family	-
Y79_RS0103295	11650	11631	10367	8085	9854	13186	856.432	857.039	816.61	538.085	837.216	1027.67	7074.59	11007.5	13511.5	11260.1	11268.1	10736.6	-0.0744178	Y79_RS0103295	NC_999999999.1	697019	698638	-	1620	protein_coding	peptide ABC transporter substrate-binding protein&&sp|P26906|DPPE_BACSU Dipeptide-binding protein DppE OS=Bacillus subtilis (strain 168) OX=224308 GN=dppE PE=1 SV=4 && PF00496:Bacterial extracellular solute-binding proteins, family 5 Middle	-
Y79_RS0112665	12600	12527	11058	9477	9203	9533	1073.36	1069.64	1009.36	730.886	906.071	860.952	8292.63	10280.3	9768.35	12178.3	12136.1	11452.2	-0.335796	sufB	NC_999999999.1	2456721	2458118	+	1398	protein_coding	Fe-S cluster assembly protein SufB&&sp|O32162|SUFB_BACSU Iron-sulfur cluster assembly protein SufB OS=Bacillus subtilis (strain 168) OX=224308 GN=sufB PE=3 SV=1 && PF01458:SUF system FeS cluster assembly, SufBD core domain	-
Y79_RS0105275	13933	14172	12851	4754	7988	10510	1625.18	1656.93	1606.16	502.018	1076.84	1299.67	4159.88	8923.05	10769.5	13466.7	13729.8	13309.1	-0.764055	Y79_RS0105275	NC_999999999.1	1047878	1048898	-	1021	protein_coding	thiamine pyrophosphate-dependent dehydrogenase E1 component subunit alpha&&sp|O31404|ACOA_BACSU Acetoin:2,6-dichlorophenolindophenol oxidoreductase subunit alpha OS=Bacillus subtilis (strain 168) OX=224308 GN=acoA PE=2 SV=2 && PF00676:Dehydrogenase E1 component	-
Y79_RS0104140	11743	11306	10248	15682	6656	7907	2575.5	2485.46	2408.33	3113.78	1687.15	1838.52	13722.2	7435.13	8102.21	11350	10953.2	10613.3	-0.16983	Y79_RS0104140	NC_999999999.1	845702	846244	+	543	protein_coding	IseA DL-endopeptidase inhibitor family protein&&sp|O34841|YOEB_BACSU Uncharacterized protein YoeB OS=Bacillus subtilis (strain 168) OX=224308 GN=yoeB PE=1 SV=2 && PF16800:IseA DL-endopeptidase inhibitor	-
Y79_RS0111320	10506	10493	9653	10777	11128	10716	495.32	495.866	487.647	459.992	606.35	535.619	9430.16	12430.6	10980.6	10154.4	10165.6	9997.11	0.115304	secA	NC_999999999.1	2200638	2203163	+	2526	protein_coding	preprotein translocase subunit SecA&&sp|A7Z999|SECA_BACVZ Protein translocase subunit SecA OS=Bacillus velezensis (strain DSM 23117 / BGSC 10A6 / LMG 26770 / FZB42) OX=326423 GN=secA PE=3 SV=1 && PF21090:SecA P-loop domain|PF07516:SecA Wing and Scaffold domain|PF07517:SecA DEAD-like domain|PF01043:SecA preprotein cross-linking domain	-
Y79_RS0116100	9774	10065	9218	13313	9709	10960	1040.22	1073.7	1051.19	1282.72	1194.22	1236.62	11649.2	10845.5	11230.6	9446.92	9750.97	9546.6	0.230579	citZ	NC_999999999.1	3082132	3083250	+	1119	protein_coding	citrate synthase&&sp|P39120|CISY2_BACSU Citrate synthase 2 OS=Bacillus subtilis (strain 168) OX=224308 GN=citZ PE=1 SV=2 && PF00285:Citrate synthase, C-terminal domain	Citrate_synt
Y79_RS0116400	12350	12148	11161	11717	7097	7900	870.802	858.566	843.238	747.95	578.342	590.546	10252.7	7927.75	8095.04	11936.7	11769	11558.9	-0.424413	Y79_RS0116400	NC_999999999.1	3143468	3145156	+	1689	protein_coding	AMP-binding protein&&sp|P94547|LCFA_BACSU Long-chain-fatty-acid--CoA ligase OS=Bacillus subtilis (strain 168) OX=224308 GN=lcfA PE=3 SV=1 && PF13193:AMP-binding enzyme C-terminal domain|PF00501:AMP-binding enzyme	AMP-binding
Y79_RS0114305	10919	11322	9750	10044	9784	9981	1828.92	1900.87	1749.89	1523.08	1894.03	1772.4	8788.77	10929.3	10227.4	10553.6	10968.7	10097.6	-0.0785753	Y79_RS0114305	NC_999999999.1	2762131	2762841	+	711	protein_coding	YrpD family protein&&sp|O05411|YRPD_BACSU Uncharacterized protein YrpD OS=Bacillus subtilis (strain 168) OX=224308 GN=yrpD PE=1 SV=1 && PF15493:Domain of unknown function, YrpD	-
Y79_RS0112240	10408	10085	9337	10852	11901	8397	2550.43	2477.07	2451.59	2407.46	3370.44	2181.44	9495.79	13294.1	8604.31	10059.7	9770.34	9669.84	0.0897311	Y79_RS0112240	NC_999999999.1	2382055	2382540	-	486	protein_coding	hypothetical protein&&sp|O32211|YVGO_BACSU Stress response protein YvgO OS=Bacillus subtilis (strain 168) OX=224308 GN=yvgO PE=2 SV=1 && -	-
Y79_RS0116455	9753	9894	8661	8764	11465	12290	659.57	670.673	627.603	536.573	896.096	881.148	7668.74	12807.1	12593.4	9426.62	9585.3	8969.75	0.240938	sdhA	NC_999999999.1	3155536	3157296	+	1761	protein_coding	succinate dehydrogenase flavoprotein subunit&&sp|P08065|SDHA_BACSU Succinate dehydrogenase flavoprotein subunit OS=Bacillus subtilis (strain 168) OX=224308 GN=sdhA PE=1 SV=4 && PF00890:FAD binding domain|PF02910:Fumarate reductase flavoprotein C-term	-
Y79_RS0103175	15420	15541	14155	3996	5246	5958	802.27	810.46	789.116	188.22	315.444	328.633	3496.61	5860.08	6105.09	14904	15056.1	14659.6	-1.52911	metE	NC_999999999.1	675271	677559	+	2289	protein_coding	5-methyltetrahydropteroyltriglutamate--homocysteine S-methyltransferase&&sp|A7Z3U1|METE_BACVZ 5-methyltetrahydropteroyltriglutamate--homocysteine methyltransferase OS=Bacillus velezensis (strain DSM 23117 / BGSC 10A6 / LMG 26770 / FZB42) OX=326423 GN=metE PE=3 SV=1 && PF08267:Cobalamin-independent synthase, N-terminal domain|PF01717:Cobalamin-independent synthase, Catalytic domain	-
Y79_RS0100180	9806	10133	9099	6997	12227	11548	2684.63	2780.66	2669.2	1734.24	3868.75	3351.77	6122.56	13658.3	11833.1	9477.85	9816.84	9423.36	0.138535	rplP	NC_999999999.1	20997	21431	-	435	protein_coding	50S ribosomal protein L16&&sp|A8F992|RL16_BACP2 Large ribosomal subunit protein uL16 OS=Bacillus pumilus (strain SAFR-032) OX=315750 GN=rplP PE=3 SV=1 && PF00252:Ribosomal protein L16p/L10e	-
Y79_RS0105805	10191	9947	9262	14507	7185	7501	2085.34	2040.18	2030.76	2687.45	1699.2	1627.24	12694	8026.06	7686.19	9849.96	9636.65	9592.17	-0.0336773	Y79_RS0105805	NC_999999999.1	1161745	1162326	-	582	protein_coding	TerD family protein&&sp|P80875|G16U_BACSU General stress protein 16U OS=Bacillus subtilis (strain 168) OX=224308 GN=yceD PE=1 SV=3 && PF02342:TerD domain	-
Y79_RS0108140	11831	11769	11162	11543	7471	4610	3330.91	3321.22	3367.27	2942.15	2430.96	1375.99	10100.4	8345.53	4723.81	11435.1	11401.8	11559.9	-0.569987	Y79_RS0108140	NC_999999999.1	1586267	1586689	-	423	protein_coding	pyridoxamine 5'-phosphate oxidase family protein&&sp|P80238|GS26_BACSU General stress protein 26 OS=Bacillus subtilis (strain 168) OX=224308 GN=ydaG PE=1 SV=2 && PF01243:Pyridoxamine 5'-phosphate oxidase	Pyridox_oxidase
Y79_RS0102075	10376	10723	9586	8373	9321	9868	1075.45	1114.02	1064.62	785.682	1116.56	1084.34	7326.6	10412.1	10111.6	10028.8	10388.4	9927.72	-0.123847	ftsZ	NC_999999999.1	476508	477656	-	1149	protein_coding	cell division protein FtsZ&&sp|P17865|FTSZ_BACSU Cell division protein FtsZ OS=Bacillus subtilis (strain 168) OX=224308 GN=ftsZ PE=1 SV=3 && PF00091:Tubulin/FtsZ family, GTPase domain|PF12327:FtsZ family, C-terminal domain	Tubulin
Y79_RS0100170	10470	8850	14510	5926	9239	9183	4723.08	4001.64	7013.59	2420.16	4816.83	4391.74	5185.41	10320.5	9409.71	10119.6	8573.87	15027.3	-0.436636	rpsQ	NC_999999999.1	20521	20784	-	264	protein_coding	30S ribosomal protein S17&&sp|A7Z0P7|RS17_BACVZ Small ribosomal subunit protein uS17 OS=Bacillus velezensis (strain DSM 23117 / BGSC 10A6 / LMG 26770 / FZB42) OX=326423 GN=rpsQ PE=3 SV=1 && PF00366:Ribosomal protein S17	-
Y79_RS0102430	9630	9504	9039	15329	7337	6543	864.898	855.581	869.868	1246.4	761.579	623.002	13413.3	8195.85	6704.54	9307.73	9207.47	9361.22	0.0225242	pdhC	NC_999999999.1	541169	542494	-	1326	protein_coding	pyruvate dehydrogenase complex dihydrolipoyllysine-residue acetyltransferase&&sp|P21883|ODP2_BACSU Dihydrolipoyllysine-residue acetyltransferase component of pyruvate dehydrogenase complex OS=Bacillus subtilis (strain 168) OX=224308 GN=pdhC PE=1 SV=2 && PF00198:2-oxoacid dehydrogenases acyltransferase (catalytic domain)|PF02817:e3 binding domain|PF00364:Biotin-requiring enzyme	Biotin_lipoyl
Y79_RS0100240	9104	9099	9526	7301	10882	11199	2301.94	2306.06	2580.87	1671.27	3180	3002.03	6388.57	12155.8	11475.5	8799.34	8815.11	9865.58	0.12747	rpsG	NC_999999999.1	30326	30796	-	471	protein_coding	30S ribosomal protein S7&&sp|A7Z0N3|RS7_BACVZ Small ribosomal subunit protein uS7 OS=Bacillus velezensis (strain DSM 23117 / BGSC 10A6 / LMG 26770 / FZB42) OX=326423 GN=rpsG PE=3 SV=1 && PF00177:Ribosomal protein S7p/S5e	-
Y79_RS0110545	9372	9565	8183	8296	10505	10863	1291.82	1321.51	1208.58	1035.24	1673.49	1587.42	7259.22	11734.7	11131.2	9058.37	9266.57	8474.71	0.168672	atpG	NC_999999999.1	2056824	2057687	+	864	protein_coding	ATP synthase F1 subunit gamma&&sp|A7Z9Q1|ATPG_BACVZ ATP synthase gamma chain OS=Bacillus velezensis (strain DSM 23117 / BGSC 10A6 / LMG 26770 / FZB42) OX=326423 GN=atpG PE=3 SV=1 && PF00231:ATP synthase	-
Y79_RS0106700	9194	9120	8024	12467	9317	8305	348.26	346.267	325.675	427.529	407.881	333.513	10909	10407.6	8510.04	8886.33	8835.45	8310.04	0.196341	Y79_RS0106700	NC_999999999.1	1335181	1338324	-	3144	protein_coding	efflux RND transporter permease subunit&&sp|O31501|SWRC_BACSU Swarming motility protein SwrC OS=Bacillus subtilis (strain 168) OX=224308 GN=swrC PE=1 SV=2 && PF00873:AcrB/AcrD/AcrF family	ACR_tran
Y79_RS0117835	9238	8823	7555	7999	10614	11591	4120.49	3944.6	3610.77	3230.06	5471.52	5481.08	6999.34	11856.4	11877.2	8928.85	8547.72	7824.32	0.280524	rpsT	NC_999999999.1	3371652	3371918	-	267	protein_coding	30S ribosomal protein S20&&sp|A7Z6W9|RS20_BACVZ Small ribosomal subunit protein bS20 OS=Bacillus velezensis (strain DSM 23117 / BGSC 10A6 / LMG 26770 / FZB42) OX=326423 GN=rpsT PE=3 SV=1 && PF01649:Ribosomal protein S20	-
Y79_RS0100165	9662	9418	8358	6549	10841	10850	3118.34	3046.71	2890.36	1913.53	4043.74	3712.44	5730.55	12110	11117.9	9338.66	9124.15	8655.95	0.0946188	rplN	NC_999999999.1	20112	20480	-	369	protein_coding	50S ribosomal protein L14&&sp|A7Z0P8|RL14_BACVZ Large ribosomal subunit protein uL14 OS=Bacillus velezensis (strain DSM 23117 / BGSC 10A6 / LMG 26770 / FZB42) OX=326423 GN=rplN PE=3 SV=1 && PF00238:Ribosomal protein L14p/L23e	-
Y79_RS0116110	9343	9542	8343	8702	9603	9085	1184.96	1213.03	1133.79	999.17	1407.61	1221.56	7614.48	10727.1	9309.29	9030.34	9244.28	8640.41	0.0388189	mdh	NC_999999999.1	3084728	3085666	+	939	protein_coding	malate dehydrogenase&&sp|A7Z7J8|MDH_BACVZ Malate dehydrogenase OS=Bacillus velezensis (strain DSM 23117 / BGSC 10A6 / LMG 26770 / FZB42) OX=326423 GN=mdh PE=3 SV=1 && PF02866:lactate/malate dehydrogenase, alpha/beta C-terminal domain|PF00056:lactate/malate dehydrogenase, NAD binding domain	-
Y79_RS0105090	11344	11577	9896	9272	7392	4950	2558.67	2617.34	2391.68	1893.33	1926.94	1183.66	8113.25	8257.29	5072.21	10964.4	11215.8	10248.8	-0.596786	Y79_RS0105090	NC_999999999.1	1011171	1011698	-	528	protein_coding	SH3 domain-containing protein&&sp|O31579|YFHK_BACSU Uncharacterized protein YfhK OS=Bacillus subtilis (strain 168) OX=224308 GN=yfhK PE=3 SV=1 && PF08239:Bacterial SH3 domain	SH3_3
Y79_RS0112940	7985	8153	7084	6417	12149	12454	897.969	919.009	853.609	653.314	1579.01	1484.8	5615.05	13571.1	12761.5	7717.78	7898.62	7336.53	0.476969	thrC	NC_999999999.1	2510970	2512028	+	1059	protein_coding	threonine synthase&&sp|P04990|THRC_BACSU Threonine synthase OS=Bacillus subtilis (strain 168) OX=224308 GN=thrC PE=3 SV=1 && PF00291:Pyridoxal-phosphate dependent enzyme	PALP
Y79_RS0116405	10797	10642	9592	11913	4963	5982	2198.01	2171.53	2092.33	2195.59	1167.69	1291.06	10424.2	5543.95	6129.69	10435.7	10310	9933.93	-0.473268	Y79_RS0116405	NC_999999999.1	3145245	3145829	+	585	protein_coding	TetR/AcrR family transcriptional regulator&&sp|P94548|FADR_BACSU Fatty acid metabolism regulator protein OS=Bacillus subtilis (strain 168) OX=224308 GN=fadR PE=1 SV=1 && PF00440:Bacterial regulatory proteins, tetR family|PF08359:YsiA-like protein, C-terminal region	TetR_N
Y79_RS0105785	9223	9012	8446	12777	6762	7565	1008.62	987.851	989.691	1264.99	854.648	877.076	11180.2	7553.54	7751.77	8914.36	8730.82	8747.08	0.00518195	Y79_RS0105785	NC_999999999.1	1157531	1158619	-	1089	protein_coding	toxic anion resistance protein&&sp|O34833|YCEH_BACSU Uncharacterized protein YceH OS=Bacillus subtilis (strain 168) OX=224308 GN=yceH PE=3 SV=1 && PF05816:Toxic anion resistance protein (TelA)	-
Y79_RS0108620	9506	9552	8323	7673	8770	9697	460.198	463.508	431.739	336.292	490.687	497.69	6714.08	9796.59	9936.4	9187.88	9253.97	8619.7	-0.0332242	gyrA	NC_999999999.1	1680430	1682889	-	2460	protein_coding	DNA gyrase subunit A&&sp|P05653|GYRA_BACSU DNA gyrase subunit A OS=Bacillus subtilis (strain 168) OX=224308 GN=gyrA PE=1 SV=1 && PF03989:DNA gyrase C-terminal domain, beta-propeller|PF00521:DNA gyrase/topoisomerase IV, subunit A	-
Y79_RS0112205	7873	7489	6573	6330	11290	13690	1170.55	1116.07	1047.15	852.034	1940	2157.88	5538.92	12611.6	14028	7609.53	7255.34	6807.31	0.570196	Y79_RS0112205	NC_999999999.1	2371881	2372681	-	801	protein_coding	zinc-dependent metalloprotease&&-- && PF13688:Metallo-peptidase family M12	-
Y79_RS0102790	7906	8380	7330	13930	7880	7446	448.994	477.028	446.049	716.207	517.211	448.313	12189.1	8802.41	7629.83	7641.43	8118.54	7591.3	0.29366	ptsG	NC_999999999.1	607293	609389	-	2097	protein_coding	glucose-specific PTS transporter subunit IIBC&&sp|P20166|PTG3C_BACSU PTS system glucose-specific EIICBA component OS=Bacillus subtilis (strain 168) OX=224308 GN=ptsG PE=1 SV=2 && PF00358:phosphoenolpyruvate-dependent sugar phosphotransferase system, EIIA 1|PF00367:phosphotransferase system, EIIB|PF02378:Phosphotransferase system, EIIC	-
Y79_RS0119110	7634	7474	6865	13050	8939	8214	791.251	776.482	762.425	1224.55	1070.8	902.591	11419.1	9985.37	8416.79	7378.53	7240.81	7109.72	0.45676	rpsA	NC_999999999.1	3591399	3592547	-	1149	protein_coding	30S ribosomal protein S1&&sp|P38494|RS1H_BACSU Small ribosomal subunit protein bS1 homolog OS=Bacillus subtilis (strain 168) OX=224308 GN=ypfD PE=1 SV=1 && PF00575:S1 RNA binding domain	S1
Y79_RS0100275	7422	7568	6853	7085	10718	12275	1764.27	1803.19	1745.5	1524.71	2944.53	3093.43	6199.57	11972.6	12578	7173.62	7331.87	7097.3	0.509316	rplJ	NC_999999999.1	40382	40882	-	501	protein_coding	50S ribosomal protein L10&&sp|A7Z0M6|RL10_BACVZ Large ribosomal subunit protein uL10 OS=Bacillus velezensis (strain DSM 23117 / BGSC 10A6 / LMG 26770 / FZB42) OX=326423 GN=rplJ PE=3 SV=1 && PF00466:Ribosomal protein L10	-
Y79_RS0102780	7731	7524	6941	12989	8604	8024	536.538	523.395	516.156	816.102	690.117	590.378	11365.7	9611.16	8222.1	7472.28	7289.25	7188.43	0.411753	ptsP	NC_999999999.1	605215	606930	-	1716	protein_coding	phosphoenolpyruvate--protein phosphotransferase&&sp|P08838|PT1_BACSU Phosphoenolpyruvate-protein phosphotransferase OS=Bacillus subtilis (strain 168) OX=224308 GN=ptsI PE=1 SV=3 && PF05524:PEP-utilising enzyme, N-terminal|PF00391:PEP-utilising enzyme, mobile domain|PF02896:PEP-utilising enzyme, PEP-binding domain	-
Y79_RS0100215	8139	7871	8251	6215	11412	9804	1538.55	1491.38	1671.25	1063.62	2493.22	1964.8	5438.29	12747.9	10046	7866.63	7625.42	8545.13	0.232003	rplC	NC_999999999.1	24590	25219	-	630	protein_coding	50S ribosomal protein L3&&sp|A7Z0N8|RL3_BACVZ Large ribosomal subunit protein uL3 OS=Bacillus velezensis (strain DSM 23117 / BGSC 10A6 / LMG 26770 / FZB42) OX=326423 GN=rplC PE=3 SV=1 && PF00297:Ribosomal protein L3	-
Y79_RS0100280	7979	8032	9161	9146	8699	8496	1359.42	1371.65	1672.41	1410.72	1712.9	1534.59	8003	9717.28	8705.75	7711.99	7781.4	9487.57	0.0810977	rplA	NC_999999999.1	41137	41835	-	699	protein_coding	50S ribosomal protein L1&&sp|Q06797|RL1_BACSU Large ribosomal subunit protein uL1 OS=Bacillus subtilis (strain 168) OX=224308 GN=rplA PE=1 SV=4 && PF00687:Ribosomal protein L1p/L10e family	-
Y79_RS0100120	9509	9074	9244	6002	8359	9116	2567.9	2456.17	2674.84	1467.38	2608.89	2609.89	5251.91	9337.48	9341.06	9190.78	8790.89	9573.53	-0.20356	rplO	NC_999999999.1	16405	16845	-	441	protein_coding	50S ribosomal protein L15&&sp|A7Z0Q7|RL15_BACVZ Large ribosomal subunit protein uL15 OS=Bacillus velezensis (strain DSM 23117 / BGSC 10A6 / LMG 26770 / FZB42) OX=326423 GN=rplO PE=3 SV=1 && PF00828:Ribosomal proteins 50S-L15, 50S-L18e, 60S-L27A	-
Y79_RS0100085	8594	8273	7311	6564	8923	11123	2584.53	2493.83	2355.91	1787.14	3101.38	3546.36	5743.68	9967.5	11397.6	8306.4	8014.88	7571.62	0.182109	rpsK	NC_999999999.1	12166	12561	-	396	protein_coding	30S ribosomal protein S11&&sp|A7Z0R4|RS11_BACVZ Small ribosomal subunit protein uS11 OS=Bacillus velezensis (strain DSM 23117 / BGSC 10A6 / LMG 26770 / FZB42) OX=326423 GN=rpsK PE=3 SV=1 && PF00411:Ribosomal protein S11	-
Y79_RS0100145	8333	8371	9481	5822	8939	9482	2487.2	2504.39	3032.2	1573.2	3083.58	3000.43	5094.41	9985.37	9716.09	8054.14	8109.82	9818.98	-0.0675336	rpsH	NC_999999999.1	18560	18958	-	399	protein_coding	30S ribosomal protein S8&&sp|A7Z0Q2|RS8_BACVZ Small ribosomal subunit protein uS8 OS=Bacillus velezensis (strain DSM 23117 / BGSC 10A6 / LMG 26770 / FZB42) OX=326423 GN=rpsH PE=3 SV=1 && PF00410:Ribosomal protein S8	-
Y79_RS0111950	9195	9013	7906	6871	8333	8258	846.906	832.088	780.252	572.938	887.039	806.367	6012.31	9308.44	8461.88	8887.29	8731.79	8187.83	-0.117956	eno	NC_999999999.1	2327205	2328497	+	1293	protein_coding	phosphopyruvate hydratase&&sp|A7Z8Y1|ENO_BACVZ Enolase OS=Bacillus velezensis (strain DSM 23117 / BGSC 10A6 / LMG 26770 / FZB42) OX=326423 GN=eno PE=3 SV=1 && PF03952:Enolase, N-terminal domain|PF00113:Enolase, C-terminal TIM barrel domain	-
Y79_RS0116170	7113	6987	6126	10579	8874	9885	2223.36	2189.09	2051.77	2993.68	3205.78	3275.73	9256.91	9912.76	10129	6874.97	6769	6344.38	0.551625	speD	NC_999999999.1	3097634	3098014	+	381	protein_coding	adenosylmethionine decarboxylase&&sp|A7Z7I7|SPEH_BACVZ S-adenosylmethionine decarboxylase proenzyme OS=Bacillus velezensis (strain DSM 23117 / BGSC 10A6 / LMG 26770 / FZB42) OX=326423 GN=speH PE=3 SV=2 && PF02675:S-adenosylmethionine decarboxylase	-
Y79_RS0110645	8525	8565	7699	5609	8634	10488	593.718	597.901	574.533	353.651	694.954	774.378	4908.03	9644.67	10746.9	8239.71	8297.77	7973.45	0.0456191	ureC	NC_999999999.1	2071271	2072980	+	1710	protein_coding	urease subunit alpha&&sp|A7Z9N4|URE1_BACVZ Urease subunit alpha OS=Bacillus velezensis (strain DSM 23117 / BGSC 10A6 / LMG 26770 / FZB42) OX=326423 GN=ureC PE=3 SV=1 && PF00449:Urease alpha-subunit, N-terminal domain|PF01979:Amidohydrolase family	Amidohydro_1
Y79_RS0102945	4725	4688	4065	20888	6769	6347	268.34	266.862	247.365	1073.95	444.289	382.143	18277.6	7561.36	6503.7	4566.88	4541.73	4209.91	1.28006	clpE	NC_999999999.1	631027	633123	+	2097	protein_coding	ATP-dependent protease ATP-binding subunit ClpE&&sp|O31673|CLPE_BACSU ATP-dependent Clp protease ATP-binding subunit ClpE OS=Bacillus subtilis (strain 168) OX=224308 GN=clpE PE=1 SV=1 && PF17871:AAA lid domain|PF00004:ATPase family associated with various cellular activities (AAA)|PF10431:C-terminal, D2-small domain, of ClpB protein|PF07724:AAA domain (Cdc48 subfamily)	AAA
Y79_RS0101945	3455	3444	2980	20300	13341	3782	439.597	439.224	406.272	2338.33	1961.79	510.155	17763	14902.7	3875.37	3339.38	3336.54	3086.23	1.90426	Y79_RS0101945	NC_999999999.1	446925	447860	-	936	protein_coding	dihydroorotate dehydrogenase&&sp|A7Z4H4|PYRDB_BACVZ Dihydroorotate dehydrogenase B (NAD(+)), catalytic subunit OS=Bacillus velezensis (strain DSM 23117 / BGSC 10A6 / LMG 26770 / FZB42) OX=326423 GN=pyrD PE=3 SV=1 && PF01180:Dihydroorotate dehydrogenase	DHO_dh
Y79_RS0105670	7852	7536	6747	13089	5802	6223	1025.34	986.38	944.045	1547.38	875.634	861.512	11453.2	6481.17	6376.64	7589.24	7300.87	6987.52	0.152245	Y79_RS0105670	NC_999999999.1	1132993	1133904	-	912	protein_coding	proline dehydrogenase family protein&&sp|P94390|PROD2_BACSU Proline dehydrogenase 2 OS=Bacillus subtilis (strain 168) OX=224308 GN=putB PE=1 SV=1 && PF01619:Proline dehydrogenase	-
Y79_RS0110500	8002	7888	7000	10421	8099	5682	763.6	754.485	715.748	900.286	893.216	574.835	9118.66	9047.05	5822.28	7734.22	7641.89	7249.54	0.0843631	glyA	NC_999999999.1	2050212	2051459	+	1248	protein_coding	serine hydroxymethyltransferase&&sp|A7Z9Q9|GLYA_BACVZ Serine hydroxymethyltransferase OS=Bacillus velezensis (strain DSM 23117 / BGSC 10A6 / LMG 26770 / FZB42) OX=326423 GN=glyA PE=3 SV=1 && PF00464:Serine hydroxymethyltransferase	SHMT
Y79_RS0117905	6840	6817	7161	7116	8377	10736	4681.54	4676.73	5251.71	4409.33	6626.42	7790.22	6226.69	9357.59	11001.1	6611.1	6604.31	7416.27	0.365713	rpsU	NC_999999999.1	3387167	3387340	+	174	protein_coding	30S ribosomal protein S21&&sp|A8FFC6|RS21_BACP2 Small ribosomal subunit protein bS21 OS=Bacillus pumilus (strain SAFR-032) OX=315750 GN=rpsU PE=3 SV=1 && PF01165:Ribosomal protein S21	-
Y79_RS0106785	9724	9341	8364	11886	4780	2752	912.569	878.679	841.064	1009.86	518.449	273.806	10400.6	5339.53	2819.94	9398.59	9049.55	8662.16	-0.546566	purD	NC_999999999.1	1358110	1359378	-	1269	protein_coding	phosphoribosylamine--glycine ligase&&sp|P12039|PUR2_BACSU Phosphoribosylamine--glycine ligase OS=Bacillus subtilis (strain 168) OX=224308 GN=purD PE=1 SV=1 && PF01071:Phosphoribosylglycinamide synthetase, ATP-grasp (A) domain|PF02843:Phosphoribosylglycinamide synthetase, C domain|PF02844:Phosphoribosylglycinamide synthetase, N domain	-
Y79_RS0100360	7072	7093	6195	10701	7506	7692	610.303	613.549	572.847	836.048	748.634	703.747	9363.66	8384.63	7881.9	6835.34	6871.69	6415.84	0.349053	radA	NC_999999999.1	53463	54842	-	1380	protein_coding	DNA repair protein RadA&&sp|P37572|RADA_BACSU DNA repair protein RadA OS=Bacillus subtilis (strain 168) OX=224308 GN=radA PE=1 SV=1 && PF13481:AAA domain|PF18073:Rubredoxin metal binding domain	-
Y79_RS0110555	7640	7749	6549	7349	7927	8545	2280.36	2318.31	2094.49	1985.83	2734.49	2703.93	6430.57	8854.91	8755.96	7384.33	7507.23	6782.46	0.149455	Y79_RS0110555	NC_999999999.1	2059158	2059556	+	399	protein_coding	F0F1 ATP synthase subunit epsilon&&sp|A7Z9P9|ATPE_BACVZ ATP synthase epsilon chain OS=Bacillus velezensis (strain DSM 23117 / BGSC 10A6 / LMG 26770 / FZB42) OX=326423 GN=atpC PE=3 SV=1 && PF02823:ATP synthase, Delta/Epsilon chain, beta-sandwich domain|PF00401:ATP synthase, Delta/Epsilon chain, long alpha-helix domain	-
Y79_RS0105405	10960	11444	9769	6267	4681	2637	2529.55	2647.44	2415.89	1309.47	1248.62	645.233	5483.79	5228.94	2702.1	10593.2	11086.9	10117.2	-1.24505	Y79_RS0105405	NC_999999999.1	1070468	1070983	-	516	protein_coding	type 1 glutamine amidotransferase domain-containing protein&&sp|P80876|GS18_BACSU General stress protein 18 OS=Bacillus subtilis (strain 168) OX=224308 GN=yfkM PE=1 SV=3 && PF01965:DJ-1/PfpI family	DJ-1_PfpI
Y79_RS0113315	6279	6322	5722	10884	8249	8052	696.255	702.665	679.861	1092.62	1057.15	946.577	9523.79	9214.6	8250.79	6068.88	6124.75	5925.98	0.574848	Y79_RS0113315	NC_999999999.1	2586671	2587744	-	1074	protein_coding	BMP family lipoprotein&&sp|O05252|NUPN_BACSU ABC transporter guanosine-binding protein NupN OS=Bacillus subtilis (strain 168) OX=224308 GN=nupN PE=1 SV=2 && PF02608:ABC transporter substrate-binding protein PnrA-like	-
Y79_RS0112945	6435	6671	5824	5645	9881	10917	824.039	856.261	799.126	654.436	1462.37	1482.1	4939.53	11037.6	11186.5	6219.65	6462.86	6031.61	0.537481	thrB	NC_999999999.1	2512025	2512954	+	930	protein_coding	homoserine kinase&&sp|A7Z8E0|KHSE_BACVZ Homoserine kinase OS=Bacillus velezensis (strain DSM 23117 / BGSC 10A6 / LMG 26770 / FZB42) OX=326423 GN=thrB PE=3 SV=1 && PF00288:GHMP kinases N terminal domain|PF08544:GHMP kinases C terminal	GHMP_kinases
Y79_RS0100160	8006	8090	7547	5095	8221	8149	3055.93	3095.23	3086.71	1760.66	3626.69	3297.66	4458.26	9183.33	8350.19	7738.08	7837.59	7816.03	-0.0891285	rplX	NC_999999999.1	19764	20075	-	312	protein_coding	50S ribosomal protein L24&&sp|E0TZF9|RL24_BACSH Large ribosomal subunit protein uL24 OS=Bacillus spizizenii (strain ATCC 23059 / NRRL B-14472 / W23) OX=655816 GN=rplX PE=3 SV=1 && PF17136:Ribosomal proteins 50S L24/mitochondrial 39S L24|PF00467:KOW motif	KOW
Y79_RS0113415	6781	6476	7873	6551	7281	9984	1424.27	1363.4	1771.88	1245.69	1767.45	2223.2	5732.3	8133.29	10230.5	6554.08	6273.94	8153.66	0.199628	Y79_RS0113415	NC_999999999.1	2606046	2606612	-	567	protein_coding	NADPH-dependent FMN reductase&&sp|D3KVM6|HBQR_BURSP 2-hydroxy-1,4-benzoquinone reductase OS=Burkholderia sp. OX=36773 PE=1 SV=1 && PF03358:NADPH-dependent FMN reductase	FMN_red
Y79_RS0101960	3663	3721	3231	19371	12634	2175	398.387	405.643	376.53	1907.32	1588.06	250.785	16950.1	14112.9	2228.7	3540.42	3604.9	3346.18	1.66594	Y79_RS0101960	NC_999999999.1	451827	452921	-	1095	protein_coding	carbamoyl phosphate synthase small subunit&&sp|P25993|CARA_BACSU Carbamoyl phosphate synthase pyrimidine-specific small chain OS=Bacillus subtilis (strain 168) OX=224308 GN=pyrAA PE=1 SV=1 && PF00988:Carbamoyl-phosphate synthase small chain, CPSase domain|PF00117:Glutamine amidotransferase class-I	GATase
Y79_RS0114870	8437	8635	7687	9617	5386	4969	602.385	617.966	588.081	621.626	444.437	376.122	8415.13	6016.47	5091.68	8154.66	8365.58	7961.03	-0.326383	glpD	NC_999999999.1	2870104	2871771	-	1668	protein_coding	glycerol-3-phosphate dehydrogenase&&sp|P18158|GLPD_BACSU Aerobic glycerol-3-phosphate dehydrogenase OS=Bacillus subtilis (strain 168) OX=224308 GN=glpD PE=2 SV=2 && PF16901:C-terminal domain of alpha-glycerophosphate oxidase|PF01266:FAD dependent oxidoreductase	DAO
Y79_RS0101410	8030	8036	7351	7396	6499	7164	221.675	222.361	217.442	184.843	207.351	209.668	6471.7	7259.75	7340.87	7761.28	7785.27	7613.05	-0.136341	Y79_RS0101410	NC_999999999.1	343943	348256	-	4314	protein_coding	PolC-type DNA polymerase III&&sp|P13267|DPO3_BACSU DNA polymerase III PolC-type OS=Bacillus subtilis (strain 168) OX=224308 GN=polC PE=1 SV=2 && PF07733:Bacterial DNA polymerase III alpha NTPase domain|PF02811:PHP domain|PF00929:Exonuclease|PF14480:DNA polymerase III polC-type N-terminus I|PF14579:Helix-hairpin-helix motif|PF11490:DNA polymerase III polC-type N-terminus II|PF17657:Bacterial DNA p…	Exonuc_X-T
Y79_RS0101660	6511	6281	5786	8497	8666	8519	669.609	647.468	637.597	791.121	1030.03	928.83	7435.1	9680.42	8729.32	6293.11	6085.03	5992.26	0.492396	sucC	NC_999999999.1	393597	394754	-	1158	protein_coding	ADP-forming succinate--CoA ligase subunit beta&&sp|A7Z4M9|SUCC_BACVZ Succinate--CoA ligase [ADP-forming] subunit beta OS=Bacillus velezensis (strain DSM 23117 / BGSC 10A6 / LMG 26770 / FZB42) OX=326423 GN=sucC PE=3 SV=1 && PF00549:CoA-ligase|PF08442:ATP-grasp domain	-
Y79_RS0101645	7217	7425	6993	6513	7996	7995	414.011	426.941	429.846	338.251	530.134	486.236	5699.05	8931.99	8192.38	6975.49	7193.34	7242.29	0.0920534	topA	NC_999999999.1	389442	391517	-	2076	protein_coding	type I DNA topoisomerase&&sp|P39814|TOP1_BACSU DNA topoisomerase 1 OS=Bacillus subtilis (strain 168) OX=224308 GN=topA PE=1 SV=1 && PF01131:DNA topoisomerase|PF01396:Topoisomerase DNA binding C4 zinc finger|PF01751:Toprim domain	Topoisom_bac
Y79_RS0116460	7170	7083	6097	6355	8197	9195	1125.02	1113.97	1025.06	902.734	1486.46	1529.56	5560.8	9156.52	9422.01	6930.06	6862.01	6314.35	0.263638	sdhB	NC_999999999.1	3157299	3158057	+	759	protein_coding	succinate dehydrogenase iron-sulfur subunit&&sp|P08066|SDHB_BACSU Succinate dehydrogenase iron-sulfur subunit OS=Bacillus subtilis (strain 168) OX=224308 GN=sdhB PE=3 SV=3 && PF13183:4Fe-4S dicluster domain|PF13085:2Fe-2S iron-sulfur cluster binding domain	-
Y79_RS0117165	7339	7342	6525	7600	7594	7560	2828.53	2836.31	2694.63	2651.8	3382.61	3089.01	6650.2	8482.93	7746.64	7093.4	7112.92	6757.6	0.126055	rplU	NC_999999999.1	3256043	3256351	+	309	protein_coding	50S ribosomal protein L21&&sp|A7Z785|RL21_BACVZ Large ribosomal subunit protein bL21 OS=Bacillus velezensis (strain DSM 23117 / BGSC 10A6 / LMG 26770 / FZB42) OX=326423 GN=rplU PE=3 SV=1 && PF00829:Ribosomal prokaryotic L21 protein	-
Y79_RS0100135	7838	7711	6848	5208	7944	8353	2571.47	2535.73	2407.32	1546.86	3012.12	2905.31	4557.14	8873.9	8559.22	7575.7	7470.41	7092.12	-0.00977198	rplR	NC_999999999.1	17594	17956	-	363	protein_coding	50S ribosomal protein L18&&sp|A7Z0Q4|RL18_BACVZ Large ribosomal subunit protein uL18 OS=Bacillus velezensis (strain DSM 23117 / BGSC 10A6 / LMG 26770 / FZB42) OX=326423 GN=rplR PE=3 SV=1 && PF00861:Ribosomal L18 of archaea, bacteria, mitoch. and chloroplast	-
Y79_RS0114385	10144	10037	9201	7055	3631	3761	783.442	776.994	761.425	493.286	324.102	307.946	6173.31	4056.03	3853.85	9804.53	9723.84	9529	-1.04477	Y79_RS0114385	NC_999999999.1	2776876	2778417	-	1542	protein_coding	fatty acid--CoA ligase family protein&&sp|O07610|LCFB_BACSU Long-chain-fatty-acid--CoA ligase OS=Bacillus subtilis (strain 168) OX=224308 GN=lcfB PE=2 SV=2 && PF00501:AMP-binding enzyme|PF13193:AMP-binding enzyme C-terminal domain	AMP-binding
Y79_RS0100110	6970	6780	6517	4772	7846	10920	1269.22	1237.51	1271.59	786.699	1651.24	2108.15	4175.63	8764.43	11189.6	6736.75	6568.46	6749.32	0.266819	Y79_RS0100110	NC_999999999.1	14403	15056	-	654	protein_coding	adenylate kinase&&sp|A7Z0Q9|KAD_BACVZ Adenylate kinase OS=Bacillus velezensis (strain DSM 23117 / BGSC 10A6 / LMG 26770 / FZB42) OX=326423 GN=adk PE=3 SV=1 && PF05191:Adenylate kinase, active site lid|PF00406:Adenylate kinase	ADK
Y79_RS0113895	8118	8124	6962	6026	6670	7660	1053.15	1056.39	967.761	707.738	1000.05	1053.52	5272.91	7450.77	7849.11	7846.33	7870.53	7210.18	-0.15642	oppF	NC_999999999.1	2684806	2685723	-	918	protein_coding	oligopeptide ABC transporter ATP-binding protein OppF&&sp|P24137|OPPF_BACSU Oligopeptide transport ATP-binding protein OppF OS=Bacillus subtilis (strain 168) OX=224308 GN=oppF PE=1 SV=3 && PF00005:ABC transporter|PF08352:Oligopeptide/dipeptide transporter, C-terminal region	ABC_tran
Y79_RS0114875	7528	7286	6603	8666	6353	6819	601.29	583.324	565.119	626.653	586.464	577.43	7582.98	7096.66	6987.35	7276.08	7058.67	6838.38	0.0333014	glpK	NC_999999999.1	2871910	2873400	-	1491	protein_coding	glycerol kinase GlpK&&sp|A7Z2U3|GLPK_BACVZ Glycerol kinase OS=Bacillus velezensis (strain DSM 23117 / BGSC 10A6 / LMG 26770 / FZB42) OX=326423 GN=glpK PE=3 SV=1 && PF00370:FGGY family of carbohydrate kinases, N-terminal domain|PF02782:FGGY family of carbohydrate kinases, C-terminal domain	FGGY_N
Y79_RS0108735	7392	7174	6456	5756	8750	7672	1706.06	1659.63	1596.58	1202.7	2333.99	1877.22	5036.65	9774.25	7861.41	7144.63	6950.17	6686.14	0.125566	ssbA	NC_999999999.1	1705949	1706464	+	516	protein_coding	single-stranded DNA-binding protein SsbA&&sp|P37455|SSBA_BACSU Single-stranded DNA-binding protein A OS=Bacillus subtilis (strain 168) OX=224308 GN=ssbA PE=1 SV=1 && PF00436:Single-strand binding protein family	-
Y79_RS0117025	6337	6348	5591	10055	7552	7289	597.534	599.973	564.889	858.35	822.997	728.653	8798.4	8436.02	7468.95	6124.93	6149.94	5790.31	0.451513	clpX	NC_999999999.1	3226043	3227305	+	1263	protein_coding	ATP-dependent protease ATP-binding subunit ClpX&&sp|A7Z7B2|CLPX_BACVZ ATP-dependent Clp protease ATP-binding subunit ClpX OS=Bacillus velezensis (strain DSM 23117 / BGSC 10A6 / LMG 26770 / FZB42) OX=326423 GN=clpX PE=3 SV=1 && PF07724:AAA domain (Cdc48 subfamily)|PF10431:C-terminal, D2-small domain, of ClpB protein|PF06689:ClpX C4-type zinc finger	-
Y79_RS0100190	7377	7454	6322	5086	8668	8016	2568.83	2601.73	2358.88	1603.38	3488.45	2959.29	4450.39	9682.65	8213.9	7130.13	7221.43	6547.37	0.0965493	rplV	NC_999999999.1	22093	22434	-	342	protein_coding	50S ribosomal protein L22&&sp|P42060|RL22_BACSU Large ribosomal subunit protein uL22 OS=Bacillus subtilis (strain 168) OX=224308 GN=rplV PE=1 SV=1 && PF00237:Ribosomal protein L22p/L17e	-
Y79_RS0102160	6643	7303	6300	10510	5790	6039	1637.95	1804.9	1664.45	2346.07	1649.95	1578.61	9196.53	6467.76	6188.09	6420.69	7075.14	6524.58	0.126419	Y79_RS0102160	NC_999999999.1	496755	497237	+	483	protein_coding	N-acetyltransferase&&sp|A7Z4D3|Y1496_BACVZ Uncharacterized N-acetyltransferase RBAM_014960 OS=Bacillus velezensis (strain DSM 23117 / BGSC 10A6 / LMG 26770 / FZB42) OX=326423 GN=RBAM_014960 PE=3 SV=1 && -	-
Y79_RS0116075	7145	6889	6320	8175	7318	6598	484.023	467.774	458.749	501.366	572.946	473.86	7153.34	8174.62	6760.89	6905.89	6674.06	6545.29	0.134247	pyk	NC_999999999.1	3077835	3079592	+	1758	protein_coding	pyruvate kinase&&sp|P80885|KPYK_BACSU Pyruvate kinase OS=Bacillus subtilis (strain 168) OX=224308 GN=pyk PE=1 SV=2 && PF00224:Pyruvate kinase, barrel domain|PF02887:Pyruvate kinase, alpha/beta domain|PF00391:PEP-utilising enzyme, mobile domain	PK
Y79_RS0111835	7781	7744	6823	5838	6329	7723	552.567	551.227	519.181	375.333	519.448	581.446	5108.41	7069.85	7913.67	7520.61	7502.38	7066.23	-0.136825	lutP	NC_999999999.1	2301717	2303393	-	1677	protein_coding	L-lactate permease LutP&&sp|P71067|LUTP_BACSU L-lactate permease OS=Bacillus subtilis (strain 168) OX=224308 GN=lutP PE=1 SV=2 && PF02652:L-lactate permease	-
Y79_RS0113885	8503	8065	11463	6535	3224	4359	1748.94	1662.74	2526.37	1216.89	766.401	950.527	5718.3	3601.39	4466.62	8218.45	7813.37	11871.6	-1.01706	Y79_RS0113885	NC_999999999.1	2682813	2683391	-	579	protein_coding	GNAT family N-acetyltransferase&&sp|O31601|YJBC_BACSU Putative acetyltransferase YjbC OS=Bacillus subtilis (strain 168) OX=224308 GN=yjbC PE=2 SV=2 && -	-
Y79_RS0113580	4551	4373	4115	5432	11348	12326	1003.68	966.683	972.417	1084.56	2892.45	2881.94	4753.15	12676.4	12630.3	4398.7	4236.56	4261.69	1.22075	bslA	NC_999999999.1	2637118	2637657	-	540	protein_coding	biofilm surface layer hydrophobin BslA&&sp|P71014|BSLA_BACSU Biofilm-surface layer protein A OS=Bacillus subtilis (strain 168) OX=224308 GN=bslA PE=1 SV=2 && PF17735:Biofilm surface layer A	-
Y79_RS0102270	7306	7658	6553	5088	6450	9013	1394.37	1464.97	1340.08	879.12	1422.71	1823.65	4452.14	7205.02	9235.52	7061.51	7419.07	6786.6	-0.0257081	ctaE	NC_999999999.1	509810	510433	-	624	protein_coding	cytochrome c oxidase subunit III&&sp|P24012|COX3_BACSU Cytochrome c oxidase subunit 3 OS=Bacillus subtilis (strain 168) OX=224308 GN=ctaE PE=3 SV=2 && PF00510:Cytochrome c oxidase subunit III	-
Y79_RS0101915	7452	7438	6559	6203	7716	6312	772.387	772.742	728.441	582.06	924.298	693.591	5427.79	8619.21	6467.83	7202.62	7205.93	6792.81	-0.0476121	sat	NC_999999999.1	442301	443449	-	1149	protein_coding	sulfate adenylyltransferase&&sp|A7Z4H9|SAT_BACVZ Sulfate adenylyltransferase OS=Bacillus velezensis (strain DSM 23117 / BGSC 10A6 / LMG 26770 / FZB42) OX=326423 GN=sat PE=3 SV=1 && PF14306:PUA-like domain|PF01747:ATP-sulfurylase	-
Y79_RS0103275	8040	8331	7342	4347	5773	7717	985.081	1023.13	963.884	482.18	817.476	1002.39	3803.74	6448.77	7907.52	7770.94	8071.07	7603.73	-0.368651	Y79_RS0103275	NC_999999999.1	693019	693990	-	972	protein_coding	ABC transporter ATP-binding protein&&sp|C0SP98|YKFD_BACSU Putative oligopeptide transport ATP-binding protein YkfD OS=Bacillus subtilis (strain 168) OX=224308 GN=ykfD PE=3 SV=1 && PF00005:ABC transporter|PF08352:Oligopeptide/dipeptide transporter, C-terminal region	ABC_tran
Y79_RS0111935	7284	7156	6411	6136	7105	7420	732.038	720.859	690.373	558.281	825.25	790.573	5369.16	7936.69	7603.19	7040.24	6932.73	6639.54	0.0204901	Y79_RS0111935	NC_999999999.1	2323678	2324862	+	1185	protein_coding	phosphoglycerate kinase&&sp|P40924|PGK_BACSU Phosphoglycerate kinase OS=Bacillus subtilis (strain 168) OX=224308 GN=pgk PE=1 SV=3 && PF00162:Phosphoglycerate kinase	-
Y79_RS0100105	5774	5873	5572	4755	7792	11621	920.531	938.507	951.847	686.303	1435.71	1964.17	4160.75	8704.11	11907.9	5580.77	5689.76	5770.63	0.539677	map	NC_999999999.1	13660	14406	-	747	protein_coding	type I methionyl aminopeptidase&&sp|P19994|MAP11_BACSU Methionine aminopeptidase 1 OS=Bacillus subtilis (strain 168) OX=224308 GN=map PE=1 SV=1 && PF00557:Metallopeptidase family M24	Peptidase_M24
Y79_RS0108610	5263	5338	5489	9589	8695	6513	427.253	434.357	477.463	704.74	815.792	560.541	8390.63	9712.81	6673.79	5086.88	5171.45	5684.67	0.636078	guaB	NC_999999999.1	1677526	1678992	-	1467	protein_coding	IMP dehydrogenase&&sp|P21879|IMDH_BACSU Inosine-5'-monophosphate dehydrogenase OS=Bacillus subtilis (strain 168) OX=224308 GN=guaB PE=1 SV=2 && PF00571:CBS domain|PF00478:IMP dehydrogenase / GMP reductase domain	CBS
Y79_RS0114685	9234	9208	8092	6832	4525	2808	2195	2193.95	2061.08	1470.27	1243.14	707.645	5978.18	5054.68	2877.32	8924.99	8920.7	8380.46	-0.914802	Y79_RS0114685	NC_999999999.1	2834145	2834645	+	501	protein_coding	universal stress protein&&sp|O07552|NHAX_BACSU Stress response protein NhaX OS=Bacillus subtilis (strain 168) OX=224308 GN=nhaX PE=2 SV=2 && PF00582:Universal stress protein family	Usp
Y79_RS0114700	5294	5487	4715	7455	8071	9358	739.991	768.765	706.185	943.396	1303.85	1386.75	6523.33	9015.77	9589.03	5116.84	5315.8	4883.08	0.7142	dat	NC_999999999.1	2835969	2836820	-	852	protein_coding	D-amino-acid transaminase&&sp|O07597|DAAA_BACSU D-alanine aminotransferase OS=Bacillus subtilis (strain 168) OX=224308 GN=dat PE=3 SV=1 && PF01063:Amino-transferase class IV	-
Y79_RS0109860	5958	5716	5580	10204	6475	6427	734.523	706.339	737.112	1138.88	922.577	840.016	8928.77	7232.94	6585.67	5758.62	5537.66	5778.92	0.41389	qoxA	NC_999999999.1	1926794	1927759	+	966	protein_coding	cytochrome aa3 quinol oxidase subunit II&&sp|P34957|QOX2_BACSU Quinol oxidase subunit 2 OS=Bacillus subtilis (strain 168) OX=224308 GN=qoxA PE=1 SV=4 && PF02790:Cytochrome C oxidase subunit II, transmembrane domain	-
Y79_RS0104355	6154	6054	5736	5967	9874	6511	845.319	833.531	844.241	742.032	1567.52	948.167	5221.29	11029.8	6671.75	5948.06	5865.11	5940.48	0.368576	Y79_RS0104355	NC_999999999.1	886906	887772	-	867	protein_coding	3D domain-containing protein&&sp|O34669|YOCH_BACSU Cell wall-binding protein YocH OS=Bacillus subtilis (strain 168) OX=224308 GN=yocH PE=1 SV=1 && PF01476:LysM domain|PF06725:3D domain	LysM
Y79_RS0102260	7051	7024	6493	4993	5959	8635	948.833	947.413	936.222	608.281	926.766	1231.9	4369.01	6656.54	8848.18	6815.04	6804.85	6724.46	-0.0338387	ctaG	NC_999999999.1	508566	509450	-	885	protein_coding	cytochrome c oxidase assembly factor CtaG&&sp|O34329|CTAG_BACSU Protein CtaG OS=Bacillus subtilis (strain 168) OX=224308 GN=ctaG PE=4 SV=1 && PF09678:Cytochrome c oxidase caa3 assembly factor (Caa3_CtaG)	-
Y79_RS0113880	7293	7333	9098	7877	3840	4480	2193.28	2210.47	2931.75	2144.63	1334.68	1428.36	6892.59	4289.5	4590.6	7048.94	7104.21	9422.32	-0.57971	spx	NC_999999999.1	2682240	2682635	-	396	protein_coding	transcriptional regulator Spx&&sp|O31602|SPX_BACSU Global transcriptional regulator Spx OS=Bacillus subtilis (strain 168) OX=224308 GN=spx PE=1 SV=1 && PF03960:ArsC family	-
Y79_RS0100075	7234	6879	6717	4793	6295	7691	2373.31	2262.13	2361.27	1423.6	2386.87	2675.05	4194	7031.87	7880.88	6991.92	6664.37	6956.45	-0.109549	rplQ	NC_999999999.1	10605	10967	-	363	protein_coding	50S ribosomal protein L17&&sp|A7Z0R6|RL17_BACVZ Large ribosomal subunit protein bL17 OS=Bacillus velezensis (strain DSM 23117 / BGSC 10A6 / LMG 26770 / FZB42) OX=326423 GN=rplQ PE=3 SV=1 && PF01196:Ribosomal protein L17	-
Y79_RS0105575	3154	3140	2732	7368	12856	10081	48.5794	48.477	45.0885	102.741	228.852	164.614	6447.2	14360.9	10329.9	3048.45	3042.03	2829.39	1.8035	srfAA	NC_999999999.1	1107507	1115238	-	7732	protein_coding	surfactin non-ribosomal peptide synthetase SrfAA&&sp|P27206|SRFAA_BACSU Surfactin synthase subunit 1 OS=Bacillus subtilis (strain 168) OX=224308 GN=srfAA PE=1 SV=4 && PF00668:Condensation domain|PF00550:Phosphopantetheine attachment site|PF00501:AMP-binding enzyme|PF13193:AMP-binding enzyme C-terminal domain	AMP-binding
Y79_RS0103955	8013	7765	7818	5451	5802	4469	1566.97	1522.03	1638.16	965.039	1311.29	926.508	4769.77	6481.17	4579.33	7744.85	7522.73	8096.7	-0.561731	Y79_RS0103955	NC_999999999.1	807864	808472	+	609	protein_coding	50S ribosomal protein L25/general stress protein Ctc&&sp|A7Z0H5|RL25_BACVZ Large ribosomal subunit protein bL25 OS=Bacillus velezensis (strain DSM 23117 / BGSC 10A6 / LMG 26770 / FZB42) OX=326423 GN=rplY PE=3 SV=1 && PF01386:Ribosomal L25p family|PF14693:Ribosomal protein TL5, C-terminal domain	-
Y79_RS0113945	5676	5331	4954	9775	6232	7285	682.794	642.794	638.554	1064.55	866.427	929.075	8553.39	6961.5	7464.85	5486.05	5164.67	5130.6	0.54223	Y79_RS0113945	NC_999999999.1	2696732	2697721	-	990	protein_coding	ABC transporter ATP-binding protein&&sp|P42065|APPF_BACSU Oligopeptide transport ATP-binding protein AppF OS=Bacillus subtilis (strain 168) OX=224308 GN=appF PE=3 SV=2 && PF08352:Oligopeptide/dipeptide transporter, C-terminal region|PF00005:ABC transporter	ABC_tran
Y79_RS0109500	7106	7239	6546	6529	5264	6426	1156.1	1180.5	1141.15	961.66	989.794	1108.37	5713.05	5880.19	6584.65	6868.2	7013.14	6779.35	-0.184742	bglS	NC_999999999.1	1854586	1855317	+	732	protein_coding	beta-glucanase&&sp|P07980|GUB_BACAM Beta-glucanase OS=Bacillus amyloliquefaciens OX=1390 GN=bglA PE=3 SV=1 && PF00722:Glycosyl hydrolases family 16	-
Y79_RS0101950	2865	2936	2707	16237	11073	2936	442.54	454.569	448.034	2270.58	1976.75	480.793	14207.8	12369.2	3008.48	2769.12	2844.39	2803.5	1.81352	Y79_RS0101950	NC_999999999.1	447860	448630	-	771	protein_coding	dihydroorotate dehydrogenase electron transfer subunit&&sp|A7Z4H3|PYRK_BACVZ Dihydroorotate dehydrogenase B (NAD(+)), electron transfer subunit OS=Bacillus velezensis (strain DSM 23117 / BGSC 10A6 / LMG 26770 / FZB42) OX=326423 GN=pyrK PE=3 SV=1 && PF10418:Iron-sulfur cluster binding domain of dihydroorotate dehydrogenase B	-
Y79_RS0102440	6959	6918	6691	11200	3292	3398	742.617	739.971	765.074	1082.03	406.009	384.428	9800.3	3677.35	3481.89	6726.12	6702.15	6929.52	-0.26337	pdhA	NC_999999999.1	543600	544715	-	1116	protein_coding	pyruvate dehydrogenase (acetyl-transferring) E1 component subunit alpha&&sp|P21881|ODPA_BACSU Pyruvate dehydrogenase E1 component subunit alpha OS=Bacillus subtilis (strain 168) OX=224308 GN=pdhA PE=1 SV=3 && PF00676:Dehydrogenase E1 component	-
Y79_RS0106790	8568	8437	7689	8270	3327	2071	663.015	654.407	637.541	579.366	297.546	169.902	7236.47	3716.45	2122.13	8281.27	8173.76	7963.1	-0.901022	purH	NC_999999999.1	1359394	1360932	-	1539	protein_coding	bifunctional phosphoribosylaminoimidazolecarboxamide formyltransferase/IMP cyclohydrolase&&sp|P12048|PUR9_BACSU Bifunctional purine biosynthesis protein PurH OS=Bacillus subtilis (strain 168) OX=224308 GN=purH PE=3 SV=2 && PF02142:MGS-like domain|PF01808:AICARFT/IMPCHase bienzyme	-
Y79_RS0117020	5700	5570	4893	7128	8768	6195	532.411	521.487	489.713	602.759	946.521	613.462	6237.19	9794.36	6347.94	5509.25	5396.21	5067.43	0.486451	tig	NC_999999999.1	3224497	3225771	+	1275	protein_coding	trigger factor&&sp|A7Z7B3|TIG_BACVZ Trigger factor OS=Bacillus velezensis (strain DSM 23117 / BGSC 10A6 / LMG 26770 / FZB42) OX=326423 GN=tig PE=3 SV=1 && PF05697:Bacterial trigger factor protein (TF)|PF05698:Bacterial trigger factor protein (TF) C-terminus|PF00254:FKBP-type peptidyl-prolyl cis-trans isomerase	FKBP_C
Y79_RS0117075	6875	6927	6146	5604	6224	6305	634.695	640.994	607.966	468.376	664.079	617.094	4903.65	6952.56	6460.66	6644.93	6710.87	6365.09	-0.106689	hemL	NC_999999999.1	3237900	3239189	+	1290	protein_coding	glutamate-1-semialdehyde 2,1-aminomutase&&sp|A7Z7A2|GSA2_BACVZ Glutamate-1-semialdehyde 2,1-aminomutase 2 OS=Bacillus velezensis (strain DSM 23117 / BGSC 10A6 / LMG 26770 / FZB42) OX=326423 GN=hemL2 PE=3 SV=1 && PF00202:Aminotransferase class-III	Aminotran_3
Y79_RS0107325	6989	6654	6571	7774	4858	5115	1467.96	1400.87	1478.85	1478.25	1179.27	1138.99	6802.46	5426.66	5241.28	6755.12	6446.39	6805.24	-0.195445	Y79_RS0107325	NC_999999999.1	1449123	1449689	-	567	protein_coding	YdhK family protein&&sp|O05503|YDHK_BACSU Uncharacterized protein YdhK OS=Bacillus subtilis (strain 168) OX=224308 GN=ydhK PE=1 SV=1 && PF07563:Protein of unknown function (DUF1541)	-
Y79_RS0116105	6324	6477	5724	6247	6643	6426	592.089	607.834	574.234	529.505	718.815	637.837	5466.29	7420.61	6584.65	6112.37	6274.91	5928.05	0.0881849	icd	NC_999999999.1	3083411	3084682	+	1272	protein_coding	NADP-dependent isocitrate dehydrogenase&&sp|P39126|IDH_BACSU Isocitrate dehydrogenase [NADP] OS=Bacillus subtilis (strain 168) OX=224308 GN=icd PE=1 SV=1 && PF00180:Isocitrate/isopropylmalate dehydrogenase	-
Y79_RS0112650	6750	6534	5733	7476	5874	5380	611.773	593.584	556.754	613.423	615.288	516.944	6541.7	6561.59	5512.82	6524.11	6330.13	5937.37	-0.0135405	sufD	NC_999999999.1	2453735	2455048	+	1314	protein_coding	Fe-S cluster assembly protein SufD&&sp|O32165|SUFD_BACSU Iron-sulfur cluster assembly protein SufD OS=Bacillus subtilis (strain 168) OX=224308 GN=sufD PE=3 SV=1 && PF19295:SufBD protein N-terminal region|PF01458:SUF system FeS cluster assembly, SufBD core domain	-
Y79_RS0100270	5457	5779	5254	5510	7641	8071	1747	1854.42	1802.29	1596.96	2827.14	2739.31	4821.4	8535.43	8270.26	5274.38	5598.69	5441.29	0.406597	rplL	NC_999999999.1	39969	40340	-	372	protein_coding	50S ribosomal protein L7/L12&&sp|P02394|RL7_BACSU Large ribosomal subunit protein bL12 OS=Bacillus subtilis (strain 168) OX=224308 GN=rplL PE=1 SV=4 && PF16320:Ribosomal protein L7/L12 dimerisation domain|PF00542:Ribosomal protein L7/L12 C-terminal domain	-
Y79_RS0115995	6312	6393	5630	5581	7434	6305	620.221	629.652	592.765	496.473	844.228	656.808	4883.52	8304.2	6460.66	6100.77	6193.53	5830.7	0.116301	Y79_RS0115995	NC_999999999.1	3061194	3062405	+	1212	protein_coding	argininosuccinate synthase&&sp|A7Z7M0|ASSY_BACVZ Argininosuccinate synthase OS=Bacillus velezensis (strain DSM 23117 / BGSC 10A6 / LMG 26770 / FZB42) OX=326423 GN=argG PE=3 SV=1 && PF00764:Arginosuccinate synthase N-terminal HUP domain|PF20979:Arginosuccinate synthase C-terminal domain	-
Y79_RS0100885	5486	5879	5276	7049	5986	7939	642.417	690.05	662.004	747.296	810.132	985.601	6168.06	6686.7	8135	5302.41	5695.57	5464.08	0.350496	adhP	NC_999999999.1	179627	180643	+	1017	protein_coding	alcohol dehydrogenase AdhP&&sp|Q5HRD6|ADH_STAEQ Alcohol dehydrogenase OS=Staphylococcus epidermidis (strain ATCC 35984 / DSM 28319 / BCRC 17069 / CCUG 31568 / BM 3577 / RP62A) OX=176279 GN=adh PE=3 SV=1 && PF08240:Alcohol dehydrogenase GroES-like domain|PF00107:Zinc-binding dehydrogenase	ADH_zinc_N
Y79_RS0102435	6379	6515	5796	11075	4254	3585	776.776	795.195	756.251	1220.93	598.685	462.814	9690.92	4751.96	3673.51	6165.53	6311.73	6002.62	-0.028558	pdhB	NC_999999999.1	542619	543596	-	978	protein_coding	pyruvate dehydrogenase complex E1 component subunit beta&&sp|P21882|ODPB_BACSU Pyruvate dehydrogenase E1 component subunit beta OS=Bacillus subtilis (strain 168) OX=224308 GN=pdhB PE=1 SV=2 && PF02779:Transketolase, pyrimidine binding domain|PF02780:Transketolase, C-terminal domain	-
Y79_RS0101095	7581	7493	6652	4204	5223	6401	55.4125	54.8976	52.0988	27.8194	44.1224	49.6024	3678.61	5834.39	6559.03	7327.3	7259.21	6889.13	-0.418269	Y79_RS0101095	NC_999999999.1	225118	241410	-	16293	protein_coding	non-ribosomal peptide synthetase&&sp|O31782|PKSN_BACSU Polyketide synthase PksN OS=Bacillus subtilis (strain 168) OX=224308 GN=pksN PE=1 SV=3 && PF00109:Beta-ketoacyl synthase, N-terminal domain|PF00501:AMP-binding enzyme|PF21089:Polyketide synthase dehydratase domain|PF22336:RhiE-like, KS-MAT linker domain|PF00550:Phosphopantetheine attachment site|PF00668:Condensation domain|PF02801:Beta-ketoac…	ketoacyl-synt
Y79_RS0103970	6656	6658	6045	5273	5948	6857	224.3	224.893	218.276	160.871	231.656	244.976	4614.02	6644.26	7026.29	6433.26	6450.27	6260.49	-0.0663846	mfd	NC_999999999.1	809486	813019	+	3534	protein_coding	transcription-repair coupling factor&&sp|P37474|MFD_BACSU Transcription-repair-coupling factor OS=Bacillus subtilis (strain 168) OX=224308 GN=mfd PE=3 SV=1 && PF02559:CarD-like/TRCF RID domain|PF00270:DEAD/DEAH box helicase|PF17757:UvrB interaction domain|PF03461:TRCF domain|PF00271:Helicase conserved C-terminal domain	DEAD
Y79_RS0106810	8209	8787	7938	7160	3057	2279	438.594	470.575	454.441	346.329	188.767	129.089	6265.19	3414.84	2335.26	7934.29	8512.84	8220.97	-1.03763	purL	NC_999999999.1	1364050	1366278	-	2229	protein_coding	phosphoribosylformylglycinamidine synthase subunit PurL&&sp|A7Z249|PURL_BACVZ Phosphoribosylformylglycinamidine synthase subunit PurL OS=Bacillus velezensis (strain DSM 23117 / BGSC 10A6 / LMG 26770 / FZB42) OX=326423 GN=purL PE=3 SV=1 && PF02769:AIR synthase related protein, C-terminal domain|PF00586:AIR synthase related protein, N-terminal domain|PF18072:Formylglycinamide ribonucleotide amidotr…	-
Y79_RS0113410	5301	5333	6475	5245	6922	8072	978.769	986.984	1281.02	876.742	1477.11	1580.08	4589.52	7732.27	8271.28	5123.6	5166.61	6705.82	0.276897	ycaC	NC_999999999.1	2605298	2605942	-	645	protein_coding	isochorismate family cysteine hydrolase YcaC&&sp|P21367|YCAC_ECOLI Probable hydrolase YcaC OS=Escherichia coli (strain K12) OX=83333 GN=ycaC PE=1 SV=1 && PF00857:Isochorismatase domain	Isochorismatase
Y79_RS0101625	6195	6728	5749	6693	6126	5856	525.48	572.028	522.519	513.972	600.551	526.611	5856.55	6843.09	6000.57	5987.69	6518.08	5953.94	0.0185775	hslU	NC_999999999.1	385102	386505	-	1404	protein_coding	HslU--HslV peptidase ATPase subunit&&sp|A7Z4N6|CLPY_BACVZ ATP-dependent protease ATPase subunit ClpY OS=Bacillus velezensis (strain DSM 23117 / BGSC 10A6 / LMG 26770 / FZB42) OX=326423 GN=clpY PE=3 SV=1 && PF07724:AAA domain (Cdc48 subfamily)	-
Y79_RS0117175	5903	5799	5165	6622	6583	6766	2466.66	2428.88	2312.61	2505.13	3179.21	2997.39	5794.43	7353.59	6933.04	5705.46	5618.07	5349.12	0.268229	rpmA	NC_999999999.1	3256708	3256992	+	285	protein_coding	50S ribosomal protein L27&&sp|P05657|RL27_BACSU Large ribosomal subunit protein bL27 OS=Bacillus subtilis (strain 168) OX=224308 GN=rpmA PE=1 SV=1 && PF01016:Ribosomal L27 protein	-
Y79_RS0104335	7737	7931	7815	6751	4380	2205	1176.77	1209.11	1273.63	929.592	769.932	355.552	5907.31	4892.71	2259.44	7478.08	7683.55	8093.59	-0.832399	Y79_RS0104335	NC_999999999.1	883799	884581	-	783	protein_coding	VLRF1 family aeRF1-type release factor&&sp|O34516|YOCB_BACSU Uncharacterized protein YocB OS=Bacillus subtilis (strain 168) OX=224308 GN=yocB PE=4 SV=1 && PF18846:Bacterial archaeo-eukaryotic release factor family 5	-
Y79_RS0112225	6858	6953	6015	5137	6164	5601	475.951	483.675	447.296	322.759	494.408	412.102	4495.01	6885.54	5739.28	6628.5	6736.06	6229.42	-0.194893	cysI	NC_999999999.1	2377995	2379710	+	1716	protein_coding	assimilatory sulfite reductase (NADPH) hemoprotein subunit&&sp|A7Z8R5|CYSI_BACVZ Sulfite reductase [NADPH] hemoprotein beta-component OS=Bacillus velezensis (strain DSM 23117 / BGSC 10A6 / LMG 26770 / FZB42) OX=326423 GN=cysI PE=3 SV=1 && PF01077:Nitrite and sulphite reductase 4Fe-4S domain|PF03460:Nitrite/Sulfite reductase ferredoxin-like half domain	-
Y79_RS0118935	5534	5761	5162	6009	6791	7387	858.144	895.437	857.696	843.581	1217.06	1214.4	5258.04	7585.93	7569.37	5348.81	5581.25	5346.01	0.326647	Y79_RS0118935	NC_999999999.1	3560975	3561742	-	768	protein_coding	menaquinol-cytochrome c reductase cytochrome b/c subunit&&sp|P46913|QCRC_BACSU Menaquinol:cytochrome c reductase cytochrome c subunit OS=Bacillus subtilis (strain 168) OX=224308 GN=qcrC PE=1 SV=1 && PF13442:Cytochrome C oxidase, cbb3-type, subunit III	-
Y79_RS1000000121935	3315	3283	3081	7069	11375	8517	51.1187	50.7438	50.9076	98.6865	202.724	139.238	6185.56	12706.5	8727.27	3204.06	3180.57	3190.83	1.52818	srfAB	NC_999999999.1	1098037	1105759	-	7723	protein_coding	surfactin non-ribosomal peptide synthetase SrfAB&&sp|Q04747|SRFAB_BACSU Surfactin synthase subunit 2 OS=Bacillus subtilis (strain 168) OX=224308 GN=srfAB PE=1 SV=3 && PF00550:Phosphopantetheine attachment site|PF00668:Condensation domain|PF00501:AMP-binding enzyme	AMP-binding
Y79_RS0119755	6628	6446	5675	4924	5967	6932	193.419	188.548	177.45	130.088	201.247	214.461	4308.63	6665.48	7103.14	6406.2	6244.88	5877.3	-0.0356793	Y79_RS0119755	NC_999999999.1	3771812	3775892	-	4081	protein_coding	non-ribosomal peptide synthetase&&sp|P39845|PPSA_BACSU Plipastatin synthase subunit A OS=Bacillus subtilis (strain 168) OX=224308 GN=ppsA PE=1 SV=2 && PF00668:Condensation domain|PF00550:Phosphopantetheine attachment site|PF00501:AMP-binding enzyme|PF13193:AMP-binding enzyme C-terminal domain	AMP-binding
Y79_RS0109695	3615	3718	3310	9132	8049	8689	323.941	333.951	317.819	740.844	833.598	825.47	7990.75	8991.19	8903.52	3494.03	3602	3427.99	1.29838	licH	NC_999999999.1	1896312	1897640	+	1329	protein_coding	6-phospho-beta-glucosidase LicH&&sp|P46320|LICH_BACSU Probable 6-phospho-beta-glucosidase OS=Bacillus subtilis (strain 168) OX=224308 GN=licH PE=2 SV=1 && PF02056:Family 4 glycosyl hydrolase|PF11975:Family 4 glycosyl hydrolase C-terminal domain	-
Y79_RS0109215	5049	4545	4830	11514	4922	5548	1066.13	961.951	1092.81	2201.07	1201.16	1241.98	10075.1	5498.15	5684.97	4880.04	4403.19	5002.18	0.57359	ahpC	NC_999999999.1	1797391	1797954	-	564	protein_coding	alkyl hydroperoxide reductase subunit C&&sp|P80239|AHPC_BACSU Alkyl hydroperoxide reductase C OS=Bacillus subtilis (strain 168) OX=224308 GN=ahpC PE=1 SV=2 && PF00578:AhpC/TSA family	-
Y79_RS0100195	6237	6035	5833	4056	7464	6745	2662.28	2582.09	2667.87	1567.4	3682.2	3052.35	3549.11	8337.71	6911.52	6028.28	5846.7	6040.93	0.0692547	rpsS	NC_999999999.1	22451	22729	-	279	protein_coding	30S ribosomal protein S19&&sp|P21476|RS19_BACSU Small ribosomal subunit protein uS19 OS=Bacillus subtilis (strain 168) OX=224308 GN=rpsS PE=1 SV=3 && PF00203:Ribosomal protein S19	-
Y79_RS0102000	6486	6351	5545	3456	7053	7436	279.259	274.087	255.815	134.712	350.963	339.425	3024.09	7878.6	7619.58	6268.95	6152.84	5742.67	0.0280449	ileS	NC_999999999.1	459441	462206	-	2766	protein_coding	isoleucine--tRNA ligase&&sp|Q45477|SYI_BACSU Isoleucine--tRNA ligase OS=Bacillus subtilis (strain 168) OX=224308 GN=ileS PE=3 SV=3 && PF08264:Anticodon-binding domain of tRNA ligase|PF00133:tRNA synthetases class I (I, L, M and V)	-
Y79_RS0115745	8063	7971	6874	4753	4236	3747	2319.42	2298.32	2118.78	1237.81	1408.3	1142.72	4159	4731.85	3839.51	7793.17	7722.3	7119.04	-0.830352	Y79_RS0115745	NC_999999999.1	3018985	3019398	+	414	protein_coding	YtxH domain-containing protein&&sp|P40780|YTXH_BACSU Uncharacterized protein YtxH OS=Bacillus subtilis (strain 168) OX=224308 GN=ytxH PE=4 SV=2 && PF12732:YtxH-like protein	-
Y79_RS0107830	7492	7669	7014	5562	4711	3168	1130.84	1160.27	1134.4	760.046	821.819	506.949	4866.9	5262.46	3246.21	7241.28	7429.72	7264.03	-0.713647	sigB	NC_999999999.1	1533205	1533993	-	789	protein_coding	RNA polymerase sigma factor SigB&&sp|P06574|RPSB_BACSU RNA polymerase sigma-B factor OS=Bacillus subtilis (strain 168) OX=224308 GN=sigB PE=1 SV=3 && PF04542:Sigma-70 region 2|PF04539:Sigma-70 region 3|PF04545:Sigma-70, region 4	Sigma70_r3
Y79_RS0115755	4722	4694	4223	7530	7477	6927	522.147	520.266	500.359	753.816	955.546	812.056	6588.95	8352.24	7098.02	4563.98	4547.54	4373.54	0.7086	Y79_RS0115755	NC_999999999.1	3019986	3021062	+	1077	protein_coding	bifunctional 3-deoxy-7-phosphoheptulonate synthase/chorismate mutase&&sp|P39912|AROG_BACSU Protein AroA(G) OS=Bacillus subtilis (strain 168) OX=224308 GN=aroA PE=1 SV=1 && PF00793:DAHP synthetase I family|PF01817:Chorismate mutase type II	-
Y79_RS0105255	5946	5947	4950	7924	4824	5828	391.443	392.426	349.175	472.272	367.036	406.759	6933.71	5388.68	5971.88	5747.02	5761.45	5126.46	0.137275	Y79_RS0105255	NC_999999999.1	1042347	1044155	-	1809	protein_coding	sigma-54-dependent Fis family transcriptional regulator&&sp|O31551|ACOR_BACSU Acetoin dehydrogenase operon transcriptional activator AcoR OS=Bacillus subtilis (strain 168) OX=224308 GN=acoR PE=2 SV=1 && PF00158:Sigma-54 interaction domain|PF01590:GAF domain|PF02954:Bacterial regulatory protein, Fis family	Sigma54_activat
Y79_RS0100205	5062	5042	6569	4127	7321	7047	2093.21	2089.82	2910.61	1545	3498.79	3089.36	3611.24	8177.97	7220.98	4892.6	4884.69	6803.17	0.197213	rplW	NC_999999999.1	23652	23939	-	288	protein_coding	50S ribosomal protein L23&&sp|P42924|RL23_BACSU Large ribosomal subunit protein uL23 OS=Bacillus subtilis (strain 168) OX=224308 GN=rplW PE=1 SV=2 && PF00276:Ribosomal protein L23	-
Y79_RS0111400	6161	6086	5541	7207	5527	4569	255.298	252.78	246.024	270.367	264.693	200.72	6306.32	6173.97	4681.8	5954.82	5896.11	5738.53	-0.035462	uvrA	NC_999999999.1	2221205	2224078	+	2874	protein_coding	excinuclease ABC subunit UvrA&&sp|O34863|UVRA_BACSU UvrABC system protein A OS=Bacillus subtilis (strain 168) OX=224308 GN=uvrA PE=3 SV=1 && PF17760:UvrA interaction domain|PF17755:UvrA DNA-binding domain	-
Y79_RS0113870	6380	6578	6774	7392	3787	4129	1156.48	1195.16	1315.7	1213.06	793.359	793.48	6468.2	4230.3	4230.94	6166.5	6372.76	7015.48	-0.389193	mecA	NC_999999999.1	2680593	2681249	-	657	protein_coding	adaptor protein MecA&&sp|P37958|MECA1_BACSU Adapter protein MecA 1 OS=Bacillus subtilis (strain 168) OX=224308 GN=mecA PE=1 SV=1 && PF05389:Negative regulator of genetic competence (MecA)	-
Y79_RS0111945	6533	6220	5522	4112	5961	6408	506.528	483.39	458.756	288.634	534.156	526.729	3598.11	6658.78	6566.2	6314.38	6025.93	5718.85	-0.102415	gpmI	NC_999999999.1	2325641	2327176	+	1536	protein_coding	2,3-bisphosphoglycerate-independent phosphoglycerate mutase&&sp|A7Z8Y2|GPMI_BACVZ 2,3-bisphosphoglycerate-independent phosphoglycerate mutase OS=Bacillus velezensis (strain DSM 23117 / BGSC 10A6 / LMG 26770 / FZB42) OX=326423 GN=gpmI PE=3 SV=1 && PF06415:BPG-independent PGAM N-terminus (iPGM_N)|PF01676:Metalloenzyme superfamily	-
Y79_RS0113135	6872	7127	6235	6580	3765	4120	723.607	752.216	703.478	627.262	458.186	459.929	5757.68	4205.72	4221.72	6642.03	6904.63	6457.26	-0.495744	ald	NC_999999999.1	2550640	2551770	-	1131	protein_coding	alanine dehydrogenase&&sp|Q08352|DHA_BACSU Alanine dehydrogenase OS=Bacillus subtilis (strain 168) OX=224308 GN=ald PE=1 SV=1 && PF01262:Alanine dehydrogenase/PNT, C-terminal domain|PF05222:Alanine dehydrogenase/PNT, N-terminal domain	-
Y79_RS0101920	5065	5062	4573	7003	6857	6102	566.385	567.376	547.934	708.958	886.185	723.401	6127.81	7659.66	6252.65	4895.5	4904.06	4736.02	0.463195	Y79_RS0101920	NC_999999999.1	443497	444561	-	1065	protein_coding	inorganic phosphate transporter&&sp|O34734|SULP_BACSU Sulfate permease CysP OS=Bacillus subtilis (strain 168) OX=224308 GN=cysP PE=1 SV=1 && PF01384:Phosphate transporter family	-
Y79_RS0115880	4641	4626	4294	5417	7497	7748	916.593	915.77	908.702	968.562	1711.24	1622.29	4740.02	8374.58	7939.28	4485.69	4481.67	4447.07	0.650195	rpsD	NC_999999999.1	3039272	3039874	-	603	protein_coding	30S ribosomal protein S4&&sp|A7Z7P1|RS4_BACVZ Small ribosomal subunit protein uS4 OS=Bacillus velezensis (strain DSM 23117 / BGSC 10A6 / LMG 26770 / FZB42) OX=326423 GN=rpsD PE=3 SV=1 && PF00163:Ribosomal protein S4/S9 N-terminal domain|PF01479:S4 domain	S4
Y79_RS0106805	7574	7470	6900	7165	2939	2070	630.33	623.131	615.299	539.837	282.683	182.636	6269.57	3283.03	2121.1	7320.54	7236.93	7145.97	-0.894521	purF	NC_999999999.1	1362644	1364074	-	1431	protein_coding	amidophosphoribosyltransferase&&sp|P00497|PUR1_BACSU Amidophosphoribosyltransferase OS=Bacillus subtilis (strain 168) OX=224308 GN=purF PE=1 SV=2 && PF13522:Glutamine amidotransferase domain	-
Y79_RS0119750	6407	6373	5770	3904	5143	6504	99.1195	98.8244	95.6477	54.6786	91.9557	106.674	3416.1	5745.02	6664.57	6192.59	6174.16	5975.69	-0.21303	Y79_RS0119750	NC_999999999.1	3764089	3771786	-	7698	protein_coding	non-ribosomal peptide synthetase&&sp|P39846|PPSB_BACSU Plipastatin synthase subunit B OS=Bacillus subtilis (strain 168) OX=224308 GN=ppsB PE=1 SV=1 && PF13193:AMP-binding enzyme C-terminal domain|PF00501:AMP-binding enzyme|PF00668:Condensation domain|PF00550:Phosphopantetheine attachment site	AMP-binding
Y79_RS0114410	4716	4672	4314	8307	5669	6105	435.378	432.326	426.744	694.289	604.862	597.52	7268.85	6332.6	6255.72	4558.18	4526.23	4467.79	0.55122	Y79_RS0114410	NC_999999999.1	2781541	2782830	+	1290	protein_coding	cation:dicarboxylate symporter family transporter&&sp|O07605|GLTT_BACSU Proton/sodium-glutamate symport protein OS=Bacillus subtilis (strain 168) OX=224308 GN=gltT PE=1 SV=1 && PF00375:Sodium:dicarboxylate symporter family	SDF
Y79_RS0103280	6557	6426	5798	3538	5007	6398	867.651	852.308	822.077	423.839	765.729	897.549	3095.85	5593.1	6555.96	6337.57	6225.5	6004.69	-0.284588	Y79_RS0103280	NC_999999999.1	693993	694892	-	900	protein_coding	C40 family peptidase&&sp|O35010|YKFC_BACSU Gamma-D-glutamyl-L-lysine dipeptidyl-peptidase OS=Bacillus subtilis (strain 168) OX=224308 GN=ykfC PE=1 SV=2 && PF00877:NlpC/P60 family|PF23795:YKFC SH3b2 domain	-
Y79_RS0113950	4765	4621	4238	9303	4719	5800	574.947	558.878	547.924	1016.23	658.071	741.937	8140.37	5271.39	5943.19	4605.54	4476.82	4389.08	0.522925	Y79_RS0113950	NC_999999999.1	2697718	2698704	-	987	protein_coding	ABC transporter ATP-binding protein&&sp|P42064|APPD_BACSU Oligopeptide transport ATP-binding protein AppD OS=Bacillus subtilis (strain 168) OX=224308 GN=appD PE=3 SV=1 && PF00005:ABC transporter|PF08352:Oligopeptide/dipeptide transporter, C-terminal region	ABC_tran
Y79_RS0117170	5760	5496	5096	6067	5640	5380	2005.76	1918.31	1901.43	1912.64	2269.83	1986.15	5308.79	6300.2	5512.82	5567.24	5324.52	5277.66	0.0824504	Y79_RS0117170	NC_999999999.1	3256354	3256695	+	342	protein_coding	ribosomal-processing cysteine protease Prp&&sp|P26942|PRP_BACSU Ribosomal processing cysteine protease Prp OS=Bacillus subtilis (strain 168) OX=224308 GN=prp PE=3 SV=2 && PF04327:Cysteine protease Prp	-
Y79_RS0107905	5550	5640	4813	6000	5882	5455	445.091	453.368	413.586	435.623	545.178	463.793	5250.16	6570.53	5589.67	5364.27	5464.03	4984.57	0.138712	cshA	NC_999999999.1	1543887	1545371	-	1485	protein_coding	degradosome RNA helicase CshA&&sp|P96614|CSHA_BACSU DEAD-box ATP-dependent RNA helicase CshA OS=Bacillus subtilis (strain 168) OX=224308 GN=cshA PE=1 SV=2 && PF00270:DEAD/DEAH box helicase|PF00271:Helicase conserved C-terminal domain	DEAD
Y79_RS0115750	6742	6425	5889	5230	4839	4090	2455.41	2345.44	2298.11	1724.41	2036.8	1579.18	4576.39	5405.44	4190.98	6516.38	6224.54	6098.93	-0.410763	ytxJ	NC_999999999.1	3019424	3019750	+	327	protein_coding	bacillithiol system redox-active protein YtxJ&&sp|P39914|BRXC_BACSU Monothiol bacilliredoxin BrxC OS=Bacillus subtilis (strain 168) OX=224308 GN=brxC PE=1 SV=1 && PF11009:Monothiol bacilliredoxin BrxC	-
Y79_RS0105810	6097	5868	5395	7894	3605	4211	1216.25	1173.31	1153.17	1425.64	831.134	890.568	6907.46	4026.99	4314.96	5892.97	5684.91	5587.32	-0.170577	Y79_RS0105810	NC_999999999.1	1162351	1162947	-	597	protein_coding	TerD family protein&&sp|P81100|SCP2_BACSU Stress response protein SCP2 OS=Bacillus subtilis (strain 168) OX=224308 GN=yceC PE=1 SV=3 && PF02342:TerD domain	-
Y79_RS0108165	6082	5957	5504	4895	5634	4881	478.097	469.368	463.599	348.358	511.852	406.773	4283.26	6293.5	5001.5	5878.47	5771.14	5700.21	-0.155546	Y79_RS0108165	NC_999999999.1	1588943	1590457	-	1515	protein_coding	class I adenylate-forming enzyme family protein&&sp|P96575|YDAB_BACSU Putative acyl--CoA ligase YdaB OS=Bacillus subtilis (strain 168) OX=224308 GN=ydaB PE=3 SV=2 && PF13193:AMP-binding enzyme C-terminal domain|PF00501:AMP-binding enzyme	AMP-binding
Y79_RS0102265	5957	5862	5501	4193	4935	6399	2130.42	2101.36	2108.02	1357.58	2039.78	2426.19	3668.99	5512.68	6556.98	5757.65	5679.1	5697.1	-0.122648	ctaF	NC_999999999.1	509475	509807	-	333	protein_coding	cytochrome c oxidase subunit IVB&&sp|P24013|COX4_BACSU Cytochrome c oxidase subunit 4B OS=Bacillus subtilis (strain 168) OX=224308 GN=ctaF PE=3 SV=1 && PF03626:Prokaryotic Cytochrome C oxidase subunit IV	-
Y79_RS0113120	2626	2615	2356	8850	8288	7822	43.8742	43.7928	42.1778	133.863	160.038	138.55	7743.99	9258.17	8015.11	2538.12	2533.41	2439.99	1.73565	Y79_RS0113120	NC_999999999.1	2542438	2549565	+	7128	protein_coding	amino acid adenylation domain-containing protein&&sp|P45745|DHBF_BACSU Dimodular nonribosomal peptide synthase OS=Bacillus subtilis (strain 168) OX=224308 GN=dhbF PE=1 SV=4 && PF00550:Phosphopantetheine attachment site|PF00501:AMP-binding enzyme|PF00668:Condensation domain|PF00975:Thioesterase domain|PF13193:AMP-binding enzyme C-terminal domain	AMP-binding
Y79_RS0105245	6423	6536	5716	3735	5163	4886	566.613	577.932	540.3	298.293	526.391	456.958	3268.23	5767.37	5006.63	6208.06	6332.07	5919.76	-0.394794	glvA	NC_999999999.1	1040577	1041926	-	1350	protein_coding	maltose-6'-phosphate glucosidase&&sp|P54716|GLVA_BACSU Maltose-6'-phosphate glucosidase OS=Bacillus subtilis (strain 168) OX=224308 GN=glvA PE=1 SV=1 && PF11975:Family 4 glycosyl hydrolase C-terminal domain|PF02056:Family 4 glycosyl hydrolase	-
Y79_RS0102470	5398	5163	4723	6202	5777	4962	385.407	369.491	361.325	400.887	476.701	375.593	5426.92	6453.24	5084.5	5217.36	5001.91	4891.37	0.166872	rnjA	NC_999999999.1	548269	549936	+	1668	protein_coding	ribonuclease J1&&sp|Q45493|RNJ1_BACSU Ribonuclease J1 OS=Bacillus subtilis (strain 168) OX=224308 GN=rnjA PE=1 SV=1 && PF22505:Ribonuclease J, beta-CASP domain|PF17770:Ribonuclease J C-terminal domain|PF00753:Metallo-beta-lactamase superfamily	Lactamase_B
Y79_RS0100995	5811	5458	5595	6330	4857	4081	329.074	309.808	339.498	324.527	317.884	245.01	5538.92	5425.55	4181.75	5616.54	5287.71	5794.45	-0.140735	nrdE	NC_999999999.1	204637	206739	-	2103	protein_coding	class 1b ribonucleoside-diphosphate reductase subunit alpha&&sp|P50620|RIR1_BACSU Ribonucleoside-diphosphate reductase subunit alpha OS=Bacillus subtilis (strain 168) OX=224308 GN=nrdE PE=1 SV=1 && PF02867:Ribonucleotide reductase, barrel domain|PF08343:Ribonucleotide reductase N-terminal|PF00317:Ribonucleotide reductase, all-alpha domain	Ribonuc_red_lgC
Y79_RS0112460	5251	5187	4727	4688	6058	5942	450.217	445.772	434.27	363.891	600.298	540.116	4102.13	6767.13	6088.7	5075.28	5025.16	4895.51	0.177247	fumC	NC_999999999.1	2422465	2423853	+	1389	protein_coding	class II fumarate hydratase&&sp|P07343|FUMC_BACSU Fumarate hydratase class II OS=Bacillus subtilis (strain 168) OX=224308 GN=fumC PE=3 SV=2 && PF00206:Lyase|PF10415:Fumarase C C-terminus	-
Y79_RS0104750	5393	4028	11178	4775	2930	3452	575.504	430.848	1278.13	461.312	361.363	390.538	4178.25	3272.98	3537.22	5212.52	3902.32	11576.5	-0.912967	Y79_RS0104750	NC_999999999.1	954355	955470	+	1116	protein_coding	Rap family tetratricopeptide repeat protein&&sp|O34930|RAPK_BACSU Regulatory protein RapK OS=Bacillus subtilis (strain 168) OX=224308 GN=rapK PE=3 SV=1 && PF18801:response regulator aspartate phosphatase H, N terminal	-
Y79_RS0108270	4762	4749	4180	5360	5777	6921	348.78	348.642	328.044	355.41	489.014	537.409	4690.14	6453.24	7091.87	4602.64	4600.83	4329.01	0.430189	Y79_RS0108270	NC_999999999.1	1609046	1610671	+	1626	protein_coding	copper resistance CopC/CopD family protein&&sp|C0SP95|YCNJ_BACSU Copper transport protein YcnJ OS=Bacillus subtilis (strain 168) OX=224308 GN=ycnJ PE=1 SV=1 && PF04234:CopC domain|PF05425:Copper resistance protein D	-
Y79_RS0102280	5621	5458	4649	5369	4502	5931	625.038	608.334	553.92	540.493	578.57	699.189	4698.02	5028.99	6077.43	5432.89	5287.71	4814.73	0.024704	coxB	NC_999999999.1	512333	513403	-	1071	protein_coding	cytochrome c oxidase subunit II&&sp|P24011|COX2_BACSU Cytochrome c oxidase subunit 2 OS=Bacillus subtilis (strain 168) OX=224308 GN=ctaC PE=3 SV=2 && PF00116:Cytochrome C oxidase subunit II, periplasmic domain|PF00034:Cytochrome c	-
Y79_RS0100560	6453	6698	5711	3231	4114	5274	977.735	1017.23	927.185	443.201	720.413	847.176	2827.21	4595.57	5404.21	6237.05	6489.02	5914.59	-0.53941	Y79_RS0100560	NC_999999999.1	92187	92972	+	786	protein_coding	3-hydroxybutyrate dehydrogenase&&sp|P42317|YXJF_BACSU Uncharacterized oxidoreductase YxjF OS=Bacillus subtilis (strain 168) OX=224308 GN=yxjF PE=3 SV=2 && PF13561:Enoyl-(Acyl carrier protein) reductase	-
Y79_RS0100090	4511	4786	4057	4497	5982	7618	1467.82	1560.95	1414.49	1324.73	2249.6	2627.94	3935	6682.24	7806.08	4360.04	4636.67	4201.62	0.481076	rpsM	NC_999999999.1	12582	12947	-	366	protein_coding	30S ribosomal protein S13&&sp|A7Z0R3|RS13_BACVZ Small ribosomal subunit protein uS13 OS=Bacillus velezensis (strain DSM 23117 / BGSC 10A6 / LMG 26770 / FZB42) OX=326423 GN=rpsM PE=3 SV=1 && PF00416:Ribosomal protein S13/S18	-
Y79_RS0104470	5603	5416	4815	4607	5767	5202	537.256	520.542	494.711	399.929	639.099	528.817	4031.25	6442.07	5330.43	5415.5	5247.02	4986.64	0.0140188	Y79_RS0104470	NC_999999999.1	910147	911388	-	1242	protein_coding	LysM peptidoglycan-binding domain-containing protein&&sp|O31852|CWLS_BACSU D-gamma-glutamyl-meso-diaminopimelic acid endopeptidase CwlS OS=Bacillus subtilis (strain 168) OX=224308 GN=cwlS PE=1 SV=1 && PF01476:LysM domain|PF00877:NlpC/P60 family	LysM
Y79_RS0105660	5575	5573	4989	6369	4043	4530	456.314	457.219	437.549	471.948	382.455	393.09	5573.05	4516.26	4641.84	5388.43	5399.12	5166.85	-0.114944	putP	NC_999999999.1	1129883	1131337	-	1455	protein_coding	sodium/proline symporter PutP&&sp|P94392|PUTP_BACSU High-affinity proline transporter PutP OS=Bacillus subtilis (strain 168) OX=224308 GN=putP PE=1 SV=3 && PF00474:Sodium:solute symporter family	-
Y79_RS0118820	5305	5418	4850	4888	4899	5703	227.178	232.561	222.545	189.503	242.463	258.916	4277.13	5472.46	5843.8	5127.47	5248.95	5022.89	0.0179364	Y79_RS0118820	NC_999999999.1	3538105	3540885	+	2781	protein_coding	transglycosylase domain-containing protein&&sp|P39793|PBPA_BACSU Penicillin-binding protein 1A/1B OS=Bacillus subtilis (strain 168) OX=224308 GN=ponA PE=1 SV=1 && PF00905:Penicillin binding protein transpeptidase domain|PF00912:Transglycosylase	-
Y79_RS0109520	5803	5934	5325	4535	4615	4783	1023.84	1049.4	1006.68	724.368	941.039	894.649	3968.25	5155.22	4901.08	5608.8	5748.86	5514.83	-0.266888	Y79_RS0109520	NC_999999999.1	1859546	1860220	+	675	protein_coding	DUF3298 and DUF4163 domain-containing protein&&-- && PF13739:Deacetylase PdaC	-
Y79_RS0102550	4934	4931	4475	7576	4428	4559	492.127	492.98	478.261	684.103	510.438	482.083	6629.2	4946.33	4671.55	4768.89	4777.15	4634.52	0.1964	Y79_RS0102550	NC_999999999.1	565679	566872	-	1194	protein_coding	ABC transporter permease&&sp|O31712|YKNZ_BACSU Uncharacterized ABC transporter permease YknZ OS=Bacillus subtilis (strain 168) OX=224308 GN=yknZ PE=1 SV=1 && PF12704:MacB-like periplasmic core domain|PF02687:FtsX-like permease C-terminal	-
Y79_RS0118975	1702	1873	1549	5580	8353	11621	187.16	206.447	182.515	555.51	1061.58	1354.79	4882.65	9330.78	11907.9	1645.04	1814.56	1604.22	2.36686	hisC	NC_999999999.1	3568259	3569341	-	1083	protein_coding	histidinol-phosphate transaminase&&sp|A7Z614|HIS8_BACVZ Histidinol-phosphate aminotransferase OS=Bacillus velezensis (strain DSM 23117 / BGSC 10A6 / LMG 26770 / FZB42) OX=326423 GN=hisC PE=3 SV=1 && PF00155:Aminotransferase class I and II	Aminotran_1_2
Y79_RS0100245	5079	5142	4949	3560	5402	6485	1450.52	1471.95	1514.46	920.449	1783.03	1963.5	3115.1	6034.34	6645.1	4909.03	4981.57	5125.42	0.0728123	rpsL	NC_999999999.1	30836	31252	-	417	protein_coding	30S ribosomal protein S12&&sp|A7Z0N2|RS12_BACVZ Small ribosomal subunit protein uS12 OS=Bacillus velezensis (strain DSM 23117 / BGSC 10A6 / LMG 26770 / FZB42) OX=326423 GN=rpsL PE=3 SV=1 && PF00164:Ribosomal protein S12/S23	Ribosomal_S12
Y79_RS0118965	3077	2910	2566	4301	7352	10352	284.729	269.906	254.422	360.31	786.261	1015.55	3763.49	8212.6	10607.6	2974.03	2819.21	2657.47	1.41806	aroA	NC_999999999.1	3565794	3567080	-	1287	protein_coding	3-phosphoshikimate 1-carboxyvinyltransferase&&sp|A7Z612|AROA_BACVZ 3-phosphoshikimate 1-carboxyvinyltransferase OS=Bacillus velezensis (strain DSM 23117 / BGSC 10A6 / LMG 26770 / FZB42) OX=326423 GN=aroA PE=3 SV=1 && PF00275:EPSP synthase (3-phosphoshikimate 1-carboxyvinyltransferase)	EPSP_synthase
Y79_RS0107825	6177	6408	5572	5081	4345	2810	1219.95	1268.54	1179.15	908.485	991.773	588.363	4446.01	4853.61	2879.37	5970.29	6208.07	5770.63	-0.559524	Y79_RS0107825	NC_999999999.1	1532603	1533205	-	603	protein_coding	PP2C family serine/threonine-protein phosphatase&&sp|P17906|RSBX_BACSU Phosphoserine phosphatase RsbX OS=Bacillus subtilis (strain 168) OX=224308 GN=rsbX PE=1 SV=1 && PF07228:Stage II sporulation protein E (SpoIIE)	SpoIIE
Y79_RS0119310	5369	5425	4773	4993	5044	4753	572.943	580.275	545.763	482.373	622.086	537.725	4369.01	5634.44	4870.34	5189.33	5255.74	4943.15	-0.0492175	ribD	NC_999999999.1	3626261	3627376	-	1116	protein_coding	bifunctional diaminohydroxyphosphoribosylaminopyrimidine deaminase/5-amino-6-(5-phosphoribosylamino)uracil reductase RibD&&sp|P70814|RIBD_BACAM Riboflavin biosynthesis protein RibD OS=Bacillus amyloliquefaciens OX=1390 GN=ribD PE=3 SV=1 && PF01872:RibD C-terminal domain|PF00383:Cytidine and deoxycytidylate deaminase zinc-binding region	RibD_C
Y79_RS0112800	5830	5803	5190	3463	4422	5496	800.814	798.972	763.88	430.645	702.004	800.357	3030.22	4939.63	5631.69	5634.9	5621.94	5375.01	-0.290318	Y79_RS0112800	NC_999999999.1	2481559	2482425	-	867	protein_coding	endonuclease I family protein&&sp|O32150|BSN2_BACSU Extracellular ribonuclease OS=Bacillus subtilis (strain 168) OX=224308 GN=bsn PE=3 SV=1 && PF04231:Endonuclease I	-
Y79_RS0118010	5437	5491	5705	3026	4581	5899	577.097	584.194	648.843	290.778	561.962	663.807	2647.83	5117.24	6044.64	5255.05	5319.68	5908.37	-0.255416	rpoD	NC_999999999.1	3406373	3407494	+	1122	protein_coding	RNA polymerase sigma factor RpoD&&sp|P06224|SIGA_BACSU RNA polymerase sigma factor SigA OS=Bacillus subtilis (strain 168) OX=224308 GN=sigA PE=1 SV=2 && PF03979:Sigma-70 factor, region 1.1|PF04545:Sigma-70, region 4|PF00140:Sigma-70 factor, region 1.2|PF04539:Sigma-70 region 3|PF04542:Sigma-70 region 2	Sigma70_r3
Y79_RS0119300	5325	5478	4987	4667	5041	4336	529.795	546.294	531.645	420.368	579.645	457.353	4083.75	5631.08	4443.05	5146.8	5307.08	5164.78	-0.14183	Y79_RS0119300	NC_999999999.1	3624422	3625618	-	1197	protein_coding	bifunctional 3,4-dihydroxy-2-butanone-4-phosphate synthase/GTP cyclohydrolase II&&sp|A7Z675|RIBBA_BACVZ Riboflavin biosynthesis protein RibBA OS=Bacillus velezensis (strain DSM 23117 / BGSC 10A6 / LMG 26770 / FZB42) OX=326423 GN=ribBA PE=3 SV=1 && PF00926:3,4-dihydroxy-2-butanone 4-phosphate synthase|PF00925:GTP cyclohydrolase II	DHBP_synthase
Y79_RS0106710	4809	4896	4071	5452	5338	5162	400.219	408.414	363.026	410.773	513.427	455.444	4770.65	5962.85	5289.44	4648.07	4743.24	4216.12	0.23559	gatB	NC_999999999.1	1339365	1340795	-	1431	protein_coding	Asp-tRNA(Asn)/Glu-tRNA(Gln) amidotransferase subunit GatB&&sp|A7Z268|GATB_BACVZ Aspartyl/glutamyl-tRNA(Asn/Gln) amidotransferase subunit B OS=Bacillus velezensis (strain DSM 23117 / BGSC 10A6 / LMG 26770 / FZB42) OX=326423 GN=gatB PE=3 SV=1 && PF02934:GatB/GatE catalytic domain|PF02637:GatB domain	-
Y79_RS0119150	4575	4527	4032	5900	5298	5210	427.33	423.837	403.54	498.916	571.928	515.922	5162.66	5918.17	5338.63	4421.9	4385.75	4175.73	0.338622	gudB	NC_999999999.1	3598709	3599983	-	1275	protein_coding	NAD-specific glutamate dehydrogenase&&sp|P50735|GUDB_BACSU Cryptic catabolic NAD-specific glutamate dehydrogenase GudB OS=Bacillus subtilis (strain 168) OX=224308 GN=gudB PE=1 SV=2 && PF02812:Glu/Leu/Phe/Val dehydrogenase, dimerisation domain|PF00208:Glutamate/Leucine/Phenylalanine/Valine dehydrogenase	-
Y79_RS0111550	4171	4229	3564	5377	6910	5169	353.044	358.791	323.236	412.033	675.964	463.841	4705.02	7718.86	5296.61	4031.42	4097.05	3691.05	0.584107	Y79_RS0111550	NC_999999999.1	2251008	2252414	+	1407	protein_coding	NlpC/P60 family protein&&sp|P40767|CWLO_BACSU Peptidoglycan DL-endopeptidase CwlO OS=Bacillus subtilis (strain 168) OX=224308 GN=cwlO PE=1 SV=2 && PF00877:NlpC/P60 family|PF24568:Peptidoglycan hydrolase PcsB, coiled-coil domain	-
Y79_RS0101910	5271	5250	4573	4591	5426	4197	1056.79	1055.05	982.407	833.31	1257.28	892.09	4017.25	6061.15	4300.62	5094.61	5086.2	4736.02	-0.0531392	cysC	NC_999999999.1	441694	442287	-	594	protein_coding	adenylyl-sulfate kinase&&sp|A7Z4I0|CYSC_BACVZ Adenylyl-sulfate kinase OS=Bacillus velezensis (strain DSM 23117 / BGSC 10A6 / LMG 26770 / FZB42) OX=326423 GN=cysC PE=3 SV=1 && PF01583:Adenylylsulphate kinase	-
Y79_RS0100600	4271	4191	4053	5180	5575	5984	339.094	333.522	344.796	372.327	511.556	503.682	4532.64	6227.59	6131.73	4128.07	4060.24	4197.48	0.447522	Y79_RS0100600	NC_999999999.1	134525	136024	+	1500	protein_coding	cellulase family glycosylhydrolase&&sp|P07983|GUN1_BACIU Endoglucanase OS=Bacillus subtilis OX=1423 GN=bglC PE=3 SV=2 && PF00150:Cellulase (glycosyl hydrolase family 5)|PF00942:Cellulose binding domain	-
Y79_RS0101620	5054	5088	4440	4818	4663	4833	771.654	778.665	726.382	665.975	822.831	782.309	4215.88	5208.84	4952.32	4884.87	4929.25	4598.28	-0.00370837	codY	NC_999999999.1	384285	385064	-	780	protein_coding	GTP-sensing pleiotropic transcriptional regulator CodY&&sp|A7Z4N7|CODY_BACVZ Global transcriptional regulator CodY OS=Bacillus velezensis (strain DSM 23117 / BGSC 10A6 / LMG 26770 / FZB42) OX=326423 GN=codY PE=3 SV=1 && PF06018:CodY GAF-like domain|PF08222:CodY helix-turn-helix domain	CodY
Y79_RS0115005	5583	5482	4766	3686	4823	4529	416.598	410.019	381.064	249.005	415.934	358.283	3225.35	5387.57	4640.81	5396.17	5310.96	4935.9	-0.239309	Y79_RS0115005	NC_999999999.1	2895514	2897109	-	1596	protein_coding	MFS transporter&&sp|P54585|YHCA_BACSU Uncharacterized MFS-type transporter YhcA OS=Bacillus subtilis (strain 168) OX=224308 GN=yhcA PE=3 SV=2 && PF07690:Major Facilitator Superfamily	MFS_1
Y79_RS0114545	4828	4885	5120	4612	4522	4737	670.135	679.635	761.481	579.546	725.409	697.064	4035.62	5051.33	4853.95	4666.43	4732.58	5302.52	-0.0767585	Y79_RS0114545	NC_999999999.1	2806628	2807485	+	858	protein_coding	peptidylprolyl isomerase&&sp|P24327|PRSA_BACSU Foldase protein PrsA OS=Bacillus subtilis (strain 168) OX=224308 GN=prsA PE=1 SV=1 && PF13616:PPIC-type PPIASE domain	-
Y79_RS0101965	2109	2077	1935	12163	8394	1681	195.155	192.644	191.858	1018.94	897.698	164.909	10643	9376.58	1722.5	2038.42	2012.2	2003.98	1.8444	Y79_RS0101965	NC_999999999.1	452918	454204	-	1287	protein_coding	dihydroorotase&&sp|P25995|PYRC_BACSU Dihydroorotase OS=Bacillus subtilis (strain 168) OX=224308 GN=pyrC PE=3 SV=2 && PF01979:Amidohydrolase family	Amidohydro_1
Y79_RS0100370	5395	5409	4866	7230	3064	2262	588.371	591.279	568.625	713.841	386.194	261.533	6326.44	3422.66	2317.84	5214.46	5240.24	5039.46	-0.360524	Y79_RS0100370	NC_999999999.1	57368	58459	-	1092	protein_coding	protein arginine kinase&&sp|A7Z0K7|MCSB_BACVZ Protein-arginine kinase OS=Bacillus velezensis (strain DSM 23117 / BGSC 10A6 / LMG 26770 / FZB42) OX=326423 GN=mcsB PE=3 SV=1 && PF00217:ATP:guanido phosphotransferase, C-terminal catalytic domain	-
Y79_RS0114030	4425	4480	4123	4708	6562	3880	432.661	439.065	431.959	416.749	741.53	402.199	4119.63	7330.13	3975.79	4276.92	4340.22	4269.98	0.259267	argJ	NC_999999999.1	2712860	2714077	-	1218	protein_coding	bifunctional ornithine acetyltransferase/N-acetylglutamate synthase&&sp|Q9ZJ14|ARGJ_BACAM Arginine biosynthesis bifunctional protein ArgJ OS=Bacillus amyloliquefaciens OX=1390 GN=argJ PE=3 SV=1 && PF01960:ArgJ family	-
Y79_RS0103285	5188	5206	4637	3118	4337	5616	562.704	565.979	538.904	306.168	543.659	645.775	2728.33	4844.68	5754.65	5014.39	5043.57	4802.3	-0.157165	Y79_RS0103285	NC_999999999.1	694889	695986	-	1098	protein_coding	mandelate racemase/muconate lactonizing enzyme family protein&&sp|O34508|AEEP_BACSU L-Ala-D/L-Glu epimerase OS=Bacillus subtilis (strain 168) OX=224308 GN=ykfB PE=1 SV=1 && PF13378:Enolase C-terminal domain-like|PF02746:Mandelate racemase / muconate lactonizing enzyme, N-terminal domain	MR_MLE_N
Y79_RS0113900	4942	4923	4524	4233	4232	4911	546.474	545.648	536.023	423.759	540.841	575.719	3703.99	4727.39	5032.24	4776.62	4769.4	4685.27	-0.080151	Y79_RS0113900	NC_999999999.1	2685716	2686792	-	1077	protein_coding	ABC transporter ATP-binding protein&&sp|P24136|OPPD_BACSU Oligopeptide transport ATP-binding protein OppD OS=Bacillus subtilis (strain 168) OX=224308 GN=oppD PE=1 SV=2 && PF08352:Oligopeptide/dipeptide transporter, C-terminal region|PF00005:ABC transporter	ABC_tran
Y79_RS0118985	1233	1199	1002	5514	8154	10442	122.062	118.974	106.287	494.182	932.921	1095.91	4824.9	9108.48	10699.8	1191.74	1161.59	1037.72	2.8607	trpB	NC_999999999.1	3570143	3571345	-	1203	protein_coding	tryptophan synthase subunit beta&&sp|A7Z616|TRPB_BACVZ Tryptophan synthase beta chain OS=Bacillus velezensis (strain DSM 23117 / BGSC 10A6 / LMG 26770 / FZB42) OX=326423 GN=trpB PE=3 SV=1 && PF00291:Pyridoxal-phosphate dependent enzyme	PALP
Y79_RS0109260	5686	5641	5009	5726	3268	2111	644.911	641.306	608.749	587.96	428.383	253.837	5010.4	3650.54	2163.12	5495.72	5465	5187.56	-0.577023	Y79_RS0109260	NC_999999999.1	1805882	1806931	+	1050	protein_coding	fatty acid desaturase&&sp|O34653|DES_BACSU Fatty acid desaturase OS=Bacillus subtilis (strain 168) OX=224308 GN=des PE=2 SV=1 && PF00487:Fatty acid desaturase	-
Y79_RS0103605	5419	5467	4730	4090	3986	3726	1378.97	1394.45	1289.71	942.244	1172.28	1005.2	3578.86	4452.59	3817.99	5237.65	5296.43	4898.61	-0.381361	Y79_RS0103605	NC_999999999.1	747033	747500	+	468	protein_coding	DinB family protein&&sp|O34334|YJOA_BACSU Uncharacterized protein YjoA OS=Bacillus subtilis (strain 168) OX=224308 GN=yjoA PE=1 SV=1 && PF05163:DinB family	-
Y79_RS0102560	4547	4475	4937	6913	2996	3488	476.263	469.819	554.089	655.529	362.678	387.322	6049.06	3346.7	3574.11	4394.84	4335.38	5112.99	-0.0938225	Y79_RS0102560	NC_999999999.1	567562	568698	-	1137	protein_coding	efflux RND transporter periplasmic adaptor subunit&&sp|O31710|YKNX_BACSU Putative efflux system component YknX OS=Bacillus subtilis (strain 168) OX=224308 GN=yknX PE=1 SV=1 && PF16576:Barrel-sandwich domain of CusB or HlyD membrane-fusion	-
Y79_RS0110390	3965	3940	3744	6041	5202	4441	550.349	548.16	556.833	759.115	834.493	653.506	5286.04	5810.93	4550.64	3832.31	3817.07	3877.47	0.440906	Y79_RS0110390	NC_999999999.1	2031469	2032326	+	858	protein_coding	class II fructose-bisphosphate aldolase&&sp|P13243|ALF_BACSU Probable fructose-bisphosphate aldolase OS=Bacillus subtilis (strain 168) OX=224308 GN=fbaA PE=1 SV=2 && PF01116:Fructose-bisphosphate aldolase class-II	F_bP_aldolase
Y79_RS0109870	3027	3050	2823	5821	6298	6255	586.164	592.002	585.75	1020.49	1409.51	1284.13	5093.53	7035.23	6409.43	2925.7	2954.84	2923.63	1.07411	qoxC	NC_999999999.1	1929751	1930365	+	615	protein_coding	cytochrome aa3 quinol oxidase subunit III&&sp|E0TW65|QOX3_BACSH Quinol oxidase subunit 3 OS=Bacillus spizizenii (strain ATCC 23059 / NRRL B-14472 / W23) OX=655816 GN=qoxC PE=1 SV=1 && PF00510:Cytochrome c oxidase subunit III	-
Y79_RS0114665	3345	3260	3000	5143	5522	6709	197.014	192.457	189.329	274.234	375.885	418.922	4500.26	6168.39	6874.63	3233.06	3158.29	3106.94	0.885065	Y79_RS0114665	NC_999999999.1	2829948	2831969	-	2022	protein_coding	ABC transporter ATP-binding protein&&sp|O07549|YHEH_BACSU Probable multidrug resistance ABC transporter ATP-binding/permease protein YheH OS=Bacillus subtilis (strain 168) OX=224308 GN=yheH PE=1 SV=1 && PF00664:ABC transporter transmembrane region|PF00005:ABC transporter	ABC_membrane
Y79_RS0115430	4287	4426	4126	5312	3753	4943	363.637	376.307	375.006	407.922	367.918	444.508	4648.14	4192.32	5065.03	4143.54	4287.91	4273.08	0.130377	alaP	NC_999999999.1	2955349	2956752	+	1404	protein_coding	alanine permease AlaP&&sp|O34618|YTNA_BACSU Uncharacterized amino acid permease YtnA OS=Bacillus subtilis (strain 168) OX=224308 GN=ytnA PE=3 SV=1 && PF00324:Amino acid permease	AA_permease
Y79_RS0100990	4416	4435	4828	4662	4452	3999	531.222	534.757	622.313	507.718	618.956	510.003	4079.38	4973.14	4097.73	4268.22	4296.63	5000.11	-0.0448777	nrdF	NC_999999999.1	203630	204619	-	990	protein_coding	class 1b ribonucleoside-diphosphate reductase subunit beta&&sp|P50621|RIR2_BACSU Ribonucleoside-diphosphate reductase subunit beta OS=Bacillus subtilis (strain 168) OX=224308 GN=nrdF PE=1 SV=1 && PF00268:Ribonucleotide reductase, small chain	-
Y79_RS0114430	5088	5077	4452	6178	2765	3231	259.614	259.66	243.406	285.386	163.055	174.78	5405.92	3088.66	3310.77	4917.73	4918.59	4610.7	-0.291136	Y79_RS0114430	NC_999999999.1	2785429	2787762	-	2334	protein_coding	YhgE/Pip domain-containing protein&&sp|P32399|YHGE_BACSU Uncharacterized protein YhgE OS=Bacillus subtilis (strain 168) OX=224308 GN=yhgE PE=4 SV=2 && PF12698:ABC-2 family transporter protein	-
Y79_RS0101415	4509	4394	3963	4475	4845	4595	316.806	309.449	298.353	284.649	393.427	342.273	3915.75	5412.14	4708.44	4358.11	4256.9	4104.27	0.141965	proS	NC_999999999.1	348368	350062	-	1695	protein_coding	proline--tRNA ligase&&sp|A7Z4S8|SYP_BACVZ Proline--tRNA ligase OS=Bacillus velezensis (strain DSM 23117 / BGSC 10A6 / LMG 26770 / FZB42) OX=326423 GN=proS PE=3 SV=1 && PF00587:tRNA synthetase class II core domain (G, H, P, S and T)|PF04073:Aminoacyl-tRNA editing domain|PF03129:Anticodon binding domain	tRNA-synt_2b
Y79_RS0103300	4426	4546	4052	3723	4153	5863	510.757	525.833	501.033	388.955	553.888	717.293	3257.73	4639.14	6007.75	4277.89	4404.16	4196.45	0.11049	Y79_RS0103300	NC_999999999.1	698635	699666	-	1032	protein_coding	ABC transporter ATP-binding protein&&sp|P26905|DPPD_BACSU Dipeptide transport ATP-binding protein DppD OS=Bacillus subtilis (strain 168) OX=224308 GN=dppD PE=3 SV=1 && PF08352:Oligopeptide/dipeptide transporter, C-terminal region|PF00005:ABC transporter	ABC_tran
Y79_RS0105085	4779	5216	4457	5577	3658	3011	1709.13	1869.79	1707.95	1805.69	1511.96	1141.62	4880.02	4086.19	3085.34	4619.07	5053.26	4615.88	-0.245501	Y79_RS0105085	NC_999999999.1	1010753	1011085	-	333	protein_coding	SdpI family protein&&sp|O31580|YFHL_BACSU Uncharacterized protein YfhL OS=Bacillus subtilis (strain 168) OX=224308 GN=yfhL PE=4 SV=1 && PF13630:SdpI/YfhL protein family	-
Y79_RS0118465	4820	4662	4155	4630	4493	3933	301.8	292.59	278.764	262.456	325.137	261.078	4051.37	5018.94	4030.1	4658.7	4516.54	4303.12	-0.0411878	dxs	NC_999999999.1	3476467	3478368	+	1902	protein_coding	1-deoxy-D-xylulose-5-phosphate synthase&&sp|A7Z6J5|DXS_BACVZ 1-deoxy-D-xylulose-5-phosphate synthase OS=Bacillus velezensis (strain DSM 23117 / BGSC 10A6 / LMG 26770 / FZB42) OX=326423 GN=dxs PE=3 SV=1 && PF13292:1-deoxy-D-xylulose-5-phosphate synthase|PF02779:Transketolase, pyrimidine binding domain|PF02780:Transketolase, C-terminal domain	-
Y79_RS0115310	4698	4472	4087	5500	4438	3449	683.143	651.803	636.792	724.044	745.836	531.699	4812.65	4957.5	3534.15	4540.78	4332.47	4232.69	0.0216692	menB	NC_999999999.1	2935171	2935989	+	819	protein_coding	1,4-dihydroxy-2-naphthoyl-CoA synthase&&sp|P23966|MENB_BACSU 1,4-dihydroxy-2-naphthoyl-CoA synthase OS=Bacillus subtilis (strain 168) OX=224308 GN=menB PE=1 SV=2 && PF00378:Enoyl-CoA hydratase/isomerase	ECH
Y79_RS0111640	4474	4324	4127	7719	3363	2623	892.491	864.589	882.138	1394.03	775.34	554.728	6754.33	3756.66	2687.76	4324.28	4189.09	4274.12	0.0458036	clpP	NC_999999999.1	2268110	2268706	-	597	protein_coding	ATP-dependent Clp endopeptidase proteolytic subunit ClpP&&sp|A7Z939|CLPP_BACVZ ATP-dependent Clp protease proteolytic subunit OS=Bacillus velezensis (strain DSM 23117 / BGSC 10A6 / LMG 26770 / FZB42) OX=326423 GN=clpP PE=3 SV=1 && PF00574:Clp protease	-
Y79_RS0119390	4780	5073	4446	2956	4502	4860	741.223	788.5	738.729	414.982	806.834	798.972	2586.58	5028.99	4979.99	4620.04	4914.72	4604.49	-0.166952	sigF	NC_999999999.1	3637821	3638588	-	768	protein_coding	RNA polymerase sporulation sigma factor SigF&&sp|P07860|RPSF_BACSU RNA polymerase sigma-F factor OS=Bacillus subtilis (strain 168) OX=224308 GN=sigF PE=1 SV=1 && PF04539:Sigma-70 region 3|PF04542:Sigma-70 region 2|PF04545:Sigma-70, region 4	Sigma70_r2
Y79_RS0100895	5166	3776	10310	3877	1209	2174	674.593	494.237	1442.58	458.339	182.462	300.968	3392.48	1350.52	2227.67	4993.12	3658.19	10677.5	-1.4712	Y79_RS0100895	NC_999999999.1	181326	182237	-	912	protein_coding	helix-turn-helix transcriptional regulator&&sp|O34920|YOBV_BACSU Uncharacterized HTH-type transcriptional regulator YobV OS=Bacillus subtilis (strain 168) OX=224308 GN=yobV PE=4 SV=1 && PF08279:HTH domain|PF13280:WYL domain	HTH_11
Y79_RS0116990	5423	5473	4802	2586	3893	4304	414.795	419.6	393.559	179.071	344.14	349.012	2262.82	4348.7	4410.26	5241.52	5302.24	4973.18	-0.49367	Y79_RS0116990	NC_999999999.1	3218400	3219956	+	1557	protein_coding	2-isopropylmalate synthase&&sp|A7Z7B8|LEU1_BACVZ 2-isopropylmalate synthase OS=Bacillus velezensis (strain DSM 23117 / BGSC 10A6 / LMG 26770 / FZB42) OX=326423 GN=leuA PE=3 SV=1 && PF08502:LeuA allosteric (dimerisation) domain|PF00682:HMGL-like|PF22617:Homocitrate synthase post-HMGL domain-like	HMGL-like
Y79_RS0108625	4515	4379	4080	4285	4495	4670	280.49	272.679	271.591	240.999	322.736	307.575	3749.49	5021.17	4785.29	4363.91	4242.37	4225.44	0.0790353	gyrB	NC_999999999.1	1683106	1685022	-	1917	protein_coding	DNA topoisomerase (ATP-hydrolyzing) subunit B&&sp|P05652|GYRB_BACSU DNA gyrase subunit B OS=Bacillus subtilis (strain 168) OX=224308 GN=gyrB PE=3 SV=1 && PF01751:Toprim domain|PF00986:DNA gyrase B subunit, carboxyl terminus|PF02518:Histidine kinase-, DNA gyrase B-, and HSP90-like ATPase|PF00204:DNA gyrase B	DNA_gyraseB
Y79_RS1000000120490	4636	4592	4308	2954	4836	5034	2968.33	2947.05	2955.56	1712.31	3578.6	3417.09	2584.83	5402.09	5158.28	4480.86	4448.73	4461.57	-0.0268968	rpsN	NC_999999999.1	18990	19175	-	186	protein_coding	30S ribosomal protein S14&&sp|P12878|RS14B_BACSU Small ribosomal subunit protein uS14B OS=Bacillus subtilis (strain 168) OX=224308 GN=rpsN1 PE=1 SV=3 && PF00253:Ribosomal protein S14p/S29e	Ribosomal_S14
Y79_RS0105890	4860	5144	4301	3159	4391	4463	620.35	658.139	588.253	365.051	647.771	603.951	2764.21	4905	4573.18	4697.36	4983.5	4454.32	-0.207592	Y79_RS0105890	NC_999999999.1	1178453	1179385	-	933	protein_coding	aldo/keto reductase&&sp|P46905|YCCK_BACSU Uncharacterized oxidoreductase YccK OS=Bacillus subtilis (strain 168) OX=224308 GN=yccK PE=3 SV=2 && PF00248:Aldo/keto reductase family	Aldo_ket_red
Y79_RS0116985	5550	5455	4866	2753	3930	3677	642.332	632.816	603.439	288.454	525.675	451.164	2408.95	4390.03	3767.78	5364.27	5284.8	5039.46	-0.5704	ilvC	NC_999999999.1	3217385	3218413	+	1029	protein_coding	ketol-acid reductoisomerase&&sp|A7Z7B9|ILVC_BACVZ Ketol-acid reductoisomerase (NADP(+)) OS=Bacillus velezensis (strain DSM 23117 / BGSC 10A6 / LMG 26770 / FZB42) OX=326423 GN=ilvC PE=3 SV=1 && PF07991:Acetohydroxy acid isomeroreductase, NADPH-binding domain|PF01450:Ketol-acid reductoisomerase, C-terminal domain	-
Y79_RS0104125	4557	4689	4326	2944	4237	5280	367.684	379.221	374.004	215.049	395.104	451.652	2576.08	4732.97	5410.35	4404.5	4542.7	4480.21	-0.0782881	dacB	NC_999999999.1	841506	842981	-	1476	protein_coding	D-alanyl-D-alanine carboxypeptidase/D-alanyl-D-alanine-endopeptidase&&sp|P39844|DACC_BACSU D-alanyl-D-alanine carboxypeptidase DacC OS=Bacillus subtilis (strain 168) OX=224308 GN=dacC PE=1 SV=1 && PF02113:D-Ala-D-Ala carboxypeptidase 3 (S13) family	-
Y79_RS0100755	3990	4010	3457	5054	4970	4540	237.114	238.861	220.13	271.909	341.349	286.032	4422.39	5551.77	4652.08	3856.48	3884.89	3580.23	0.36932	tkt	NC_999999999.1	159742	161745	-	2004	protein_coding	transketolase&&sp|P45694|TKT_BACSU Transketolase OS=Bacillus subtilis (strain 168) OX=224308 GN=tkt PE=3 SV=2 && PF02779:Transketolase, pyrimidine binding domain|PF22613:Transketolase-like TK C-terminal domain|PF00456:Transketolase, thiamine diphosphate binding domain	-
Y79_RS0115420	5052	5038	4689	3636	3913	3691	500.127	499.909	497.383	325.87	447.697	387.378	3181.6	4371.04	3782.12	4882.94	4880.81	4856.15	-0.367396	metK	NC_999999999.1	2951904	2953106	+	1203	protein_coding	methionine adenosyltransferase&&sp|A7Z7Y9|METK_BACVZ S-adenosylmethionine synthase OS=Bacillus velezensis (strain DSM 23117 / BGSC 10A6 / LMG 26770 / FZB42) OX=326423 GN=metK PE=3 SV=1 && PF02772:S-adenosylmethionine synthetase, central domain|PF02773:S-adenosylmethionine synthetase, C-terminal domain|PF00438:S-adenosylmethionine synthetase, N-terminal domain	-
Y79_RS0111325	4398	4236	3820	4133	4358	4960	475.287	458.852	442.342	404.361	544.309	568.272	3616.49	4868.13	5082.45	4250.82	4103.83	3956.18	0.140018	prfB	NC_999999999.1	2203238	2204339	+	1102	protein_coding	peptide chain release factor 2&&sp|P28367|RF2_BACSU Peptide chain release factor 2 OS=Bacillus subtilis (strain 168) OX=224308 GN=prfB PE=1 SV=2 && PF00472:RF-1 domain|PF03462:PCRF domain	-
Y79_RS0108730	4172	4021	3613	3880	5388	4765	1725.18	1666.63	1600.86	1452.53	2574.99	2088.94	3395.1	6018.7	4882.64	4032.39	3895.54	3741.8	0.292712	rpsF	NC_999999999.1	1705622	1705909	+	288	protein_coding	30S ribosomal protein S6&&sp|A7ZAU9|RS6_BACVZ Small ribosomal subunit protein bS6 OS=Bacillus velezensis (strain DSM 23117 / BGSC 10A6 / LMG 26770 / FZB42) OX=326423 GN=rpsF PE=3 SV=1 && PF01250:Ribosomal protein S6	-
Y79_RS0106830	5264	5119	4596	5521	3057	2227	484.841	472.59	453.584	460.368	325.414	217.459	4831.02	3414.84	2281.98	5087.84	4959.28	4759.84	-0.491926	purB	NC_999999999.1	1367991	1369283	-	1293	protein_coding	adenylosuccinate lyase&&sp|P12047|PUR8_BACSU Adenylosuccinate lyase OS=Bacillus subtilis (strain 168) OX=224308 GN=purB PE=1 SV=1 && PF00206:Lyase|PF10397:Adenylosuccinate lyase C-terminus	-
Y79_RS0108245	4436	4462	4023	4392	4502	3917	470.848	474.717	457.545	422.042	552.271	440.775	3843.12	5028.99	4013.7	4287.55	4322.78	4166.41	0.0120885	Y79_RS0108245	NC_999999999.1	1604730	1605851	-	1122	protein_coding	mannitol-1-phosphate 5-dehydrogenase&&sp|A7Z1E8|MTLD_BACVZ Mannitol-1-phosphate 5-dehydrogenase OS=Bacillus velezensis (strain DSM 23117 / BGSC 10A6 / LMG 26770 / FZB42) OX=326423 GN=mtlD PE=3 SV=1 && PF08125:Mannitol dehydrogenase C-terminal domain|PF01232:Mannitol dehydrogenase Rossmann domain	Mannitol_dh
Y79_RS0111425	4728	4878	4293	5581	2846	3321	1564.07	1617.48	1521.72	1671.46	1088.11	1164.72	4883.52	3179.14	3402.99	4569.78	4725.8	4446.04	-0.261022	Y79_RS0111425	NC_999999999.1	2226212	2226571	+	360	protein_coding	phage holin family protein&&sp|O34648|YVLD_BACSU Uncharacterized membrane protein YvlD OS=Bacillus subtilis (strain 168) OX=224308 GN=yvlD PE=3 SV=1 && PF04020:Mycobacterial 4 TMS phage holin, superfamily IV	-
Y79_RS0110395	4100	4144	3640	4416	4344	4996	764.126	774.136	726.904	745.099	935.683	987.138	3864.12	4852.5	5119.34	3962.79	4014.7	3769.76	0.235944	fsa	NC_999999999.1	2032445	2033083	+	639	protein_coding	fructose-6-phosphate aldolase&&sp|A7Z9T0|TAL_BACVZ Probable transaldolase OS=Bacillus velezensis (strain DSM 23117 / BGSC 10A6 / LMG 26770 / FZB42) OX=326423 GN=tal PE=3 SV=1 && PF00923:Transaldolase/Fructose-6-phosphate aldolase	-
Y79_RS0109095	3415	3294	3616	4782	4566	5833	364.425	352.337	413.467	461.989	563.134	659.909	4184.38	5100.48	5977.01	3300.72	3191.23	3744.9	0.576101	Y79_RS0109095	NC_999999999.1	1771143	1772258	+	1116	protein_coding	aspartate phosphatase&&sp|P96649|RAPI_BACSU Response regulator aspartate phosphatase I OS=Bacillus subtilis (strain 168) OX=224308 GN=rapI PE=1 SV=1 && PF18801:response regulator aspartate phosphatase H, N terminal	-
Y79_RS0108080	5918	5805	5238	3854	2919	1644	409.283	402.409	388.158	241.304	233.314	120.538	3372.35	3260.69	1684.59	5719.96	5623.88	5424.72	-1.01147	Y79_RS0108080	NC_999999999.1	1569989	1571710	-	1722	protein_coding	pyruvate oxidase&&sp|P96591|YDAP_BACSU Putative thiamine pyrophosphate-containing protein YdaP OS=Bacillus subtilis (strain 168) OX=224308 GN=ydaP PE=2 SV=1 && PF02775:Thiamine pyrophosphate enzyme, C-terminal TPP binding domain|PF00205:Thiamine pyrophosphate enzyme, central domain|PF02776:Thiamine pyrophosphate enzyme, N-terminal TPP binding domain	TPP_enzyme_N
Y79_RS0110965	2046	2039	1862	5122	7589	6710	142.243	142.088	138.707	322.38	609.771	494.563	4481.89	8477.35	6875.66	1977.53	1975.38	1928.38	1.75371	alsS	NC_999999999.1	2127265	2128977	+	1713	protein_coding	acetolactate synthase AlsS&&sp|Q04789|ILVX_BACSU Acetolactate synthase OS=Bacillus subtilis (strain 168) OX=224308 GN=alsS PE=2 SV=3 && PF02775:Thiamine pyrophosphate enzyme, C-terminal TPP binding domain|PF00205:Thiamine pyrophosphate enzyme, central domain|PF02776:Thiamine pyrophosphate enzyme, N-terminal TPP binding domain	TPP_enzyme_N
Y79_RS0117300	4438	4229	3718	4303	3913	4619	238.076	227.396	213.714	208.98	242.603	262.695	3765.24	4371.04	4733.04	4289.48	4097.05	3850.54	0.0725344	secDF	NC_999999999.1	3276606	3278825	+	2220	protein_coding	protein translocase subunit SecDF&&sp|O32047|SECDF_BACSU Protein translocase subunit SecDF OS=Bacillus subtilis (strain 168) OX=224308 GN=secDF PE=1 SV=2 && PF22599:SecDF, P1 head subdomain|PF21760:Protein translocase subunit SecDF, P1 domain, N-terminal|PF02355:Protein export membrane protein SecD/SecF, C-terminal	-
Y79_RS0101735	4485	4575	4067	4395	3845	3824	149.994	153.362	145.74	133.068	148.616	135.582	3845.74	4295.08	3918.41	4334.91	4432.26	4211.98	-0.106187	smc	NC_999999999.1	405269	408829	-	3561	protein_coding	chromosome segregation protein SMC&&sp|P51834|SMC_BACSU Chromosome partition protein Smc OS=Bacillus subtilis (strain 168) OX=224308 GN=smc PE=1 SV=3 && PF06470:SMC proteins Flexible Hinge Domain|PF02463:RecF/RecN/SMC N terminal domain	SMC_N
Y79_RS0106200	4437	4226	3571	4526	4641	3680	626.822	598.412	540.554	578.859	757.746	551.159	3960.37	5184.26	3770.85	4288.52	4094.15	3698.3	0.0962107	Y79_RS0106200	NC_999999999.1	1238458	1239300	+	843	protein_coding	aldo/keto reductase&&sp|P15339|DKGB_CORSS 2,5-diketo-D-gluconic acid reductase B OS=Corynebacterium sp. (strain SHS752001) OX=268953 GN=dkgB PE=1 SV=3 && PF00248:Aldo/keto reductase family	Aldo_ket_red
Y79_RS0101185	4127	4134	4204	3176	4020	5358	1137.71	1142.31	1241.81	792.652	1280.8	1565.94	2779.09	4490.57	5490.28	3988.89	4005.02	4353.86	0.0472517	Y79_RS0101185	NC_999999999.1	297068	297499	-	432	protein_coding	RicAFT regulatory complex protein RicA family protein&&sp|O31779|YMCA_BACSU Uncharacterized protein YmcA OS=Bacillus subtilis (strain 168) OX=224308 GN=ymcA PE=1 SV=1 && PF06133:Control of competence regulator ComK, YlbF/YmcA	-
Y79_RS0112170	5624	5560	4805	4624	2933	1428	643.394	637.562	589.005	478.909	387.794	173.194	4046.12	3276.33	1463.25	5435.79	5386.52	4976.29	-0.846482	Y79_RS0112170	NC_999999999.1	2364110	2365150	-	1041	protein_coding	oxidoreductase&&sp|O32223|IOLW_BACSU scyllo-inositol 2-dehydrogenase (NADP(+)) IolW OS=Bacillus subtilis (strain 168) OX=224308 GN=iolW PE=1 SV=1 && PF02894:Oxidoreductase family, C-terminal alpha/beta domain|PF01408:Oxidoreductase family, NAD-binding Rossmann fold	GFO_IDH_MocA_C
Y79_RS0100285	3966	3821	3535	5377	3853	4410	1108.73	1070.69	1058.9	1360.87	1244.89	1307.03	4705.02	4304.02	4518.88	3833.28	3701.78	3661.02	0.273024	rplK	NC_999999999.1	41930	42355	-	426	protein_coding	50S ribosomal protein L11&&sp|Q06796|RL11_BACSU Large ribosomal subunit protein uL11 OS=Bacillus subtilis (strain 168) OX=224308 GN=rplK PE=1 SV=3 && PF03946:Ribosomal protein L11, N-terminal domain|PF00298:Ribosomal protein L11, RNA binding domain	-
Y79_RS0109295	4030	3897	3253	5325	4005	4450	514.406	498.594	444.917	615.352	590.828	602.192	4659.52	4473.81	4559.86	3895.14	3775.41	3368.96	0.310767	Y79_RS0109295	NC_999999999.1	1813642	1814574	-	933	protein_coding	aldo/keto reductase&&sp|P46336|IOLS_BACSU Aldo-keto reductase IolS OS=Bacillus subtilis (strain 168) OX=224308 GN=iolS PE=1 SV=1 && PF00248:Aldo/keto reductase family	Aldo_ket_red
Y79_RS0114015	4461	4373	3989	3682	5425	3023	501.67	492.926	480.667	374.864	705.089	360.411	3221.85	6060.03	3097.63	4311.71	4236.56	4131.2	-0.0346941	Y79_RS0114015	NC_999999999.1	2709787	2710845	-	1059	protein_coding	carbamoyl phosphate synthase small subunit&&sp|P36838|CARX_BACSU Carbamoyl phosphate synthase arginine-specific small chain OS=Bacillus subtilis (strain 168) OX=224308 GN=carA PE=3 SV=2 && PF00117:Glutamine amidotransferase class-I|PF00988:Carbamoyl-phosphate synthase small chain, CPSase domain	GATase
Y79_RS1000000121225	4246	3332	10707	2505	1736	2409	3121.38	2455.21	8433.92	1667.17	1474.94	1877.49	2191.94	1939.21	2468.47	4103.91	3228.04	11088.7	-1.48081	Y79_RS1000000121225	NC_999999999.1	1568729	1568890	-	162	protein_coding	hypothetical protein&&-- && -	-
Y79_RS0108090	4343	4260	3879	4333	3693	4368	284.029	279.253	271.823	256.546	279.132	302.851	3791.49	4125.29	4475.84	4197.66	4127.09	4017.28	0.00579454	Y79_RS0108090	NC_999999999.1	1572269	1574089	-	1821	protein_coding	APC family permease&&sp|P96589|KIMA_BACSU Potassium transporter KimA OS=Bacillus subtilis (strain 168) OX=224308 GN=kimA PE=1 SV=1 && PF13520:Amino acid permease	-
Y79_RS0115425	4257	4208	3693	3748	4413	4539	266.969	264.514	248.16	212.795	319.852	301.781	3279.6	4929.57	4651.06	4114.54	4076.71	3824.65	0.0977801	asnB	NC_999999999.1	2953250	2955148	+	1899	protein_coding	asparagine synthase (glutamine-hydrolyzing)&&sp|P54420|ASNB_BACSU Asparagine synthetase [glutamine-hydrolyzing] 1 OS=Bacillus subtilis (strain 168) OX=224308 GN=asnB PE=1 SV=2 && PF13537:Glutamine amidotransferase domain|PF00733:Asparagine synthase	-
Y79_RS0109080	3967	4217	3628	5471	3847	3660	391.739	417.402	383.881	489.109	439.051	383.169	4787.27	4297.32	3750.36	3834.25	4085.43	3757.33	0.136495	Y79_RS0109080	NC_999999999.1	1767219	1768424	+	1206	protein_coding	ornithine--oxo-acid transaminase&&sp|P38021|OAT_BACSU Ornithine aminotransferase OS=Bacillus subtilis (strain 168) OX=224308 GN=rocD PE=1 SV=2 && PF00202:Aminotransferase class-III	Aminotran_3
Y79_RS0117355	3164	3209	2890	3884	5897	5670	211.808	215.324	207.3	235.391	456.242	402.405	3398.6	6587.29	5809.98	3058.12	3108.88	2993.02	0.785981	aspS	NC_999999999.1	3289133	3290911	+	1779	protein_coding	aspartate--tRNA ligase&&sp|A7Z750|SYDND_BACVZ Aspartate--tRNA(Asp/Asn) ligase OS=Bacillus velezensis (strain DSM 23117 / BGSC 10A6 / LMG 26770 / FZB42) OX=326423 GN=aspS PE=3 SV=1 && PF00152:tRNA synthetases class II (D, K and N)|PF01336:OB-fold nucleic acid binding domain|PF02938:GAD domain	tRNA-synt_2
Y79_RS0104690	4950	4908	4903	4481	1866	3578	463.447	460.591	491.871	379.816	201.913	355.148	3921	2084.43	3666.33	4784.35	4754.87	5077.78	-0.595595	Y79_RS0104690	NC_999999999.1	943916	945187	-	1272	protein_coding	glycosyltransferase family 2 protein&&sp|P42092|CGED_BACSU Protein CgeD OS=Bacillus subtilis (strain 168) OX=224308 GN=cgeD PE=4 SV=1 && PF00535:Glycosyl transferase family 2	Glycos_transf_2
Y79_RS0100175	4075	4208	3843	2947	4819	4778	2414.43	2499.07	2439.78	1580.77	3299.9	3001.28	2578.7	5383.1	4895.96	3938.63	4076.71	3979.99	0.100004	rpmC	NC_999999999.1	20807	21007	-	201	protein_coding	50S ribosomal protein L29&&sp|P12873|RL29_BACSU Large ribosomal subunit protein uL29 OS=Bacillus subtilis (strain 168) OX=224308 GN=rpmC PE=1 SV=1 && PF00831:Ribosomal L29 protein	-
Y79_RS0111925	4888	4738	4147	3536	4045	3267	577.501	561.09	524.989	378.214	552.329	409.209	3094.1	4518.5	3347.66	4724.42	4590.17	4294.83	-0.312543	gap	NC_999999999.1	2322349	2323356	+	1008	protein_coding	type I glyceraldehyde-3-phosphate dehydrogenase&&sp|P09124|G3P1_BACSU Glyceraldehyde-3-phosphate dehydrogenase 1 OS=Bacillus subtilis (strain 168) OX=224308 GN=gapA PE=1 SV=2 && PF02800:Glyceraldehyde 3-phosphate dehydrogenase, C-terminal domain|PF00044:Glyceraldehyde 3-phosphate dehydrogenase, NAD binding domain	-
Y79_RS0103880	4548	4472	6510	5478	1786	1802	1861.27	1834.46	2854.73	2029.62	844.75	781.84	4793.4	1995.06	1846.49	4395.8	4332.47	6742.07	-0.841027	abrB	NC_999999999.1	793942	794232	-	291	protein_coding	transition state genes transcriptional regulator AbrB&&sp|P08874|ABRB_BACSU Transition state regulatory protein AbrB OS=Bacillus subtilis (strain 168) OX=224308 GN=abrB PE=1 SV=1 && PF18277:AbrB C-terminal domain|PF04014:Antidote-toxin recognition MazE, bacterial antitoxin	SpoVT_AbrB
Y79_RS0112670	3054	3124	2891	4830	5231	5402	434.536	445.537	440.757	622.168	860.199	814.864	4226.38	5843.33	5535.37	2951.8	3026.53	2994.06	0.7983	csn	NC_999999999.1	2458154	2458990	-	837	protein_coding	chitosanase&&sp|O07921|CHIS_BACSU Chitosanase OS=Bacillus subtilis (strain 168) OX=224308 GN=csn PE=1 SV=1 && PF01374:Glycosyl hydrolase family 46	-
Y79_RS0102340	4795	4634	3980	2935	4236	3935	310.52	300.796	276.171	172.073	317.04	270.159	2568.2	4731.85	4032.15	4634.54	4489.42	4121.88	-0.22532	typA	NC_999999999.1	525572	527410	-	1839	protein_coding	translational GTPase TypA&&sp|O07631|BIPA_BACSU Large ribosomal subunit assembly factor BipA OS=Bacillus subtilis (strain 168) OX=224308 GN=bipA PE=2 SV=1 && PF00679:Elongation factor G C-terminus|PF21018:TypA/BipA C-terminal domain|PF00009:Elongation factor Tu GTP binding domain|PF03144:Elongation factor Tu domain 2	GTP_EFTU
Y79_RS0118970	1827	1864	1609	3488	6127	9576	194.965	199.379	183.979	336.975	755.655	1083.37	3052.09	6844.21	9812.42	1765.86	1805.84	1666.36	1.91166	Y79_RS0118970	NC_999999999.1	3567092	3568207	-	1116	protein_coding	prephenate dehydrogenase&&sp|P20692|TYRA_BACSU Prephenate dehydrogenase OS=Bacillus subtilis (strain 168) OX=224308 GN=tyrA PE=3 SV=2 && PF20463:Prephenate dehydrogenase, dimerization domain|PF01842:ACT domain|PF02153:Prephenate dehydrogenase, nucleotide-binding domain	ACT
Y79_RS0103310	3942	3840	3368	4480	4226	4607	506.43	494.481	463.627	521.056	627.465	627.473	3920.12	4720.68	4720.74	3810.08	3720.19	3488.06	0.278012	Y79_RS0103310	NC_999999999.1	700625	701551	-	927	protein_coding	ABC transporter permease&&sp|P26903|DPPB_BACSU Dipeptide transport system permease protein DppB OS=Bacillus subtilis (strain 168) OX=224308 GN=dppB PE=2 SV=1 && PF00528:Binding-protein-dependent transport system inner membrane component	BPD_transp_1
Y79_RS0108050	4172	3081	8434	4017	2390	2349	1743.34	1290.46	3776.29	1519.65	1154.23	1040.63	3514.98	2669.77	2406.99	4032.39	2984.87	8734.65	-0.874401	Y79_RS0108050	NC_999999999.1	1567077	1567361	+	285	protein_coding	hypothetical protein&&-- && -	-
Y79_RS0109105	3668	3903	3382	3501	4670	5169	921.58	982.921	910.483	796.342	1356.06	1376.84	3063.47	5216.66	5296.61	3545.25	3781.22	3502.56	0.326074	Y79_RS0109105	NC_999999999.1	1772426	1772899	+	474	protein_coding	GNAT family N-acetyltransferase&&sp|O32293|YYCN_BACSU Uncharacterized N-acetyltransferase YycN OS=Bacillus subtilis (strain 168) OX=224308 GN=yycN PE=1 SV=1 && PF00583:Acetyltransferase (GNAT) family	Acetyltransf_1
Y79_RS0100905	4250	3654	10159	3015	1212	1968	2721.19	2345.06	6969.71	1747.67	896.87	1335.88	2638.21	1353.87	2016.59	4107.78	3539.99	10521.1	-1.59618	Y79_RS0100905	NC_999999999.1	182590	182775	-	186	protein_coding	hypothetical protein&&-- && -	-
Y79_RS0112935	3255	3118	2828	3122	6090	5777	297.73	285.867	277.169	258.528	643.793	560.206	2731.83	6802.88	5919.62	3146.07	3020.72	2928.81	0.76464	Y79_RS0112935	NC_999999999.1	2509669	2510970	+	1302	protein_coding	homoserine dehydrogenase&&sp|P19582|DHOM_BACSU Homoserine dehydrogenase OS=Bacillus subtilis (strain 168) OX=224308 GN=hom PE=1 SV=2 && PF03447:Homoserine dehydrogenase, NAD binding domain|PF00742:Homoserine dehydrogenase|PF01842:ACT domain	ACT
Y79_RS0103050	3518	3400	2992	8022	3080	3163	468.641	453.983	427.072	967.456	474.191	446.702	7019.47	3440.54	3241.09	3400.27	3293.92	3098.66	0.484637	htpX	NC_999999999.1	652482	653375	-	894	protein_coding	protease HtpX&&sp|A7Z3W3|HTPX_BACVZ Protease HtpX homolog OS=Bacillus velezensis (strain DSM 23117 / BGSC 10A6 / LMG 26770 / FZB42) OX=326423 GN=htpX PE=3 SV=1 && PF01435:Peptidase family M48	Peptidase_M48
Y79_RS0103625	4286	4517	3887	3764	3998	3530	432.933	457.335	420.705	344.209	466.733	378.022	3293.6	4465.99	3617.15	4142.57	4376.07	4025.56	-0.141144	Y79_RS0103625	NC_999999999.1	750507	751685	-	1179	protein_coding	NAD(P)/FAD-dependent oxidoreductase&&sp|P80861|YJLD_BACSU NADH dehydrogenase-like protein YjlD OS=Bacillus subtilis (strain 168) OX=224308 GN=yjlD PE=1 SV=3 && PF07992:Pyridine nucleotide-disulphide oxidoreductase	Pyr_redox_2
Y79_RS0118725	3732	3958	3631	5204	3707	3525	295.709	314.351	308.279	373.305	339.472	296.112	4553.64	4140.93	3612.03	3607.11	3834.51	3760.44	0.135773	Y79_RS0118725	NC_999999999.1	3522407	3523909	-	1503	protein_coding	carboxypeptidase M32&&sp|P50848|CBP1_BACSU Carboxypeptidase 1 OS=Bacillus subtilis (strain 168) OX=224308 GN=ypwA PE=1 SV=1 && PF02074:Carboxypeptidase Taq (M32) metallopeptidase	-
Y79_RS0101450	3857	3890	3462	5415	4199	2929	520.791	526.477	500.882	661.936	655.265	419.283	4738.27	4690.52	3001.31	3727.93	3768.63	3585.41	0.165647	tsf	NC_999999999.1	355713	356594	-	882	protein_coding	translation elongation factor Ts&&sp|A7Z4S1|EFTS_BACVZ Elongation factor Ts OS=Bacillus velezensis (strain DSM 23117 / BGSC 10A6 / LMG 26770 / FZB42) OX=326423 GN=tsf PE=3 SV=1 && PF00889:Elongation factor TS	-
Y79_RS0109715	4108	3998	3775	5058	2781	3997	413.9	403.76	407.546	461.368	323.835	426.946	4425.89	3106.54	4095.68	3970.53	3873.26	3909.57	-0.0152673	dltB	NC_999999999.1	1900389	1901570	-	1182	protein_coding	D-alanyl-lipoteichoic acid biosynthesis protein DltB&&sp|P39580|DLTB_BACSU Teichoic acid D-alanyltransferase OS=Bacillus subtilis (strain 168) OX=224308 GN=dltB PE=1 SV=1 && PF03062:MBOAT, membrane-bound O-acyltransferase family	MBOAT
Y79_RS0106800	5254	5234	4901	5174	1929	1204	601.065	600.18	600.773	535.873	255.048	146.027	4527.39	2154.8	1233.72	5078.18	5070.7	5075.71	-0.943383	purM	NC_999999999.1	1361513	1362553	-	1041	protein_coding	phosphoribosylformylglycinamidine cyclo-ligase&&sp|A7Z251|PUR5_BACVZ Phosphoribosylformylglycinamidine cyclo-ligase OS=Bacillus velezensis (strain DSM 23117 / BGSC 10A6 / LMG 26770 / FZB42) OX=326423 GN=purM PE=3 SV=1 && PF00586:AIR synthase related protein, N-terminal domain|PF02769:AIR synthase related protein, C-terminal domain	-
Y79_RS0116315	3777	3610	3388	4872	3393	4640	250.312	239.805	240.587	292.311	259.882	326.006	4263.13	3790.17	4754.55	3650.6	3497.37	3508.78	0.26532	cstA	NC_999999999.1	3125277	3127073	+	1797	protein_coding	carbon starvation protein CstA&&sp|P94532|CSTA_BACSU Peptide transporter CstA OS=Bacillus subtilis (strain 168) OX=224308 GN=cstA PE=3 SV=2 && PF02554:Carbon starvation protein CstA	-
Y79_RS0106500	3980	3884	4071	3898	3356	4432	245.716	240.351	269.306	217.869	239.458	290.084	3410.85	3748.84	4541.42	3846.81	3762.82	4216.12	-0.0153433	Y79_RS0106500	NC_999999999.1	1294217	1296145	+	1929	protein_coding	LTA synthase family protein&&sp|Q797B3|LTAS1_BACSU Lipoteichoic acid synthase 1 OS=Bacillus subtilis (strain 168) OX=224308 GN=ltaS1 PE=1 SV=1 && PF00884:Sulfatase	Sulfatase
Y79_RS0114890	4127	4390	3690	3815	3639	3860	363.261	387.316	348.021	304.006	370.19	360.202	3338.23	4064.97	3955.3	3988.89	4253.03	3821.54	-0.0870665	Y79_RS0114890	NC_999999999.1	2875009	2876361	-	1353	protein_coding	aspartate aminotransferase family protein&&sp|P33189|YHXA_BACSU Uncharacterized aminotransferase YhxA OS=Bacillus subtilis (strain 168) OX=224308 GN=yhxA PE=3 SV=4 && PF00202:Aminotransferase class-III	Aminotran_3
Y79_RS0104070	3780	3735	3430	4985	3756	3815	485.617	480.96	472.162	579.791	557.681	519.602	4362.01	4195.67	3909.19	3653.5	3618.47	3552.27	0.20388	cysK	NC_999999999.1	830724	831650	+	927	protein_coding	cysteine synthase A&&sp|P37887|CYSK_BACSU Cysteine synthase OS=Bacillus subtilis (strain 168) OX=224308 GN=cysK PE=1 SV=3 && PF00291:Pyridoxal-phosphate dependent enzyme	PALP
Y79_RS0102970	5447	4978	4821	3812	1745	2477	2485.42	2276.74	2357.07	1574.7	920.227	1198.23	3335.6	1949.26	2538.15	5264.72	4822.68	4992.86	-0.946553	Y79_RS0102970	NC_999999999.1	637270	637530	-	261	protein_coding	aspartyl-phosphate phosphatase Spo0E family protein&&sp|P05043|SP0E_BACSU Aspartyl-phosphate phosphatase Spo0E OS=Bacillus subtilis (strain 168) OX=224308 GN=spo0E PE=1 SV=1 && PF09388:Spo0E like sporulation regulatory protein	-
Y79_RS0109085	3832	4090	3693	3824	3452	4118	325.739	348.485	336.37	294.283	339.135	371.112	3346.1	3856.08	4219.67	3703.76	3962.39	3824.65	-0.00881631	Y79_RS0109085	NC_999999999.1	1768648	1770048	+	1401	protein_coding	amino acid permease&&sp|P39137|ROCE_BACSU Amino-acid permease RocE OS=Bacillus subtilis (strain 168) OX=224308 GN=rocE PE=2 SV=1 && PF00324:Amino acid permease	AA_permease
Y79_RS0118955	3896	3751	5427	3152	2767	3848	859.226	829.185	1282.46	629.33	705.27	899.7	2758.08	3090.9	3943	3765.62	3633.97	5620.46	-0.411073	Y79_RS0118955	NC_999999999.1	3563593	3564132	-	540	protein_coding	ReoY family proteolytic degradation factor&&sp|A7Z610|Y2074_BACVZ UPF0302 protein RBAM_020740 OS=Bacillus velezensis (strain DSM 23117 / BGSC 10A6 / LMG 26770 / FZB42) OX=326423 GN=RBAM_020740 PE=3 SV=1 && PF08864:UPF0302 domain|PF08858:IDEAL domain	-
Y79_RS0116245	3727	3941	3399	4066	4043	3638	1232.93	1306.78	1204.83	1217.73	1545.76	1275.9	3557.86	4516.26	3727.82	3602.28	3818.04	3520.17	0.109159	rplT	NC_999999999.1	3111038	3111397	+	360	protein_coding	50S ribosomal protein L20&&sp|A7Z7H3|RL20_BACVZ Large ribosomal subunit protein bL20 OS=Bacillus velezensis (strain DSM 23117 / BGSC 10A6 / LMG 26770 / FZB42) OX=326423 GN=rplT PE=3 SV=1 && PF00453:Ribosomal protein L20	-
Y79_RS0103215	5387	5412	4589	3429	2479	1498	1560.94	1571.86	1424.8	899.521	830.184	460.178	3000.47	2769.18	1534.98	5206.73	5243.14	4752.59	-1.05735	Y79_RS0103215	NC_999999999.1	683563	683973	-	411	protein_coding	organic hydroperoxide resistance protein&&sp|P80242|OHRB_BACSU Organic hydroperoxide resistance protein OhrB OS=Bacillus subtilis (strain 168) OX=224308 GN=ohrB PE=1 SV=3 && PF02566:OsmC-like protein	-
Y79_RS0100555	4642	4700	4152	2475	3096	3704	841.438	853.947	806.434	406.159	648.598	711.806	2165.69	3458.41	3795.45	4486.66	4553.36	4300.01	-0.502242	Y79_RS0100555	NC_999999999.1	91518	92174	+	657	protein_coding	3-oxoacid CoA-transferase subunit B&&sp|P42316|SCOB_BACSU Probable succinyl-CoA:3-ketoacid coenzyme A transferase subunit B OS=Bacillus subtilis (strain 168) OX=224308 GN=scoB PE=1 SV=1 && PF01144:Coenzyme A transferase	-
Y79_RS0104475	3229	3314	3115	5663	3804	3615	317.284	326.399	327.968	503.767	431.994	376.584	4955.28	4249.29	3704.25	3120.94	3210.6	3226.04	0.43377	Y79_RS0104475	NC_999999999.1	911710	912921	-	1212	protein_coding	macrolide family glycosyltransferase&&sp|O31853|YOJK_BACSU Uncharacterized UDP-glucosyltransferase YojK OS=Bacillus subtilis (strain 168) OX=224308 GN=yojK PE=1 SV=2 && PF06722:Erythromycin biosynthesis protein CIII-like, C-terminal domain	-
Y79_RS0101975	2083	1884	1787	7216	6597	3132	189.221	171.544	173.94	593.444	692.602	301.631	6314.19	7369.23	3209.32	2013.29	1825.22	1850.7	1.57008	pyrP	NC_999999999.1	455244	456554	-	1311	protein_coding	uracil permease PyrP&&sp|P39766|PYRP_BACSU Uracil permease OS=Bacillus subtilis (strain 168) OX=224308 GN=pyrP PE=1 SV=2 && PF00860:Permease family	-
Y79_RS0111600	2894	2915	2782	4925	4037	5142	583.167	588.775	600.684	898.472	940.18	1098.5	4309.51	4509.56	5268.95	2797.15	2824.05	2881.17	0.728489	Y79_RS0111600	NC_999999999.1	2260220	2260810	+	591	protein_coding	beta-class carbonic anhydrase&&sp|O06983|YVDA_BACSU Putative carbonic anhydrase YvdA OS=Bacillus subtilis (strain 168) OX=224308 GN=yvdA PE=3 SV=1 && PF00484:Carbonic anhydrase	-
Y79_RS0114020	3909	3771	3365	3676	5059	2852	402.012	388.728	370.811	342.257	601.307	310.955	3216.6	5651.19	2922.41	3778.19	3653.34	3484.96	0.110922	Y79_RS0114020	NC_999999999.1	2710915	2712072	-	1158	protein_coding	acetylornithine transaminase&&sp|P36839|ARGD_BACSU Acetylornithine aminotransferase OS=Bacillus subtilis (strain 168) OX=224308 GN=argD PE=3 SV=2 && PF00202:Aminotransferase class-III	Aminotran_3
Y79_RS0103305	3763	3720	3322	3553	3583	4690	472.724	468.417	447.165	404.085	520.21	624.627	3108.97	4002.42	4805.79	3637.07	3603.93	3440.42	0.157795	Y79_RS0103305	NC_999999999.1	699672	700619	-	948	protein_coding	ABC transporter permease&&sp|P26904|DPPC_BACSU Dipeptide transport system permease protein DppC OS=Bacillus subtilis (strain 168) OX=224308 GN=dppC PE=2 SV=2 && PF00528:Binding-protein-dependent transport system inner membrane component|PF12911:N-terminal TM domain of oligopeptide transport permease C	BPD_transp_1
Y79_RS0114470	3450	3502	2879	5470	3604	3705	345.848	351.883	309.244	496.429	417.55	393.757	4786.4	4025.87	3796.47	3334.55	3392.74	2981.63	0.377142	Y79_RS0114470	NC_999999999.1	2796545	2797732	+	1188	protein_coding	M20 family metallopeptidase&&sp|O07598|YHAA_BACSU Putative amidohydrolase YhaA OS=Bacillus subtilis (strain 168) OX=224308 GN=yhaA PE=3 SV=3 && PF01546:Peptidase family M20/M25/M40	Peptidase_M20
Y79_RS0113420	3745	3742	3242	4969	3470	3413	329.637	330.145	305.768	395.965	352.997	318.489	4348.01	3876.19	3497.26	3619.67	3625.25	3357.57	0.144844	Y79_RS0113420	NC_999999999.1	2606942	2608294	+	1353	protein_coding	glucose-6-phosphate isomerase&&sp|A7Z848|G6PI_BACVZ Glucose-6-phosphate isomerase OS=Bacillus velezensis (strain DSM 23117 / BGSC 10A6 / LMG 26770 / FZB42) OX=326423 GN=pgi PE=3 SV=1 && PF00342:Phosphoglucose isomerase	-
Y79_RS0100790	4301	4367	4204	5225	1948	2488	616.383	627.308	645.563	677.909	322.647	378.012	4572.02	2176.03	2549.42	4157.07	4230.75	4353.86	-0.454394	Y79_RS0100790	NC_999999999.1	165362	166192	-	831	protein_coding	prohibitin family protein&&-- && PF01145:SPFH domain / Band 7 family	-
Y79_RS0113665	3319	3381	2839	5579	3727	3571	766.019	782.157	702.089	1165.72	994.145	873.769	4881.77	4163.27	3659.16	3207.93	3275.51	2940.2	0.431044	Y79_RS0113665	NC_999999999.1	2650516	2651031	+	516	protein_coding	YjcG family protein&&sp|A7Z3H9|Y1191_BACVZ Putative phosphoesterase RBAM_011910 OS=Bacillus velezensis (strain DSM 23117 / BGSC 10A6 / LMG 26770 / FZB42) OX=326423 GN=RBAM_011910 PE=3 SV=1 && PF13563:2'-5' RNA ligase superfamily	-
Y79_RS0103940	3124	3228	2795	3734	3563	5971	1265.45	1310.64	1213.14	1369.34	1668.05	2564.22	3267.35	3980.07	6118.41	3019.46	3127.28	2894.64	0.563859	spoVG	NC_999999999.1	804949	805242	+	294	protein_coding	septation regulator SpoVG&&sp|A7Z0H2|SP5G_BACVZ Putative septation protein SpoVG OS=Bacillus velezensis (strain DSM 23117 / BGSC 10A6 / LMG 26770 / FZB42) OX=326423 GN=spoVG PE=3 SV=1 && PF04026:SpoVG	-
Y79_RS0108595	3412	3415	3086	4264	4347	3886	687.549	689.766	666.323	777.885	1012.38	830.179	3731.11	4855.85	3981.94	3297.82	3308.45	3196.01	0.358484	pdxT	NC_999999999.1	1674349	1674939	-	591	protein_coding	pyridoxal 5'-phosphate synthase glutaminase subunit PdxT&&sp|A7Z0D4|PDXT_BACVZ Pyridoxal 5'-phosphate synthase subunit PdxT OS=Bacillus velezensis (strain DSM 23117 / BGSC 10A6 / LMG 26770 / FZB42) OX=326423 GN=pdxT PE=3 SV=1 && PF01174:SNO glutamine amidotransferase family	-
Y79_RS0114880	4211	4116	3923	4562	2689	2817	605.671	593.394	604.595	594.033	446.993	429.549	3991.87	3003.77	2886.55	4070.08	3987.58	4062.85	-0.294316	Y79_RS0114880	NC_999999999.1	2873417	2874244	-	828	protein_coding	MIP/aquaporin family protein&&sp|P18156|GLPF_BACSU Glycerol uptake facilitator protein OS=Bacillus subtilis (strain 168) OX=224308 GN=glpF PE=2 SV=2 && PF00230:Major intrinsic protein	-
Y79_RS0110415	3513	3454	4031	3292	3860	4167	2081.44	2051.28	2559.14	1765.83	2643.21	2617.48	2880.59	4311.84	4269.88	3395.44	3346.23	4174.7	0.0702709	rpmE	NC_999999999.1	2037481	2037681	+	201	protein_coding	50S ribosomal protein L31&&sp|Q03223|RL31_BACSU Large ribosomal subunit protein bL31 OS=Bacillus subtilis (strain 168) OX=224308 GN=rpmE PE=1 SV=1 && PF01197:Ribosomal protein L31	-
Y79_RS0105205	2712	2821	2653	5053	4028	5026	340.693	355.216	357.113	574.681	584.818	669.376	4421.51	4499.51	5150.08	2621.24	2732.98	2747.57	0.796402	cyoE	NC_999999999.1	1029097	1030044	-	948	protein_coding	heme o synthase&&sp|A7Z2K2|COXX1_BACVZ Protoheme IX farnesyltransferase 1 OS=Bacillus velezensis (strain DSM 23117 / BGSC 10A6 / LMG 26770 / FZB42) OX=326423 GN=ctaB1 PE=3 SV=1 && PF01040:UbiA prenyltransferase family	UbiA
Y79_RS0119290	3956	3949	4255	4056	3113	2898	1256.34	1257.05	1447.92	1166.15	1142.58	975.716	3549.11	3477.4	2969.55	3823.61	3825.79	4406.68	-0.270246	ribT	NC_999999999.1	3623435	3623809	-	375	protein_coding	GNAT family N-acetyltransferase RibT&&sp|P17622|RIBT_BACSU Protein RibT OS=Bacillus subtilis (strain 168) OX=224308 GN=ribT PE=1 SV=1 && PF00583:Acetyltransferase (GNAT) family	Acetyltransf_1
Y79_RS0101715	3311	3206	3028	3213	4457	4963	294.044	285.386	288.14	258.326	457.461	467.274	2811.46	4978.72	5085.53	3200.2	3105.97	3135.94	0.447312	ffh	NC_999999999.1	401601	402941	-	1341	protein_coding	signal recognition particle protein&&sp|P37105|SRP54_BACSU Signal recognition particle protein OS=Bacillus subtilis (strain 168) OX=224308 GN=ffh PE=1 SV=1 && PF02978:Signal peptide binding domain|PF02881:SRP54-type protein, helical bundle domain|PF00448:SRP54-type protein, GTPase domain	-
Y79_RS0100045	3878	3925	3246	3315	3795	3941	1175.16	1192.19	1053.98	909.446	1329.1	1266.11	2900.71	4239.23	4038.3	3748.22	3802.54	3361.71	0.0344925	rpsI	NC_999999999.1	6224	6616	-	393	protein_coding	30S ribosomal protein S9&&sp|A7Z0S2|RS9_BACVZ Small ribosomal subunit protein uS9 OS=Bacillus velezensis (strain DSM 23117 / BGSC 10A6 / LMG 26770 / FZB42) OX=326423 GN=rpsI PE=3 SV=1 && PF00380:Ribosomal protein S9/S16	-
Y79_RS0106210	2554	2381	3324	5069	4057	4711	350.82	327.822	489.236	630.361	644.059	686.041	4435.51	4531.9	4827.31	2468.53	2306.71	3442.49	0.747388	Y79_RS0106210	NC_999999999.1	1240652	1241518	+	867	protein_coding	hypothetical protein&&sp|O31436|YBDN_BACSU Uncharacterized protein YbdN OS=Bacillus subtilis (strain 168) OX=224308 GN=ybdN PE=3 SV=1 && -	-
Y79_RS0116055	3800	3588	3327	3838	3666	3555	367.031	347.366	344.323	335.604	409.232	364.026	3358.35	4095.13	3642.77	3672.83	3476.05	3445.6	0.0665618	maeB	NC_999999999.1	3073251	3074483	+	1233	protein_coding	NADP-dependent malic enzyme&&sp|O34962|MAO4_BACSU Bifunctional malic/malolactic enzyme OS=Bacillus subtilis (strain 168) OX=224308 GN=ytsJ PE=1 SV=1 && PF00390:Malic enzyme, N-terminal domain|PF03949:Malic enzyme, NAD binding domain	malic
Y79_RS0117470	3669	3693	3255	3926	3735	3412	344.325	347.389	327.315	333.56	405.106	339.472	3435.36	4172.21	3496.24	3546.22	3577.78	3371.03	0.0811614	Y79_RS0117470	NC_999999999.1	3311619	3312887	+	1269	protein_coding	peptidase U32 family protein&&sp|O32034|TRHP1_BACSU tRNA hydroxylation protein P1 OS=Bacillus subtilis (strain 168) OX=224308 GN=trhP1 PE=3 SV=1 && PF01136:Peptidase family U32|PF16325:Peptidase family U32 C-terminal domain	-
Y79_RS0101190	3897	4042	3499	3446	3229	3533	303.334	315.358	291.829	242.834	290.48	291.547	3015.34	3606.98	3620.22	3766.59	3915.89	3623.73	-0.142745	miaB	NC_999999999.1	297502	299031	-	1530	protein_coding	tRNA (N6-isopentenyl adenosine(37)-C2)-methylthiotransferase MiaB&&sp|A7Z4X2|MIAB_BACVZ tRNA-2-methylthio-N(6)-dimethylallyladenosine synthase OS=Bacillus velezensis (strain DSM 23117 / BGSC 10A6 / LMG 26770 / FZB42) OX=326423 GN=miaB PE=3 SV=1 && PF01938:TRAM domain|PF00919:Uncharacterized protein family UPF0004|PF04055:Radical SAM superfamily	Radical_SAM
Y79_RS0100350	3570	3480	4346	4320	2783	3141	386.156	377.303	503.708	423.041	347.909	360.194	3780.12	3108.77	3218.55	3450.53	3371.42	4500.93	-0.163629	Y79_RS0100350	NC_999999999.1	51163	52263	-	1101	protein_coding	PIN/TRAM domain-containing protein&&sp|Q06754|YACL_BACSU Uncharacterized PIN and TRAM-domain containing protein YacL OS=Bacillus subtilis (strain 168) OX=224308 GN=yacL PE=2 SV=2 && PF01850:PIN domain	-
Y79_RS0113670	3125	3097	2760	5142	3570	3887	861.487	855.767	815.271	1283.32	1137.43	1136.02	4499.39	3987.89	3982.96	3020.42	3000.37	2858.39	0.490095	Y79_RS0113670	NC_999999999.1	2651036	2651467	+	432	protein_coding	GNAT family N-acetyltransferase&&sp|O31628|YJCF_BACSU Uncharacterized N-acetyltransferase YjcF OS=Bacillus subtilis (strain 168) OX=224308 GN=yjcF PE=1 SV=1 && PF13673:Acetyltransferase (GNAT) domain	-
Y79_RS0106135	2661	2678	2339	3845	4988	5055	1272.7	1283.84	1198.69	1664.88	2757.19	2563.17	3364.48	5571.88	5179.8	2571.95	2594.44	2422.38	0.895233	Y79_RS0106135	NC_999999999.1	1227736	1227984	-	249	protein_coding	sigma-G-dependent sporulation-specific acid-soluble spore protein CsgA&&sp|P54379|CSGA_BACSU Sigma-G-dependent sporulation-specific SASP protein OS=Bacillus subtilis (strain 168) OX=224308 GN=csgA PE=2 SV=1 && PF17334:Minor curli fiber component A	-
Y79_RS0115580	3251	3380	2994	4251	3494	4159	298.051	310.603	294.116	352.832	370.215	404.237	3719.74	3903	4261.68	3142.21	3274.54	3100.73	0.320337	melA	NC_999999999.1	2984845	2986143	-	1299	protein_coding	alpha-galactosidase MelA&&sp|O34645|AGAL_BACSU Alpha-galactosidase OS=Bacillus subtilis (strain 168) OX=224308 GN=melA PE=1 SV=1 && PF02056:Family 4 glycosyl hydrolase|PF11975:Family 4 glycosyl hydrolase C-terminal domain	-
Y79_RS0107835	5054	5157	4540	2821	2335	1597	1246.15	1274.52	1199.46	629.712	665.395	417.459	2468.45	2608.33	1636.43	4884.87	4996.1	4701.84	-1.1192	rsbW	NC_999999999.1	1533959	1534441	-	483	protein_coding	anti-sigma B factor RsbW&&sp|A7Z1M9|RSBW_BACVZ Serine-protein kinase RsbW OS=Bacillus velezensis (strain DSM 23117 / BGSC 10A6 / LMG 26770 / FZB42) OX=326423 GN=rsbW PE=3 SV=1 && PF13581:Histidine kinase-like ATPase domain	-
Y79_RS0119735	4917	4986	4475	2125	2247	2754	98.5153	100.132	96.0707	38.5448	52.0312	58.4981	1859.43	2510.03	2821.99	4752.45	4830.43	4634.52	-0.983566	Y79_RS0119735	NC_999999999.1	3755585	3761528	+	5944	protein_coding	non-ribosomal peptide synthetase&&sp|P94459|PPSD_BACSU Plipastatin synthase subunit D OS=Bacillus subtilis (strain 168) OX=224308 GN=ppsD PE=1 SV=2 && PF00501:AMP-binding enzyme|PF00668:Condensation domain|PF13193:AMP-binding enzyme C-terminal domain|PF00550:Phosphopantetheine attachment site	AMP-binding
Y79_RS0119060	2929	2772	3601	4426	3298	4469	1250.25	1186.01	1647.01	1710.38	1627	2022.38	3872.87	3684.05	4579.33	2830.98	2685.51	3729.37	0.392526	hbs	NC_999999999.1	3583344	3583622	-	279	protein_coding	non-specific DNA-binding protein Hbs&&sp|P08821|DBH1_BACSU DNA-binding protein HU 1 OS=Bacillus subtilis (strain 168) OX=224308 GN=hbs PE=1 SV=2 && PF00216:Bacterial DNA-binding protein	-
Y79_RS0100355	3314	3309	2961	4755	3323	3778	364.423	364.726	348.888	473.378	422.32	440.443	4160.75	3711.98	3871.27	3203.1	3205.76	3066.55	0.309773	disA	NC_999999999.1	52377	53459	-	1083	protein_coding	DNA integrity scanning diadenylate cyclase DisA&&sp|P37573|DISA_BACSU DNA integrity scanning protein DisA OS=Bacillus subtilis (strain 168) OX=224308 GN=disA PE=1 SV=1 && PF02457:DisA bacterial checkpoint controller nucleotide-binding|PF10635:DisA bacterial checkpoint controller linker region	-
Y79_RS0110970	1396	1333	1240	4528	6853	6028	216.474	207.189	206.033	635.669	1228.17	990.988	3962.12	7655.19	6176.82	1349.28	1291.41	1284.2	2.18054	budA	NC_999999999.1	2129036	2129803	+	768	protein_coding	acetolactate decarboxylase&&sp|Q04777|ALDC_BACSU Alpha-acetolactate decarboxylase OS=Bacillus subtilis (strain 168) OX=224308 GN=alsD PE=1 SV=1 && PF03306:Alpha-acetolactate decarboxylase	-
Y79_RS0104925	3487	2591	9256	2873	1393	1738	2066.04	1538.76	5876.3	1541.08	953.883	1091.72	2513.95	1556.06	1780.91	3370.31	2510.16	9585.96	-1.40227	cspD	NC_999999999.1	983023	983223	+	201	protein_coding	cold-shock protein CspD&&sp|P51777|CSPD_BACSU Cold shock protein CspD OS=Bacillus subtilis (strain 168) OX=224308 GN=cspD PE=1 SV=1 && PF00313:'Cold-shock' DNA-binding domain	CSD
Y79_RS0101230	3475	3512	3102	4467	3722	2964	396.403	401.562	379.156	461.319	490.7	358.454	3908.75	4157.69	3037.18	3358.71	3402.42	3212.58	0.154795	recA	NC_999999999.1	306183	307226	-	1044	protein_coding	recombinase RecA&&sp|A7Z4W5|RECA_BACVZ Protein RecA OS=Bacillus velezensis (strain DSM 23117 / BGSC 10A6 / LMG 26770 / FZB42) OX=326423 GN=recA PE=3 SV=1 && PF00154:recA bacterial DNA recombination protein|PF21096:RecA C-terminal domain	-
Y79_RS0101375	4411	4309	3755	2613	2994	3150	1483.94	1453.02	1353.58	795.833	1164.09	1123.48	2286.45	3344.47	3227.77	4263.39	4174.56	3888.86	-0.476904	rbfA	NC_999999999.1	338663	339016	-	354	protein_coding	30S ribosome-binding factor RbfA&&sp|A7Z4T6|RBFA_BACVZ Ribosome-binding factor A OS=Bacillus velezensis (strain DSM 23117 / BGSC 10A6 / LMG 26770 / FZB42) OX=326423 GN=rbfA PE=3 SV=3 && PF02033:Ribosome-binding factor A	-
Y79_RS0112850	3213	3069	2897	2404	4122	5485	257.672	246.7	248.942	174.54	382.051	466.344	2103.56	4604.51	5620.42	3105.48	2973.25	3000.27	0.441267	pucL	NC_999999999.1	2492014	2493498	-	1485	protein_coding	factor-independent urate hydroxylase&&sp|O32141|PUCL_BACSU Uric acid degradation bifunctional protein PucL OS=Bacillus subtilis (strain 168) OX=224308 GN=pucL PE=1 SV=1 && PF09349:OHCU decarboxylase|PF01014:Uricase	-
Y79_RS0111860	4393	4370	3915	2747	3013	2632	723.611	721.509	690.987	409.644	573.589	459.625	2403.7	3365.69	2696.98	4245.99	4233.65	4054.56	-0.566342	Y79_RS0111860	NC_999999999.1	2307884	2308606	+	723	protein_coding	LutC/YkgG family protein&&sp|A7Z900|LUTC_BACVZ Lactate utilization protein C OS=Bacillus velezensis (strain DSM 23117 / BGSC 10A6 / LMG 26770 / FZB42) OX=326423 GN=lutC PE=3 SV=1 && PF02589:LUD domain	-
Y79_RS0106125	3254	3185	2862	4595	4658	2424	1484.77	1456.69	1399.28	1898.15	2456.4	1172.6	4020.75	5203.25	2483.84	3145.11	3085.63	2964.02	0.348527	Y79_RS0106125	NC_999999999.1	1226624	1226884	+	261	protein_coding	hypothetical protein&&sp|O31441|YBYB_BACSU Uncharacterized protein YbyB OS=Bacillus subtilis (strain 168) OX=224308 GN=ybyB PE=3 SV=1 && -	-
Y79_RS0114440	3386	3227	3044	3616	3926	3766	281.203	268.626	270.877	271.872	376.826	331.579	3164.1	4385.57	3858.98	3272.69	3126.32	3152.51	0.256108	hemY	NC_999999999.1	2788555	2789988	-	1434	protein_coding	protoporphyrinogen oxidase&&sp|P32397|CGOX_BACSU Coproporphyrinogen III oxidase OS=Bacillus subtilis (strain 168) OX=224308 GN=cgoX PE=1 SV=1 && PF01593:Flavin containing amine oxidoreductase	Amino_oxidase
Y79_RS0117560	2852	2845	2650	4998	3932	3604	107.416	107.404	106.945	170.42	171.156	143.906	4373.38	4392.27	3692.98	2756.56	2756.23	2744.47	0.593427	Y79_RS0117560	NC_999999999.1	3328634	3331795	+	3162	protein_coding	bifunctional cytochrome P450/NADPH--P450 reductase&&sp|O08336|CYPB_BACSU Bifunctional cytochrome P450/NADPH--P450 reductase 2 OS=Bacillus subtilis (strain 168) OX=224308 GN=cypB PE=1 SV=1 && PF00067:Cytochrome P450|PF00667:FAD binding domain|PF00175:Oxidoreductase NAD-binding domain|PF00258:Flavodoxin	p450
Y79_RS1000000121605	2999	2850	3790	1942	3616	5552	1262.04	1202.14	1708.95	739.858	1758.66	2476.96	1699.3	4039.28	5689.07	2898.64	2761.08	3925.11	0.253624	Y79_RS1000000121605	NC_999999999.1	13313	13595	-	283	protein_coding	RNA-binding protein&&sp|C0H3S8|YBZG_BACSU Putative ribosome-binding protein YbzG OS=Bacillus subtilis (strain 168) OX=224308 GN=ybzG PE=4 SV=1 && -	-
Y79_RS0109545	3354	3540	3376	5097	2346	2915	837.388	885.897	903.152	1152.08	676.939	771.572	4460.01	2620.62	2986.97	3241.76	3429.55	3496.35	-0.0140153	Y79_RS0109545	NC_999999999.1	1864368	1864844	-	477	protein_coding	LURP-one-related/scramblase family protein&&sp|P94352|YXJI_BACSU Uncharacterized protein YxjI OS=Bacillus subtilis (strain 168) OX=224308 GN=yxjI PE=3 SV=1 && PF04525:LURP-one-related	-
Y79_RS0105140	3116	3140	2857	4781	3339	3212	634.342	640.726	623.205	881.148	785.598	693.228	4183.5	3729.85	3291.3	3011.72	3042.03	2958.85	0.314201	Y79_RS0105140	NC_999999999.1	1016460	1017044	-	585	protein_coding	nitroreductase family protein&&sp|O31571|YFHC_BACSU Putative NAD(P)H nitroreductase YfhC OS=Bacillus subtilis (strain 168) OX=224308 GN=yfhC PE=3 SV=1 && PF00881:Nitroreductase family	Nitroreductase
Y79_RS0109685	2685	2561	2294	5269	3917	3658	235.292	224.951	215.402	418.018	396.711	339.845	4610.52	4375.51	3748.31	2595.15	2481.1	2375.78	0.773052	licC	NC_999999999.1	1894606	1895964	+	1359	protein_coding	PTS lichenan transporter subunit IIC&&sp|P46317|PTJC_BACSU Lichenan permease IIC component OS=Bacillus subtilis (strain 168) OX=224308 GN=licC PE=2 SV=1 && PF02378:Phosphotransferase system, EIIC	-
Y79_RS0109560	3195	3180	2862	4087	3637	3406	308.596	307.866	296.199	357.378	405.994	348.769	3576.23	4062.74	3490.09	3088.08	3080.78	2964.02	0.285048	pepT	NC_999999999.1	1865692	1866924	-	1233	protein_coding	peptidase T&&sp|A7ZAB2|PEPT_BACVZ Peptidase T OS=Bacillus velezensis (strain DSM 23117 / BGSC 10A6 / LMG 26770 / FZB42) OX=326423 GN=pepT PE=3 SV=1 && PF07687:Peptidase dimerisation domain|PF01546:Peptidase family M20/M25/M40	M20_dimer
Y79_RS0100335	3235	3097	2899	3581	3801	3565	265.332	254.609	254.776	265.903	360.306	309.991	3133.47	4245.93	3653.01	3126.74	3000.37	3002.34	0.272925	gltX	NC_999999999.1	48439	49890	-	1452	protein_coding	glutamate--tRNA ligase&&sp|A7Z0L4|SYE_BACVZ Glutamate--tRNA ligase OS=Bacillus velezensis (strain DSM 23117 / BGSC 10A6 / LMG 26770 / FZB42) OX=326423 GN=gltX PE=3 SV=1 && PF19269:Anticodon binding domain|PF00749:tRNA synthetases class I (E and Q), catalytic domain	-
Y79_RS0108590	3867	4052	3591	1590	3407	3613	360.351	378.475	358.559	134.138	366.928	356.938	1391.29	3805.81	3702.2	3737.59	3925.57	3719.01	-0.355205	serS	NC_999999999.1	1672752	1674029	-	1278	protein_coding	serine--tRNA ligase&&sp|A7Z0D5|SYS_BACVZ Serine--tRNA ligase OS=Bacillus velezensis (strain DSM 23117 / BGSC 10A6 / LMG 26770 / FZB42) OX=326423 GN=serS PE=3 SV=1 && PF00587:tRNA synthetase class II core domain (G, H, P, S and T)|PF02403:Seryl-tRNA synthetase N-terminal domain	tRNA-synt_2b
Y79_RS0104370	5264	5425	6208	1512	958	739	1274.19	1316.23	1610.14	331.339	268.003	189.642	1323.04	1070.14	757.245	5087.84	5255.74	6429.3	-2.41211	Y79_RS0104370	NC_999999999.1	891071	891562	-	492	protein_coding	TraR/DksA family transcriptional regulator&&sp|P80872|G16O_BACSU General stress protein 16O OS=Bacillus subtilis (strain 168) OX=224308 GN=yocK PE=1 SV=3 && PF01258:Prokaryotic dksA/traR C4-type zinc finger	zf-dskA_traR
Y79_RS0102080	3446	3423	3678	3230	2663	3632	312.322	310.964	357.185	265.029	278.943	348.985	2826.34	2974.72	3721.67	3330.68	3316.2	3809.11	-0.134915	ftsA	NC_999999999.1	477692	479005	-	1314	protein_coding	cell division protein FtsA&&sp|P28264|FTSA_BACSU Cell division protein FtsA OS=Bacillus subtilis (strain 168) OX=224308 GN=ftsA PE=1 SV=2 && PF14450:Cell division protein FtsA|PF02491:SHS2 domain inserted in FTSA	-
Y79_RS0101100	3438	3363	3017	2393	3358	4452	38.9718	38.2109	36.645	24.5579	43.993	53.5025	2093.94	3751.08	4561.91	3322.95	3258.07	3124.55	0.100498	Y79_RS0101100	NC_999999999.1	241400	251905	-	10506	protein_coding	SDR family NAD(P)-dependent oxidoreductase&&sp|P40872|PKSM_BACSU Polyketide synthase PksM OS=Bacillus subtilis (strain 168) OX=224308 GN=pksM PE=1 SV=4 && PF08242:Methyltransferase domain|PF00550:Phosphopantetheine attachment site|PF02801:Beta-ketoacyl synthase, C-terminal domain|PF00109:Beta-ketoacyl synthase, N-terminal domain|PF08659:KR domain|PF21089:Polyketide synthase dehydratase domain|PF2…	ketoacyl-synt
Y79_RS0103230	4102	4257	3860	4002	2462	1319	391.438	407.181	394.684	345.739	271.527	133.44	3501.86	2750.19	1351.56	3964.73	4124.18	3997.6	-0.668518	Y79_RS0103230	NC_999999999.1	685124	686371	-	1248	protein_coding	glutamate-5-semialdehyde dehydrogenase&&sp|A7Z3T1|PROA_BACVZ Gamma-glutamyl phosphate reductase OS=Bacillus velezensis (strain DSM 23117 / BGSC 10A6 / LMG 26770 / FZB42) OX=326423 GN=proA PE=3 SV=1 && PF00171:Aldehyde dehydrogenase family	Aldedh
Y79_RS0102605	3561	3634	3503	4012	2558	2628	710.362	726.623	748.76	724.557	589.747	555.786	3510.61	2857.43	2692.88	3441.83	3520.62	3627.87	-0.224781	rok	NC_999999999.1	575049	575645	-	597	protein_coding	transcriptional regulator Rok&&sp|O34857|ROK_BACSU Repressor Rok OS=Bacillus subtilis (strain 168) OX=224308 GN=rok PE=1 SV=1 && PF23159:Repressor Rok winged helix domain	-
Y79_RS0111605	2340	2291	2152	4520	3717	4866	175.267	171.999	172.712	306.498	321.762	386.395	3955.12	4152.1	4986.13	2261.69	2219.52	2228.71	0.964407	Y79_RS0111605	NC_999999999.1	2260813	2262402	+	1590	protein_coding	SulP family inorganic anion transporter&&sp|O06984|YVDB_BACSU Putative sulfate transporter YvdB OS=Bacillus subtilis (strain 168) OX=224308 GN=yvdB PE=3 SV=1 && PF00916:Sulfate permease family|PF01740:STAS domain	Sulfate_transp
Y79_RS0114085	4113	4047	3868	3026	2458	2228	581.05	573.065	585.512	387.014	401.323	333.691	2647.83	2745.73	2283.01	3975.36	3920.73	4005.89	-0.632681	Y79_RS0114085	NC_999999999.1	2720972	2721814	-	843	protein_coding	YitT family protein&&sp|P39803|YITT_BACSU UPF0750 membrane protein YitT OS=Bacillus subtilis (strain 168) OX=224308 GN=yitT PE=3 SV=2 && PF02588:Uncharacterised 5xTM membrane BCR, YitT family COG1284|PF10035:Uncharacterized protein conserved in bacteria (DUF2179)	-
Y79_RS0110535	3138	3193	2781	3737	3347	3504	684.451	698.079	649.958	737.932	843.729	810.266	3269.98	3738.79	3590.51	3032.99	3093.38	2880.14	0.23474	Y79_RS0110535	NC_999999999.1	2054678	2055223	+	546	protein_coding	F0F1 ATP synthase subunit delta&&sp|A7Z9Q3|ATPD_BACVZ ATP synthase subunit delta OS=Bacillus velezensis (strain DSM 23117 / BGSC 10A6 / LMG 26770 / FZB42) OX=326423 GN=atpH PE=3 SV=1 && PF00213:ATP synthase delta (OSCP) subunit	-
Y79_RS0118425	3304	3449	3115	3143	3321	3341	290.82	304.294	293.79	250.457	337.84	311.77	2750.21	3709.75	3423.48	3193.43	3341.39	3226.04	0.0177613	accC	NC_999999999.1	3470419	3471771	+	1353	protein_coding	acetyl-CoA carboxylase biotin carboxylase subunit&&sp|P49787|ACCC1_BACSU Biotin carboxylase 1 OS=Bacillus subtilis (strain 168) OX=224308 GN=accC1 PE=3 SV=3 && PF02786:Carbamoyl-phosphate synthase L chain, ATP binding domain|PF02785:Biotin carboxylase C-terminal domain|PF00289:Biotin carboxylase, N-terminal domain	CPSase_L_D2
Y79_RS0100125	3529	3448	3455	2236	3408	3580	2334.86	2286.62	2449.36	1339.32	2605.96	2511.12	1956.56	3806.93	3668.38	3410.9	3340.42	3578.16	-0.131362	rpmD	NC_999999999.1	16876	17055	-	180	protein_coding	50S ribosomal protein L30&&sp|P19947|RL30_BACSU Large ribosomal subunit protein uL30 OS=Bacillus subtilis (strain 168) OX=224308 GN=rpmD PE=1 SV=2 && PF00327:Ribosomal protein L30p/L7e	-
Y79_RS0110980	4891	5055	4657	2250	1508	1245	1090.78	1130	1112.86	454.284	388.687	294.364	1968.81	1684.52	1275.74	4727.32	4897.28	4823.01	-1.55118	Y79_RS0110980	NC_999999999.1	2130567	2131100	-	534	protein_coding	SH3 domain-containing protein&&sp|P96729|YWSB_BACSU Cell wall-binding protein YwsB OS=Bacillus subtilis (strain 168) OX=224308 GN=ywsB PE=1 SV=1 && PF08239:Bacterial SH3 domain	SH3_3
Y79_RS0106365	1997	2071	1712	2987	5041	5780	227.15	236.119	208.657	307.592	662.689	697.007	2613.71	5631.08	5922.7	1930.17	2006.38	1773.03	1.31098	Y79_RS0106365	NC_999999999.1	1270843	1271889	-	1047	protein_coding	zinc-dependent alcohol dehydrogenase&&sp|C5FTT1|XYL2_ARTOC Probable D-xylulose reductase A OS=Arthroderma otae (strain ATCC MYA-4605 / CBS 113480) OX=554155 GN=xdhA PE=3 SV=1 && PF08240:Alcohol dehydrogenase GroES-like domain	ADH_N
Y79_RS0107640	4475	3852	8729	1597	548	380	379.584	327.505	793.367	122.638	53.7221	34.1722	1397.42	612.147	389.382	4325.25	3731.82	9040.17	-2.83278	Y79_RS0107640	NC_999999999.1	1502731	1504134	-	1404	protein_coding	MFS transporter&&sp|Q5HRH0|PROP_STAEQ Putative proline/betaine transporter OS=Staphylococcus epidermidis (strain ATCC 35984 / DSM 28319 / BCRC 17069 / CCUG 31568 / BM 3577 / RP62A) OX=176279 GN=proP PE=3 SV=1 && PF07690:Major Facilitator Superfamily|PF00083:Sugar (and other) transporter	Sugar_tr
Y79_RS0108030	2891	2918	2620	3795	3553	3774	972.584	983.967	944.441	1155.83	1381.44	1346.03	3320.73	3968.9	3867.17	2794.25	2826.96	2713.4	0.420542	Y79_RS0108030	NC_999999999.1	1563927	1564280	-	354	protein_coding	SH3 domain-containing protein&&-- && -	-
Y79_RS0111855	4070	4170	3671	2630	2763	2239	338.717	347.852	327.357	198.154	265.755	197.547	2301.32	3086.43	2294.28	3933.8	4039.89	3801.86	-0.616506	Y79_RS0111855	NC_999999999.1	2306454	2307884	+	1431	protein_coding	LutB/LldF family L-lactate oxidation iron-sulfur protein&&sp|A7Z901|LUTB_BACVZ Lactate utilization protein B OS=Bacillus velezensis (strain DSM 23117 / BGSC 10A6 / LMG 26770 / FZB42) OX=326423 GN=lutB PE=3 SV=2 && PF13183:4Fe-4S dicluster domain|PF02589:LUD domain|PF11870:Lactate utilisation protein B, C-terminal	-
Y79_RS0110405	3217	3164	2814	3490	3311	3510	396.603	390.983	371.727	389.524	471.761	458.761	3053.84	3698.58	3596.66	3109.34	3065.28	2914.31	0.187099	glpX	NC_999999999.1	2034699	2035664	+	966	protein_coding	class II fructose-bisphosphatase&&sp|Q03224|GLPX_BACSU Fructose-1,6-bisphosphatase class 2 OS=Bacillus subtilis (strain 168) OX=224308 GN=glpX PE=1 SV=1 && PF03320:Bacterial fructose-1,6-bisphosphatase, glpX-encoded	-
Y79_RS0118980	915	896	748	3832	5574	7454	136.553	134.03	119.612	517.736	961.4	1179.35	3353.1	6226.48	7638.03	884.38	868.044	774.665	2.7682	trpA	NC_999999999.1	3569353	3570150	-	798	protein_coding	tryptophan synthase subunit alpha&&sp|A7Z615|TRPA_BACVZ Tryptophan synthase alpha chain OS=Bacillus velezensis (strain DSM 23117 / BGSC 10A6 / LMG 26770 / FZB42) OX=326423 GN=trpA PE=3 SV=1 && PF00290:Tryptophan synthase alpha chain	-
Y79_RS0104895	2533	2608	2123	3522	4277	4319	179.881	185.641	161.545	226.434	351.031	325.167	3081.84	4777.65	4425.63	2448.23	2526.63	2198.68	0.77594	ilvD	NC_999999999.1	976164	977840	-	1677	protein_coding	dihydroxy-acid dehydratase&&sp|A7Z5T7|ILVD_BACVZ Dihydroxy-acid dehydratase OS=Bacillus velezensis (strain DSM 23117 / BGSC 10A6 / LMG 26770 / FZB42) OX=326423 GN=ilvD PE=3 SV=1 && PF00920:Dihydroxy-acid/6-phosphogluconate dehydratase N-terminal|PF24877:Dihydroxy-acid/6-phosphogluconate dehydratase C-terminal	ILVD_EDD
Y79_RS0119675	2782	2666	2406	4518	3701	3253	234.974	225.704	217.747	345.472	361.277	291.287	3953.37	4134.23	3333.31	2688.9	2582.82	2491.77	0.556859	gndA	NC_999999999.1	3719254	3720663	-	1410	protein_coding	NADP-dependent phosphogluconate dehydrogenase&&sp|P80859|6PGD_BACSU 6-phosphogluconate dehydrogenase, NADP(+)-dependent, decarboxylating OS=Bacillus subtilis (strain 168) OX=224308 GN=gndA PE=1 SV=4 && PF03446:NAD binding domain of 6-phosphogluconate dehydrogenase|PF00393:6-phosphogluconate dehydrogenase, C-terminal domain	NAD_binding_2
Y79_RS0105450	3255	3272	3223	3328	2837	3330	200.023	201.538	212.218	185.146	201.486	216.944	2912.09	3169.09	3412.21	3146.07	3169.91	3337.89	-0.0242815	Y79_RS0105450	NC_999999999.1	1080083	1082020	+	1938	protein_coding	LTA synthase family protein&&sp|O34952|LTAS2_BACSU Lipoteichoic acid synthase 2 OS=Bacillus subtilis (strain 168) OX=224308 GN=ltaS2 PE=1 SV=1 && PF00884:Sulfatase	Sulfatase
Y79_RS0112655	3614	3686	3181	3197	2650	2871	352.496	360.361	332.449	282.301	298.724	296.875	2797.46	2960.2	2941.88	3493.06	3570.99	3294.4	-0.251925	sufS	NC_999999999.1	2455048	2456268	+	1221	protein_coding	cysteine desulfurase SufS&&sp|O32164|SUFS_BACSU Cysteine desulfurase SufS OS=Bacillus subtilis (strain 168) OX=224308 GN=sufS PE=1 SV=1 && PF00266:Aminotransferase class-V	Aminotran_5
Y79_RS0108180	3018	2781	2798	3814	3288	3433	179.351	165.654	178.167	205.196	225.826	216.288	3337.35	3672.88	3517.75	2917	2694.23	2897.74	0.307071	Y79_RS0108180	NC_999999999.1	1594076	1596079	-	2004	protein_coding	penicillin-binding transpeptidase domain-containing protein&&sp|P42971|PBPC_BACSU Penicillin-binding protein 3 OS=Bacillus subtilis (strain 168) OX=224308 GN=pbpC PE=1 SV=1 && PF05223:NTF2-like N-terminal transpeptidase domain|PF03717:Penicillin-binding Protein dimerisation domain|PF00905:Penicillin binding protein transpeptidase domain	-
Y79_RS0107080	3933	3750	3613	5259	1277	1262	1643.47	1570.67	1617.71	1989.5	616.717	559.076	4601.77	1426.48	1293.16	3801.38	3633	3741.8	-0.609994	groES	NC_999999999.1	1422825	1423109	-	285	protein_coding	co-chaperone GroES&&sp|P28599|CH10_BACSU Co-chaperonin GroES OS=Bacillus subtilis (strain 168) OX=224308 GN=groES PE=1 SV=2 && PF00166:Chaperonin 10 Kd subunit	-
Y79_RS0107100	3582	3332	2950	2746	2824	3653	2494.66	2325.99	2201.42	1731.37	2273.05	2697.18	2402.82	3154.57	3743.19	3462.13	3228.04	3055.16	-0.0675799	Y79_RS0107100	NC_999999999.1	1425075	1425245	-	171	protein_coding	twin-arginine translocase TatA/TatE family subunit&&sp|O05522|TATAY_BACSU Sec-independent protein translocase protein TatAy OS=Bacillus subtilis (strain 168) OX=224308 GN=tatAy PE=1 SV=1 && PF02416:mttA/Hcf106 family	-
Y79_RS0112490	1558	1560	1422	7927	3727	2878	399.022	400.47	390.232	1837.98	1103.18	781.437	6936.34	4163.27	2949.05	1505.86	1511.33	1472.69	1.6458	Y79_RS0112490	NC_999999999.1	2428853	2429317	-	465	protein_coding	Dps family protein&&sp|P37960|MRGA_BACSU Metalloregulation DNA-binding stress protein OS=Bacillus subtilis (strain 168) OX=224308 GN=mrgA PE=1 SV=2 && PF00210:Ferritin-like domain	Ferritin
Y79_RS0106770	3242	3284	2944	2976	2990	3478	387.647	393.588	377.186	322.151	413.192	440.886	2604.08	3340	3563.87	3133.51	3181.54	3048.95	0.021794	Y79_RS0106770	NC_999999999.1	1354882	1355877	-	996	protein_coding	DUF3048 domain-containing protein&&sp|O34968|YERB_BACSU Putative lipoprotein YerB OS=Bacillus subtilis (strain 168) OX=224308 GN=yerB PE=1 SV=1 && PF11258:Protein of unknown function (DUF3048) N-terminal domain|PF17479:Protein of unknown function (DUF3048) C-terminal domain	-
Y79_RS0100250	3641	3634	3418	2058	2573	3583	1741.42	1742.14	1751.66	891.111	1422.26	1816.79	1800.81	2874.19	3671.46	3519.16	3520.62	3539.84	-0.342236	Y79_RS0100250	NC_999999999.1	31368	31616	-	249	protein_coding	50S ribosomal protein L7ae-like protein&&sp|P46350|RXL7_BACSU RNA-binding protein YbxF OS=Bacillus subtilis (strain 168) OX=224308 GN=rulS PE=1 SV=3 && PF01248:Ribosomal protein L7Ae/L30e/S12e/Gadd45 family	-
Y79_RS0117325	2946	3050	2660	3300	3366	3551	159.113	165.116	153.939	161.358	210.109	203.329	2887.59	3760.01	3638.67	2847.41	2954.84	2754.82	0.265297	relA	NC_999999999.1	3282937	3285141	+	2205	protein_coding	GTP diphosphokinase&&sp|O54408|RELA_BACSU GTP pyrophosphokinase OS=Bacillus subtilis (strain 168) OX=224308 GN=relA PE=1 SV=3 && PF02824:TGS domain|PF04607:Region found in RelA / SpoT proteins|PF19296:RelA/SpoT, AH and RIS domains|PF13291:ACT domain|PF13328:HD domain	-
Y79_RS0111830	3649	3502	2962	3713	2247	2782	331.477	318.869	288.31	305.357	235.907	267.923	3248.97	2510.03	2850.68	3526.89	3392.74	3067.59	-0.213912	rpoN	NC_999999999.1	2300370	2301680	+	1311	protein_coding	RNA polymerase factor sigma-54&&sp|P24219|RP54_BACSU RNA polymerase sigma-54 factor OS=Bacillus subtilis (strain 168) OX=224308 GN=sigL PE=1 SV=1 && PF00309:Sigma-54 factor, Activator interacting domain (AID)|PF04552:Sigma-54, DNA binding domain|PF04963:Sigma-54 factor, core binding domain	Sigma54_DBD
Y79_RS0109285	2571	2635	2367	3928	3629	3603	162.778	167.221	160.578	225.148	265.545	241.842	3437.11	4053.8	3691.95	2484.96	2552.79	2451.38	0.578235	htpG	NC_999999999.1	1810206	1812086	+	1881	protein_coding	molecular chaperone HtpG&&sp|A7ZAI5|HTPG_BACVZ Chaperone protein HtpG OS=Bacillus velezensis (strain DSM 23117 / BGSC 10A6 / LMG 26770 / FZB42) OX=326423 GN=htpG PE=3 SV=1 && PF00183:Hsp90 protein|PF13589:Histidine kinase-, DNA gyrase B-, and HSP90-like ATPase	-
Y79_RS0115375	4805	4579	4369	2192	1463	1323	1306.48	1247.94	1272.87	539.576	459.738	381.366	1918.06	1634.25	1355.66	4644.2	4436.13	4524.75	-1.47064	Y79_RS0115375	NC_999999999.1	2944338	2944775	+	438	protein_coding	Dps family protein&&sp|P80879|G20U_BACSU General stress protein 20U OS=Bacillus subtilis (strain 168) OX=224308 GN=dps PE=1 SV=3 && PF00210:Ferritin-like domain	Ferritin
Y79_RS0111940	3275	3172	2929	2551	3299	3467	511.845	496.909	490.502	360.945	595.892	574.454	2232.19	3685.17	3552.59	3165.4	3073.03	3033.41	0.0302618	tpiA	NC_999999999.1	2324887	2325648	+	762	protein_coding	triose-phosphate isomerase&&sp|A7Z8Y3|TPIS_BACVZ Triosephosphate isomerase OS=Bacillus velezensis (strain DSM 23117 / BGSC 10A6 / LMG 26770 / FZB42) OX=326423 GN=tpiA PE=3 SV=1 && PF00121:Triosephosphate isomerase	-
Y79_RS0105645	1961	1961	1636	3122	4838	5152	162.18	162.56	144.976	233.753	462.427	451.72	2731.83	5404.32	5279.19	1895.38	1899.82	1694.32	1.28896	cobA	NC_999999999.1	1125801	1127240	+	1440	protein_coding	uroporphyrinogen-III C-methyltransferase&&sp|P42437|NASF_BACSU Uroporphyrinogen-III C-methyltransferase OS=Bacillus subtilis (strain 168) OX=224308 GN=nasF PE=2 SV=1 && PF00590:Tetrapyrrole (Corrin/Porphyrin) Methylases	-
Y79_RS0113470	3401	3520	3123	2461	2927	3199	392.472	407.156	386.161	257.109	390.376	391.373	2153.44	3269.63	3277.98	3287.19	3410.17	3234.33	-0.191108	Y79_RS0113470	NC_999999999.1	2615110	2616141	+	1032	protein_coding	NAD(P)H-dependent flavin oxidoreductase&&sp|O05413|NMO_BACSU Probable nitronate monooxygenase OS=Bacillus subtilis (strain 168) OX=224308 GN=yrpB PE=3 SV=1 && PF03060:Nitronate monooxygenase	NPD
Y79_RS0102285	3079	2908	3953	3903	2068	2625	399.438	378.138	549.491	458.397	310.061	361.03	3415.23	2310.07	2689.81	2975.96	2817.27	4093.92	-0.232308	cyoE	NC_999999999.1	513621	514538	-	918	protein_coding	heme o synthase&&sp|A7Z4B1|COXX2_BACVZ Protoheme IX farnesyltransferase 2 OS=Bacillus velezensis (strain DSM 23117 / BGSC 10A6 / LMG 26770 / FZB42) OX=326423 GN=ctaB2 PE=3 SV=1 && PF01040:UbiA prenyltransferase family	UbiA
Y79_RS0118205	4684	4717	5305	1863	1212	752	1464.11	1477.88	1776.79	527.198	437.842	249.201	1630.18	1353.87	770.566	4527.25	4569.83	5494.11	-1.9581	Y79_RS0118205	NC_999999999.1	3438595	3438975	+	381	protein_coding	Spx/MgsR family RNA polymerase-binding regulatory protein&&sp|P54503|MGSR_BACSU Regulatory protein MgsR OS=Bacillus subtilis (strain 168) OX=224308 GN=mgsR PE=1 SV=2 && PF03960:ArsC family	-
Y79_RS0107660	4017	3262	7483	2224	719	773	1035.48	842.831	2066.86	519.014	214.204	211.249	1946.06	803.164	792.084	3882.57	3160.22	7749.75	-2.06211	Y79_RS0107660	NC_999999999.1	1507585	1508046	+	462	protein_coding	CarD family transcriptional regulator&&sp|P96659|YDEB_BACSU Putative transcription factor YdeB OS=Bacillus subtilis (strain 168) OX=224308 GN=ydeB PE=3 SV=1 && PF02559:CarD-like/TRCF RID domain|PF21095:CarD, C-terminal domain	-
Y79_RS0101905	3701	3622	3193	2173	3113	2660	569.456	558.606	526.423	302.695	553.577	433.907	1901.43	3477.4	2725.67	3577.15	3508.99	3306.82	-0.359111	cobA	NC_999999999.1	440796	441569	-	774	protein_coding	uroporphyrinogen-III C-methyltransferase&&sp|O34744|SUMT_BACSU Uroporphyrinogen-III C-methyltransferase OS=Bacillus subtilis (strain 168) OX=224308 GN=sumT PE=2 SV=1 && PF00590:Tetrapyrrole (Corrin/Porphyrin) Methylases	-
Y79_RS0115360	2853	2949	2552	3926	2908	3138	716.813	742.668	687.035	893.013	844.415	835.855	3435.36	3248.4	3215.47	2757.53	2856.99	2642.97	0.261664	Y79_RS0115360	NC_999999999.1	2943036	2943509	+	474	protein_coding	S-ribosylhomocysteine lyase&&sp|A7Z800|LUXS_BACVZ S-ribosylhomocysteine lyase OS=Bacillus velezensis (strain DSM 23117 / BGSC 10A6 / LMG 26770 / FZB42) OX=326423 GN=luxS PE=3 SV=1 && PF02664:S-Ribosylhomocysteinase (LuxS)	-
Y79_RS0100220	3179	3095	3704	1796	3451	3048	1225.22	1195.64	1529.64	626.663	1537.19	1245.41	1571.55	3854.96	3123.25	3072.62	2998.43	3836.04	-0.21278	rpsJ	NC_999999999.1	25259	25567	-	309	protein_coding	30S ribosomal protein S10&&sp|Q65PA8|RS10_BACLD Small ribosomal subunit protein uS10 OS=Bacillus licheniformis (strain ATCC 14580 / DSM 13 / JCM 2505 / CCUG 7422 / NBRC 12200 / NCIMB 9375 / NCTC 10341 / NRRL NRS-1264 / Gibson 46) OX=279010 GN=rpsJ PE=3 SV=1 && PF00338:Ribosomal protein S10p/S20e	Ribosomal_S10
Y79_RS0106775	3479	3493	3381	2957	2399	2562	237.706	239.221	247.528	182.911	189.44	185.583	2587.45	2679.82	2625.25	3362.58	3384.02	3501.53	-0.376845	Y79_RS0106775	NC_999999999.1	1355902	1357644	-	1743	protein_coding	adenine deaminase&&sp|O34909|YERA_BACSU Putative adenine deaminase YerA OS=Bacillus subtilis (strain 168) OX=224308 GN=yerA PE=1 SV=1 && PF13382:Adenine deaminase C-terminal domain|PF01979:Amidohydrolase family	Amidohydro_1
Y79_RS0117985	3143	3198	2864	2134	3214	3708	183.483	187.131	179.151	112.785	216.848	229.491	1867.31	3590.22	3799.54	3037.82	3098.22	2966.1	0.0241438	glyS	NC_999999999.1	3399967	3402006	+	2040	protein_coding	glycine--tRNA ligase subunit beta&&sp|P54381|SYGB_BACSU Glycine--tRNA ligase beta subunit OS=Bacillus subtilis (strain 168) OX=224308 GN=glyS PE=3 SV=2 && PF05746:DALR anticodon binding domain|PF02092:Glycyl-tRNA synthetase beta subunit	-
Y79_RS0106335	2099	2167	1876	4916	3602	3501	261.206	270.3	250.148	553.842	518.05	461.888	4301.63	4023.64	3587.43	2028.76	2099.39	1942.88	0.972535	Y79_RS0106335	NC_999999999.1	1264353	1265309	+	957	protein_coding	iron-hydroxamate ABC transporter substrate-binding protein&&sp|P40409|FEUA_BACSU Iron-uptake system-binding protein OS=Bacillus subtilis (strain 168) OX=224308 GN=feuA PE=1 SV=1 && PF01497:Periplasmic binding protein	Peripla_BP_2
Y79_RS0103670	3129	3147	2871	2488	3188	3234	314.463	317.013	309.166	226.369	370.288	344.57	2177.07	3561.18	3313.84	3024.29	3048.81	2973.35	0.000640731	Y79_RS0103670	NC_999999999.1	756905	758089	-	1185	protein_coding	macrolide family glycosyltransferase&&sp|O34539|NDPGT_BACSU NDP-glycosyltransferase YjiC OS=Bacillus subtilis (strain 168) OX=224308 GN=yjiC PE=1 SV=1 && PF06722:Erythromycin biosynthesis protein CIII-like, C-terminal domain	-
Y79_RS0115640	2969	3139	2805	4147	2029	2889	304.551	322.743	308.303	385.113	240.541	314.175	3628.74	2266.51	2960.32	2869.64	3041.06	2904.99	0.00678095	Y79_RS0115640	NC_999999999.1	2997584	2998744	+	1161	protein_coding	ABC transporter permease&&sp|O35029|YTHQ_BACSU Putative transporter YthQ OS=Bacillus subtilis (strain 168) OX=224308 GN=ythQ PE=4 SV=1 && PF05975:Bacterial ABC transporter protein EcsB	-
Y79_RS0119730	4047	3891	3583	1922	2017	2518	135.65	130.727	128.685	58.3236	78.1359	89.4781	1681.8	2253.1	2580.17	3911.57	3769.6	3710.73	-0.806433	Y79_RS0119730	NC_999999999.1	3752007	3755559	+	3553	protein_coding	non-ribosomal peptide synthetase&&sp|P39847|PPSC_BACSU Plipastatin synthase subunit C OS=Bacillus subtilis (strain 168) OX=224308 GN=ppsC PE=1 SV=2 && PF00501:AMP-binding enzyme|PF00668:Condensation domain|PF00550:Phosphopantetheine attachment site	AMP-binding
Y79_RS0114795	1457	1376	1265	7074	3484	3304	199.445	188.798	185.544	876.661	551.187	479.487	6189.94	3891.83	3385.57	1408.24	1333.07	1310.09	1.73311	Y79_RS0114795	NC_999999999.1	2853860	2854729	-	870	protein_coding	SDR family oxidoreductase&&sp|O07575|YHDF_BACSU Uncharacterized oxidoreductase YhdF OS=Bacillus subtilis (strain 168) OX=224308 GN=yhdF PE=3 SV=1 && PF13561:Enoyl-(Acyl carrier protein) reductase	-
Y79_RS0109470	3551	3472	3018	2878	2356	2670	946.075	927.194	861.566	694.175	725.45	754.154	2518.33	2631.79	2735.92	3432.17	3363.67	3125.59	-0.331375	Y79_RS0109470	NC_999999999.1	1847688	1848134	+	447	protein_coding	universal stress protein&&sp|P42297|YXIE_BACSU Universal stress protein YxiE OS=Bacillus subtilis (strain 168) OX=224308 GN=yxiE PE=3 SV=1 && PF00582:Universal stress protein family	Usp
Y79_RS0113400	2573	2520	2143	4931	3255	2335	263.25	258.432	234.934	456.739	384.891	253.274	4314.76	3636.02	2392.65	2486.9	2441.37	2219.39	0.533253	Y79_RS0113400	NC_999999999.1	2602749	2603912	+	1164	protein_coding	iron-containing alcohol dehydrogenase&&sp|O05239|YUGJ_BACSU Probable NADH-dependent butanol dehydrogenase 1 OS=Bacillus subtilis (strain 168) OX=224308 GN=yugJ PE=3 SV=1 && PF00465:Iron-containing alcohol dehydrogenase|PF25137:Fe-containing alcohol dehydrogenase family, C-terminal	-
Y79_RS0119295	3100	3052	2857	2885	3122	2580	793.946	783.484	784.032	668.927	924.102	700.524	2524.45	3487.45	2643.7	2996.26	2956.78	2958.85	-0.0423514	ribE	NC_999999999.1	3623926	3624390	-	465	protein_coding	6,7-dimethyl-8-ribityllumazine synthase&&sp|A7Z674|RISB_BACVZ 6,7-dimethyl-8-ribityllumazine synthase OS=Bacillus velezensis (strain DSM 23117 / BGSC 10A6 / LMG 26770 / FZB42) OX=326423 GN=ribH PE=3 SV=1 && PF00885:6,7-dimethyl-8-ribityllumazine synthase	-
Y79_RS0101380	3531	3426	3178	2558	2486	2406	1507.22	1465.82	1453.54	988.513	1226.41	1088.8	2238.32	2777	2465.4	3412.84	3319.11	3291.29	-0.422394	Y79_RS0101380	NC_999999999.1	339033	339311	-	279	protein_coding	DUF503 domain-containing protein&&sp|P32730|YLXP_BACSU Uncharacterized protein YlxP OS=Bacillus subtilis (strain 168) OX=224308 GN=ylxP PE=4 SV=1 && PF04456:Protein of unknown function (DUF503)	-
Y79_RS0118430	3364	3357	2943	2683	2684	2533	981.924	982.176	920.464	709	905.445	783.847	2347.7	2998.18	2595.54	3251.42	3252.26	3047.91	-0.266643	Y79_RS0118430	NC_999999999.1	3471793	3472200	+	408	protein_coding	Asp23/Gls24 family envelope stress response protein&&sp|P54519|YQHY_BACSU Uncharacterized protein YqhY OS=Bacillus subtilis (strain 168) OX=224308 GN=yqhY PE=3 SV=2 && PF03780:Asp23 family, cell envelope-related function	-
Y79_RS0112220	3010	3040	2639	2761	3212	2833	198.157	200.601	186.156	164.556	244.386	197.726	2415.95	3587.99	2902.94	2909.27	2945.15	2733.07	0.052394	Y79_RS0112220	NC_999999999.1	2376159	2377967	+	1809	protein_coding	assimilatory sulfite reductase (NADPH) flavoprotein subunit&&sp|O32214|CYSJ_BACSU Sulfite reductase [NADPH] flavoprotein alpha-component OS=Bacillus subtilis (strain 168) OX=224308 GN=cysJ PE=1 SV=1 && PF00667:FAD binding domain|PF00175:Oxidoreductase NAD-binding domain|PF00258:Flavodoxin	NAD_binding_1
Y79_RS0109875	1968	2021	1681	3958	4004	3856	635.157	653.79	581.324	1156.47	1493.51	1319.37	3463.36	4472.7	3951.2	1902.14	1957.94	1740.92	1.08542	qoxD	NC_999999999.1	1930367	1930735	+	369	protein_coding	cytochrome aa3 quinol oxidase subunit IV&&sp|E0TW64|QOX4_BACSH Quinol oxidase subunit 4 OS=Bacillus spizizenii (strain ATCC 23059 / NRRL B-14472 / W23) OX=655816 GN=qoxD PE=1 SV=1 && PF03626:Prokaryotic Cytochrome C oxidase subunit IV	-
Y79_RS0117050	3062	2943	2717	3828	2395	2532	266.564	256.804	253.443	301.697	240.968	233.687	3349.6	2675.35	2594.51	2959.53	2851.18	2813.86	-0.000615776	hemA	NC_999999999.1	3232940	3234307	+	1368	protein_coding	glutamyl-tRNA reductase&&sp|A7Z7A7|HEM1_BACVZ Glutamyl-tRNA reductase OS=Bacillus velezensis (strain DSM 23117 / BGSC 10A6 / LMG 26770 / FZB42) OX=326423 GN=hemA PE=3 SV=2 && PF00745:Glutamyl-tRNAGlu reductase, dimerisation domain|PF05201:Glutamyl-tRNAGlu reductase, N-terminal domain|PF01488:Shikimate / quinate 5-dehydrogenase	-
Y79_RS0108275	2401	2274	2063	3066	3703	3963	467.222	443.545	430.154	540.14	832.803	817.577	2682.83	4136.46	4060.84	2320.65	2203.05	2136.54	0.70783	Y79_RS0108275	NC_999999999.1	1610684	1611295	+	612	protein_coding	YcnI family protein&&sp|P94431|YCNI_BACSU Uncharacterized protein YcnI OS=Bacillus subtilis (strain 168) OX=224308 GN=ycnI PE=1 SV=1 && PF07987:Domain of unkown function (DUF1775)	-
Y79_RS0115950	3016	3094	2639	4682	1713	2322	356.331	366.402	334.084	500.791	233.903	290.843	4096.88	1913.52	2379.33	2915.07	2997.47	2733.07	-0.0430796	sppA	NC_999999999.1	3054531	3055538	+	1008	protein_coding	signal peptide peptidase SppA&&sp|O34525|SPPA_BACSU Putative signal peptide peptidase SppA OS=Bacillus subtilis (strain 168) OX=224308 GN=sppA PE=1 SV=1 && PF01343:Peptidase family S49	Peptidase_S49
Y79_RS0107025	3048	3138	2658	4618	1923	2041	528.373	545.249	493.713	724.741	385.268	375.096	4040.87	2148.1	2091.39	2946	3040.09	2752.75	-0.0774926	Y79_RS0107025	NC_999999999.1	1409505	1410191	-	687	protein_coding	PspA/IM30 family protein&&sp|P54617|PSPA_BACSU Phage shock protein A homolog OS=Bacillus subtilis (strain 168) OX=224308 GN=ydjF PE=1 SV=3 && PF04012:PspA/IM30 family	-
Y79_RS0109430	2714	2698	2467	3424	2969	3086	248.245	247.36	241.788	283.536	313.862	299.255	2996.09	3316.54	3162.19	2623.18	2613.82	2554.94	0.281953	Y79_RS0109430	NC_999999999.1	1838383	1839684	+	1302	protein_coding	pyrimidine-nucleoside phosphorylase&&sp|P39142|PDP_BACSU Pyrimidine-nucleoside phosphorylase OS=Bacillus subtilis (strain 168) OX=224308 GN=pdp PE=1 SV=2 && PF00591:Glycosyl transferase family, a/b domain|PF07831:Pyrimidine nucleoside phosphorylase C-terminal domain|PF02885:Glycosyl transferase family, helical bundle domain	Glycos_trans_3N
Y79_RS0111740	2901	2903	2448	3290	2836	2802	235.987	236.703	213.377	242.293	266.628	241.648	2878.84	3167.97	2871.18	2803.92	2812.42	2535.27	0.129461	Y79_RS0111740	NC_999999999.1	2282099	2283562	-	1464	protein_coding	carboxylesterase/lipase family protein&&sp|P37967|PNBA_BACSU Para-nitrobenzyl esterase OS=Bacillus subtilis (strain 168) OX=224308 GN=pnbA PE=1 SV=2 && PF00135:Carboxylesterase family	COesterase
Y79_RS0110595	2768	2885	2530	3291	2864	2716	484.062	505.705	474.078	521.035	578.85	503.546	2879.71	3199.25	2783.05	2675.37	2794.99	2620.19	0.131249	Y79_RS0110595	NC_999999999.1	2065195	2065875	+	681	protein_coding	VWA domain-containing protein&&sp|P70961|YWMD_BACSU Uncharacterized protein YwmD OS=Bacillus subtilis (strain 168) OX=224308 GN=ywmD PE=3 SV=1 && PF00092:von Willebrand factor type A domain	VWA
Y79_RS0110410	3041	3145	3037	2394	2563	2864	281.397	291.703	301.122	200.554	274.101	280.964	2094.81	2863.02	2934.71	2939.23	3046.87	3145.26	-0.210597	rho	NC_999999999.1	2036072	2037358	+	1287	protein_coding	transcription termination factor Rho&&sp|Q03222|RHO_BACSU Transcription termination factor Rho OS=Bacillus subtilis (strain 168) OX=224308 GN=rho PE=3 SV=3 && PF00006:ATP synthase alpha/beta family, nucleotide-binding domain|PF07498:Rho termination factor, N-terminal domain|PF07497:Rho termination factor, RNA-binding domain	ATP-synt_ab
Y79_RS0107970	2574	2361	2160	2170	2801	4872	243.868	224.212	219.278	186.127	306.703	489.36	1898.81	3128.88	4992.28	2487.86	2287.34	2237	0.514822	dctP	NC_999999999.1	1554862	1556118	-	1257	protein_coding	C4-dicarboxylate transporter DctP&&sp|P96603|DCTA_BACSU C4-dicarboxylate transport protein OS=Bacillus subtilis (strain 168) OX=224308 GN=dctA PE=2 SV=1 && PF00375:Sodium:dicarboxylate symporter family	SDF
Y79_RS0114800	1255	1307	1113	7040	3096	2989	135.381	141.32	128.648	687.527	385.986	341.832	6160.19	3458.41	3062.79	1213	1266.22	1152.68	1.80406	Y79_RS0114800	NC_999999999.1	2854809	2855912	-	1104	protein_coding	citrate synthase/methylcitrate synthase&&sp|P39119|CISY_BACSU Citrate synthase 1 OS=Bacillus subtilis (strain 168) OX=224308 GN=citA PE=1 SV=2 && PF00285:Citrate synthase, C-terminal domain	Citrate_synt
Y79_RS0101090	3678	3614	3130	1741	2180	2447	58.7552	57.868	53.5764	25.1789	40.2484	41.4422	1523.42	2435.18	2507.41	3554.92	3501.24	3241.58	-0.671709	Y79_RS0101090	NC_999999999.1	217650	225104	-	7455	protein_coding	beta-ketoacyl synthase N-terminal-like domain-containing protein&&sp|O31784|PKSR_BACSU Polyketide synthase PksR OS=Bacillus subtilis (strain 168) OX=224308 GN=pksR PE=1 SV=2 && PF00550:Phosphopantetheine attachment site|PF22336:RhiE-like, KS-MAT linker domain|PF00975:Thioesterase domain|PF02801:Beta-ketoacyl synthase, C-terminal domain|PF14765:Polyketide synthase dehydratase N-terminal domain|PF0…	ketoacyl-synt
Y79_RS0109265	3624	3737	3299	2674	1852	1592	379.586	392.339	370.253	253.564	224.192	176.782	2339.82	2068.79	1631.3	3502.72	3620.4	3416.6	-0.803047	Y79_RS0109265	NC_999999999.1	1807050	1808186	+	1137	protein_coding	sensor histidine kinase&&sp|O34757|DESK_BACSU Sensor histidine kinase DesK OS=Bacillus subtilis (strain 168) OX=224308 GN=desK PE=1 SV=1 && PF23540:DesK N-terminal domain|PF07730:Histidine kinase	HisKA_3
Y79_RS0107895	2842	2844	2449	4378	1712	2514	230.715	231.418	213.027	321.76	160.625	216.367	3830.87	1912.4	2576.07	2746.89	2755.27	2536.3	0.04982	Y79_RS0107895	NC_999999999.1	1541835	1543301	-	1467	protein_coding	PH domain-containing protein&&sp|P96616|YDBT_BACSU UPF0699 transmembrane protein YdbT OS=Bacillus subtilis (strain 168) OX=224308 GN=ydbT PE=3 SV=1 && PF03703:Bacterial PH domain	-
Y79_RS0106375	1952	2003	1717	2394	3938	4690	183.189	188.416	172.657	203.399	427.124	466.624	2094.81	4398.97	4805.79	1886.68	1940.51	1778.21	1.01122	Y79_RS0106375	NC_999999999.1	1272811	1274079	-	1269	protein_coding	aspartate aminotransferase family protein&&sp|H3ZR39|LMRAC_THELN Leucine/methionine racemase OS=Thermococcus litoralis (strain ATCC 51850 / DSM 5473 / JCM 8560 / NS-C) OX=523849 GN=OCC_10945 PE=1 SV=1 && PF00202:Aminotransferase class-III	Aminotran_3
Y79_RS0109090	2750	2991	2617	2688	2560	3081	367.568	400.716	374.803	325.265	395.46	436.586	2352.07	2859.67	3157.06	2657.97	2897.68	2710.29	0.0176347	rocF	NC_999999999.1	1770122	1771012	+	891	protein_coding	arginase&&sp|P39138|ARGI_BACSU Arginase OS=Bacillus subtilis (strain 168) OX=224308 GN=rocF PE=1 SV=1 && PF00491:Arginase family	-
Y79_RS0107820	3357	3600	3031	2384	2307	2005	185.089	198.951	179.064	118.998	147.006	117.197	2086.06	2577.05	2054.5	3244.66	3487.68	3139.05	-0.555579	Y79_RS0107820	NC_999999999.1	1530371	1532530	-	2160	protein_coding	Tex family protein&&sp|O31489|YDCI_BACSU Uncharacterized protein YdcI OS=Bacillus subtilis (strain 168) OX=224308 GN=ydcI PE=4 SV=2 && PF22706:Tex central region-like|PF00575:S1 RNA binding domain|PF16921:Tex protein YqgF-like domain|PF17674:HHH domain|PF09371:Tex-like protein N-terminal domain|PF12836:Helix-hairpin-helix motif	S1
Y79_RS0118470	3086	2975	2655	2555	2750	2545	434.418	419.773	400.471	325.617	447.406	379.816	2235.69	3071.91	2607.83	2982.73	2882.18	2749.65	-0.122425	Y79_RS0118470	NC_999999999.1	3478365	3479210	+	846	protein_coding	TlyA family RNA methyltransferase&&sp|P19672|YQXC_BACSU Putative rRNA methyltransferase YqxC OS=Bacillus subtilis (strain 168) OX=224308 GN=yqxC PE=3 SV=3 && PF01728:FtsJ-like methyltransferase|PF01479:S4 domain	S4
Y79_RS0114290	2915	2933	2704	2057	2603	3341	236.158	238.173	234.729	150.87	243.723	286.956	1799.93	2907.7	3423.48	2817.45	2841.49	2800.39	-0.0573058	Y79_RS0114290	NC_999999999.1	2759806	2761275	+	1470	protein_coding	sodium:solute symporter family protein&&sp|O07556|YHJB_BACSU Uncharacterized symporter YhjB OS=Bacillus subtilis (strain 168) OX=224308 GN=yhjB PE=3 SV=1 && PF00474:Sodium:solute symporter family	-
Y79_RS0107265	2434	2644	2216	4082	2692	2474	204.277	222.422	199.28	310.153	261.115	220.127	3571.86	3007.12	2535.08	2352.55	2561.51	2295	0.33843	Y79_RS0107265	NC_999999999.1	1437815	1439233	-	1419	protein_coding	sugar porter family MFS transporter&&sp|O34718|IOLT_BACSU Major myo-inositol transporter IolT OS=Bacillus subtilis (strain 168) OX=224308 GN=iolT PE=2 SV=1 && PF00083:Sugar (and other) transporter	Sugar_tr
Y79_RS0115560	2775	2803	2592	2965	1756	3564	983.571	995.823	984.402	951.418	719.325	1339.23	2594.45	1961.55	3651.99	2682.14	2715.54	2684.4	0.0223737	Y79_RS0115560	NC_999999999.1	2980644	2980979	+	336	protein_coding	DUF4257 domain-containing protein&&sp|O34881|YTVB_BACSU Uncharacterized protein YtvB OS=Bacillus subtilis (strain 168) OX=224308 GN=ytvB PE=4 SV=1 && PF14074:Protein of unknown function (DUF4257)	-
Y79_RS0108175	2689	2869	2321	2576	2890	3055	354.638	379.264	327.993	307.57	440.504	427.149	2254.07	3228.29	3130.42	2599.01	2779.49	2403.74	0.146013	Y79_RS0108175	NC_999999999.1	1593059	1593961	-	903	protein_coding	aldo/keto reductase&&sp|P42972|YCSN_BACSU Uncharacterized oxidoreductase YcsN OS=Bacillus subtilis (strain 168) OX=224308 GN=ycsN PE=3 SV=1 && PF00248:Aldo/keto reductase family	Aldo_ket_red
Y79_RS0108665	2482	2610	2666	2817	2796	2923	460.414	485.293	529.91	473.083	599.435	574.844	2464.95	3123.29	2995.16	2398.94	2528.57	2761.04	0.158653	jag	NC_999999999.1	1691646	1692287	+	642	protein_coding	RNA-binding cell elongation regulator Jag/EloR&&sp|Q01620|KHPB_BACSU RNA-binding protein KhpB OS=Bacillus subtilis (strain 168) OX=224308 GN=khpB PE=3 SV=1 && PF01424:R3H domain|PF13083:KhpA/KhpB, KH domain|PF14804:Jag N-terminus	R3H
Y79_RS0109585	2598	2783	2378	4066	2125	2315	281.018	301.734	275.614	398.168	265.651	265.473	3557.86	2373.75	2372.15	2511.06	2696.17	2462.77	0.114808	Y79_RS0109585	NC_999999999.1	1871247	1872347	+	1101	protein_coding	ABC transporter ATP-binding protein&&sp|P94360|MSMX_BACSU Oligosaccharides import ATP-binding protein MsmX OS=Bacillus subtilis (strain 168) OX=224308 GN=msmX PE=1 SV=1 && PF00005:ABC transporter|PF17912:MalK OB fold domain	ABC_tran
Y79_RS0119220	2706	2666	2415	2183	2718	3569	180.843	178.587	172.936	132.078	209.933	252.869	1910.18	3036.16	3657.11	2615.44	2582.82	2501.09	0.159978	Y79_RS0119220	NC_999999999.1	3611314	3613095	-	1782	protein_coding	ATP-binding protein&&sp|P35164|RESE_BACSU Sensor histidine kinase ResE OS=Bacillus subtilis (strain 168) OX=224308 GN=resE PE=1 SV=1 && PF02518:Histidine kinase-, DNA gyrase B-, and HSP90-like ATPase|PF00989:PAS fold|PF00672:HAMP domain|PF18698:Histidine kinase sensor domain|PF00512:His Kinase A (phospho-acceptor) domain	HATPase_c
Y79_RS0110530	2523	2559	2694	3313	2544	2577	585.709	595.458	670.127	696.29	682.558	634.24	2898.96	2841.79	2640.62	2438.57	2479.16	2790.04	0.120992	atpF	NC_999999999.1	2054169	2054681	+	513	protein_coding	F0F1 ATP synthase subunit B&&sp|A7Z9Q4|ATPF_BACVZ ATP synthase subunit b OS=Bacillus velezensis (strain DSM 23117 / BGSC 10A6 / LMG 26770 / FZB42) OX=326423 GN=atpF PE=3 SV=1 && PF00430:ATP synthase B/B' CF(0)	-
Y79_RS0109540	3329	3220	2962	2404	1938	2340	348.687	338.06	332.431	227.961	234.603	259.843	2103.56	2164.86	2397.77	3217.6	3119.53	3067.59	-0.496624	Y79_RS0109540	NC_999999999.1	1862982	1864118	-	1137	protein_coding	5-methyltetrahydropteroyltriglutamate--homocysteine S-methyltransferase&&sp|P42318|YXJG_BACSU Uncharacterized protein YxjG OS=Bacillus subtilis (strain 168) OX=224308 GN=yxjG PE=4 SV=3 && PF01717:Cobalamin-independent synthase, Catalytic domain	-
Y79_RS0111585	2611	2550	2259	2668	3218	2849	416.264	407.491	385.898	385.08	592.933	481.535	2334.57	3594.69	2919.34	2523.62	2470.44	2339.53	0.270636	Y79_RS0111585	NC_999999999.1	2257459	2258205	+	747	protein_coding	arylamine N-acetyltransferase family protein&&sp|O06977|YVCN_BACSU Uncharacterized acetyltransferase YvcN OS=Bacillus subtilis (strain 168) OX=224308 GN=yvcN PE=3 SV=1 && PF00797:N-acetyltransferase	Acetyltransf_2
Y79_RS0106900	2742	2563	2418	2781	2814	2827	211.77	198.41	200.101	194.448	251.177	231.472	2433.45	3143.4	2896.79	2650.24	2483.03	2504.2	0.14961	guaA	NC_999999999.1	1380499	1382040	-	1542	protein_coding	glutamine-hydrolyzing GMP synthase&&sp|A7Z235|GUAA_BACVZ GMP synthase [glutamine-hydrolyzing] OS=Bacillus velezensis (strain DSM 23117 / BGSC 10A6 / LMG 26770 / FZB42) OX=326423 GN=guaA PE=3 SV=1 && PF00958:GMP synthase C terminal domain|PF00117:Glutamine amidotransferase class-I	GATase
Y79_RS0114815	3191	3261	2831	2803	1914	2145	275.378	282.079	261.781	218.993	190.899	196.248	2452.7	2138.05	2197.96	3084.21	3159.25	2931.92	-0.434413	Y79_RS0114815	NC_999999999.1	2858251	2859630	+	1380	protein_coding	alkaline phosphatase&&sp|P19406|PPB4_BACSU Alkaline phosphatase 4 OS=Bacillus subtilis (strain 168) OX=224308 GN=phoA PE=1 SV=4 && PF00245:Alkaline phosphatase	-
Y79_RS0110640	2863	2848	2575	1767	2687	3363	909.227	906.582	876.239	508.032	986.226	1132.27	1546.17	3001.53	3446.03	2767.19	2759.14	2666.79	-0.0357619	ureB	NC_999999999.1	2070900	2071274	+	375	protein_coding	urease subunit beta&&sp|A7Z9N5|URE2_BACVZ Urease subunit beta OS=Bacillus velezensis (strain DSM 23117 / BGSC 10A6 / LMG 26770 / FZB42) OX=326423 GN=ureB PE=3 SV=1 && PF00699:Urease beta subunit	-
Y79_RS0112075	4021	4191	3630	1764	1348	1015	646.246	675.146	625.122	256.665	250.387	172.943	1543.55	1505.79	1040.06	3886.44	4060.24	3759.4	-1.51719	Y79_RS0112075	NC_999999999.1	2347856	2348596	+	741	protein_coding	alpha/beta hydrolase&&sp|O32232|EST_BACSU Carboxylesterase OS=Bacillus subtilis (strain 168) OX=224308 GN=est PE=2 SV=2 && PF12146:Serine aminopeptidase, S33	-
Y79_RS0112865	2405	2361	2108	3042	3050	2808	179.459	176.588	168.544	205.5	263.031	222.137	2661.83	3407.02	2877.32	2324.52	2287.34	2183.15	0.396531	pucR	NC_999999999.1	2496303	2497898	-	1596	protein_coding	purine catabolism transcriptional regulator PucR&&sp|O32138|PUCR_BACSU Purine catabolism regulatory protein OS=Bacillus subtilis (strain 168) OX=224308 GN=pucR PE=2 SV=1 && PF17853:GGDEF-like domain|PF07905:Purine catabolism regulatory protein-like family|PF13556:PucR C-terminal helix-turn-helix domain	PucR
Y79_RS0111520	2437	2431	2140	3208	2727	2826	163.97	163.949	154.283	195.41	212.057	201.584	2807.09	3046.21	2895.77	2355.45	2355.15	2216.29	0.336756	Y79_RS0111520	NC_999999999.1	2244804	2246573	+	1770	protein_coding	ABC transporter ATP-binding protein&&sp|O06967|BMRA_BACSU Multidrug resistance ABC transporter ATP-binding/permease protein BmrA OS=Bacillus subtilis (strain 168) OX=224308 GN=bmrA PE=1 SV=1 && PF00005:ABC transporter|PF00664:ABC transporter transmembrane region	ABC_membrane
Y79_RS0115740	4408	4075	3566	1343	1131	1172	1241.03	1149.97	1075.77	342.312	368.012	349.819	1175.16	1263.39	1200.93	4260.49	3947.86	3693.12	-1.70959	Y79_RS0115740	NC_999999999.1	3018530	3018952	+	423	protein_coding	DUF948 domain-containing protein&&sp|P40779|YTXG_BACSU UPF0478 protein YtxG OS=Bacillus subtilis (strain 168) OX=224308 GN=ytxG PE=3 SV=2 && PF06103:Bacterial protein of unknown function (DUF948)	-
Y79_RS0114885	2755	2771	2731	2291	2356	2771	569.615	574.265	605.029	428.833	562.98	607.394	2004.69	2631.79	2839.41	2662.8	2684.54	2828.35	-0.129338	Y79_RS0114885	NC_999999999.1	2874417	2874992	-	576	protein_coding	glycerol-3-phosphate responsive antiterminator&&sp|P30300|GLPP_BACSU Glycerol uptake operon antiterminator regulatory protein OS=Bacillus subtilis (strain 168) OX=224308 GN=glpP PE=2 SV=1 && PF04309:Glycerol-3-phosphate responsive antiterminator	-
Y79_RS0109745	3311	3306	3607	2112	2298	967	457.971	458.351	534.589	264.47	367.356	141.801	1848.06	2567	990.874	3200.2	3202.85	3735.58	-0.907359	Y79_RS0109745	NC_999999999.1	1905661	1906521	+	861	protein_coding	glycosyltransferase family 8 protein&&sp|P25148|GSPA_BACSU General stress protein A OS=Bacillus subtilis (strain 168) OX=224308 GN=gspA PE=1 SV=2 && PF01501:Glycosyl transferase family 8	Glyco_transf_8
Y79_RS0117135	2591	2608	2426	2323	3070	2538	357.138	360.323	358.306	289.882	489.063	370.881	2032.69	3429.37	2600.66	2504.29	2526.63	2512.48	0.0957497	mreC	NC_999999999.1	3251188	3252051	+	864	protein_coding	rod shape-determining protein MreC&&sp|Q01466|MREC_BACSU Cell shape-determining protein MreC OS=Bacillus subtilis (strain 168) OX=224308 GN=mreC PE=1 SV=3 && PF04085:Rod shape-determining protein MreC, barrel core	-
Y79_RS0103950	2874	2738	2701	1841	2803	2584	358.774	342.597	361.287	208.061	404.403	341.98	1610.92	3131.11	2647.79	2777.82	2652.57	2797.29	-0.155243	Y79_RS0103950	NC_999999999.1	806826	807779	+	954	protein_coding	ribose-phosphate diphosphokinase&&sp|P14193|KPRS_BACSU Ribose-phosphate pyrophosphokinase OS=Bacillus subtilis (strain 168) OX=224308 GN=prs PE=1 SV=1 && PF13793:N-terminal domain of ribose phosphate pyrophosphokinase|PF14572:Phosphoribosyl synthetase-associated domain	-
Y79_RS0115830	2619	2559	2898	3623	1824	1893	412.568	404.061	489.163	516.693	332.08	316.144	3170.22	2037.51	1939.73	2531.36	2479.16	3001.31	-0.164365	Y79_RS0115830	NC_999999999.1	3033876	3034631	+	756	protein_coding	SGNH/GDSL hydrolase family protein&&-- && PF13472:GDSL-like Lipase/Acylhydrolase family	-
Y79_RS0118960	2376	2201	2003	3337	2296	3201	222.455	206.553	200.942	282.849	248.442	317.728	2919.96	2564.76	3280.03	2296.49	2132.33	2074.4	0.430619	Y79_RS0118960	NC_999999999.1	3564206	3565477	-	1272	protein_coding	tetratricopeptide repeat protein&&sp|P54389|YPIA_BACSU TPR repeat-containing protein YpiA OS=Bacillus subtilis (strain 168) OX=224308 GN=ypiA PE=1 SV=1 && PF13429:Tetratricopeptide repeat	-
Y79_RS0116015	3038	3013	2866	2748	2252	1450	526.639	523.529	532.349	431.267	451.182	266.482	2404.57	2515.61	1485.8	2936.33	2918.99	2968.17	-0.461914	Y79_RS0116015	NC_999999999.1	3064944	3065630	+	687	protein_coding	metal-dependent hydrolase&&sp|A7Z7L6|Y2634_BACVZ UPF0173 metal-dependent hydrolase RBAM_026340 OS=Bacillus velezensis (strain DSM 23117 / BGSC 10A6 / LMG 26770 / FZB42) OX=326423 GN=RBAM_026340 PE=3 SV=1 && PF12706:Beta-lactamase superfamily domain	-
Y79_RS0110635	2724	2766	2453	1543	2540	3280	1020.15	1038.3	984.344	523.148	1099.38	1302.28	1350.17	2837.33	3360.98	2632.84	2679.7	2540.44	-0.0572726	ureA	NC_999999999.1	2070586	2070903	+	318	protein_coding	urease subunit gamma&&sp|P75030|URE3_BACSU Urease subunit gamma OS=Bacillus subtilis (strain 168) OX=224308 GN=ureA PE=1 SV=1 && PF00547:Urease, gamma subunit	-
Y79_RS0102555	2419	2397	2245	4064	1996	2169	415.705	412.889	413.39	632.275	396.431	395.169	3556.11	2229.65	2222.55	2338.05	2322.21	2325.03	0.197472	Y79_RS0102555	NC_999999999.1	566869	567561	-	693	protein_coding	ABC transporter ATP-binding protein&&sp|O31711|YKNY_BACSU Uncharacterized ABC transporter ATP-binding protein YknY OS=Bacillus subtilis (strain 168) OX=224308 GN=yknY PE=1 SV=1 && PF00005:ABC transporter	ABC_tran
Y79_RS0119000	479	436	425	3054	5041	5844	56.0915	51.1757	53.3267	323.768	682.238	725.514	2672.33	5631.08	5988.28	462.97	422.397	440.15	3.43042	trpD	NC_999999999.1	3572729	3573745	-	1017	protein_coding	anthranilate phosphoribosyltransferase&&sp|A7Z619|TRPD_BACVZ Anthranilate phosphoribosyltransferase OS=Bacillus velezensis (strain DSM 23117 / BGSC 10A6 / LMG 26770 / FZB42) OX=326423 GN=trpD PE=3 SV=1 && PF00591:Glycosyl transferase family, a/b domain|PF02885:Glycosyl transferase family, helical bundle domain	Glycos_trans_3N
Y79_RS0100345	2634	2610	2355	3053	2083	2467	448.767	445.72	429.923	470.907	410.159	445.603	2671.46	2326.83	2527.91	2545.85	2528.57	2438.95	0.00265596	ispD	NC_999999999.1	50451	51149	-	699	protein_coding	2-C-methyl-D-erythritol 4-phosphate cytidylyltransferase&&sp|A7Z0L2|ISPD_BACVZ 2-C-methyl-D-erythritol 4-phosphate cytidylyltransferase OS=Bacillus velezensis (strain DSM 23117 / BGSC 10A6 / LMG 26770 / FZB42) OX=326423 GN=ispD PE=3 SV=1 && PF01128:2-C-methyl-D-erythritol 4-phosphate cytidylyltransferase	-
Y79_RS0106825	3389	3179	3191	2919	1408	1109	560.559	527.056	565.55	437.107	269.16	194.471	2554.2	1572.82	1136.38	3275.59	3079.81	3304.75	-0.875713	purC	NC_999999999.1	1367196	1367915	-	720	protein_coding	phosphoribosylaminoimidazolesuccinocarboxamide synthase&&sp|P12046|PUR7_BACSU Phosphoribosylaminoimidazole-succinocarboxamide synthase OS=Bacillus subtilis (strain 168) OX=224308 GN=purC PE=1 SV=1 && PF01259:SAICAR synthetase	-
Y79_RS0118290	711	711	683	2218	5102	5754	107.728	107.981	110.886	304.246	893.424	924.28	1940.81	5699.23	5896.06	687.207	688.816	707.348	2.69971	tasA	NC_999999999.1	3448718	3449503	+	786	protein_coding	biofilm matrix protein TasA&&sp|P54507|TASA_BACSU Major biofilm matrix component OS=Bacillus subtilis (strain 168) OX=224308 GN=tasA PE=1 SV=1 && PF12389:Camelysin metallo-endopeptidase	-
Y79_RS0102795	2465	2591	3586	2436	1971	2121	338.595	356.736	527.798	302.931	312.901	308.872	2131.57	2201.72	2173.36	2382.51	2510.16	3713.83	-0.403441	glcT	NC_999999999.1	609620	610486	-	867	protein_coding	glucose PTS transporter transcription antiterminator GlcT&&sp|O31691|GLCT_BACSU PtsGHI operon antiterminator OS=Bacillus subtilis (strain 168) OX=224308 GN=glcT PE=1 SV=3 && PF00874:PRD domain|PF03123:CAT RNA binding domain	PRD
Y79_RS0102520	2705	2535	2327	2721	2311	2437	198.854	186.793	183.298	181.092	196.347	189.931	2380.95	2581.52	2497.17	2614.48	2455.91	2409.95	-0.00417634	Y79_RS0102520	NC_999999999.1	559013	560632	-	1620	protein_coding	ABC-F family ATP-binding cassette domain-containing protein&&sp|O31716|YKPA_BACSU Uncharacterized ABC transporter ATP-binding protein YkpA OS=Bacillus subtilis (strain 168) OX=224308 GN=ykpA PE=3 SV=1 && PF00005:ABC transporter|PF12848:ABC transporter	ABC_tran
Y79_RS0118840	2537	2473	2240	3231	2288	2247	233.671	228.309	221.068	269.417	243.555	219.412	2827.21	2555.83	2302.47	2452.1	2395.84	2319.85	0.100762	asnS	NC_999999999.1	3542922	3544214	-	1293	protein_coding	asparagine--tRNA ligase&&sp|A7Z5Y7|SYN_BACVZ Asparagine--tRNA ligase OS=Bacillus velezensis (strain DSM 23117 / BGSC 10A6 / LMG 26770 / FZB42) OX=326423 GN=asnS PE=3 SV=1 && PF01336:OB-fold nucleic acid binding domain|PF00152:tRNA synthetases class II (D, K and N)	tRNA-synt_2
Y79_RS0101785	2429	2403	2066	3081	2650	2314	173.426	171.971	158.056	199.151	218.67	175.155	2695.96	2960.2	2371.13	2347.71	2328.02	2139.65	0.235989	Y79_RS0101785	NC_999999999.1	417281	418948	-	1668	protein_coding	DAK2 domain-containing protein&&sp|O34751|YLOV_BACSU Protein YloV OS=Bacillus subtilis (strain 168) OX=224308 GN=yloV PE=4 SV=1 && PF21645:Fatty acid kinase subunit A-like, middle domain|PF02734:DAK2 domain|PF13684:Fatty acid kinase subunit A-like, C-terminal	-
Y79_RS0101440	2293	2260	2122	3119	2820	2290	489.387	483.473	485.275	602.653	695.592	518.152	2729.21	3150.1	2346.54	2216.27	2189.49	2197.64	0.316836	frr	NC_999999999.1	354285	354842	-	558	protein_coding	ribosome recycling factor&&sp|A7Z4S3|RRF_BACVZ Ribosome-recycling factor OS=Bacillus velezensis (strain DSM 23117 / BGSC 10A6 / LMG 26770 / FZB42) OX=326423 GN=frr PE=3 SV=1 && PF01765:Ribosome recycling factor	-
Y79_RS0110920	1865	1983	1715	2559	3091	3597	140.752	150.008	138.686	174.843	269.607	287.799	2239.19	3452.82	3685.8	1802.59	1921.13	1776.14	0.769633	ggt	NC_999999999.1	2118192	2119769	+	1578	protein_coding	gamma-glutamyltransferase&&sp|O05218|YWRD_BACSU Glutathione hydrolase-like YwrD proenzyme OS=Bacillus subtilis (strain 168) OX=224308 GN=ywrD PE=1 SV=1 && PF01019:Gamma-glutamyltranspeptidase	-
Y79_RS0111225	2289	2300	2103	3193	2289	2558	395.074	397.903	388.926	498.926	456.601	468.067	2793.96	2556.94	2621.15	2212.4	2228.24	2177.97	0.26857	degU	NC_999999999.1	2186369	2187058	+	690	protein_coding	two-component system response regulator DegU&&sp|P13800|DEGU_BACSU Transcriptional regulatory protein DegU OS=Bacillus subtilis (strain 168) OX=224308 GN=degU PE=1 SV=2 && PF00072:Response regulator receiver domain|PF00196:Bacterial regulatory proteins, luxR family	Response_reg
Y79_RS0117035	2475	2428	2235	3444	2110	1913	126.775	124.659	122.668	159.708	124.911	103.884	3013.59	2356.99	1960.23	2392.17	2352.24	2314.67	0.054729	lon	NC_999999999.1	3229311	3231635	+	2325	protein_coding	endopeptidase La&&sp|P37945|LON1_BACSU Lon protease 1 OS=Bacillus subtilis (strain 168) OX=224308 GN=lon1 PE=1 SV=1 && PF22667:Lon protease AAA+ ATPase lid domain|PF00004:ATPase family associated with various cellular activities (AAA)|PF02190:ATP-dependent protease La (LON) substrate-binding domain|PF05362:Lon protease (S16) C-terminal proteolytic domain	AAA
Y79_RS0103675	2510	2557	2359	2366	2422	2301	244.816	249.985	246.541	208.922	273.022	237.934	2070.31	2705.51	2357.81	2426	2477.22	2443.09	-0.0427099	Y79_RS0103675	NC_999999999.1	758086	759306	-	1221	protein_coding	cytochrome P450&&sp|O34374|YJIB_BACSU Putative cytochrome P450 YjiB OS=Bacillus subtilis (strain 168) OX=224308 GN=yjiB PE=1 SV=1 && PF00067:Cytochrome P450	p450
Y79_RS0104115	2544	2430	2170	2203	2439	2674	201.98	193.381	184.606	158.347	223.8	225.075	1927.68	2724.5	2740.02	2458.87	2354.18	2247.36	0.0659399	lysS	NC_999999999.1	837679	839178	+	1500	protein_coding	lysine--tRNA ligase&&sp|P37477|SYK_BACSU Lysine--tRNA ligase OS=Bacillus subtilis (strain 168) OX=224308 GN=lysS PE=3 SV=1 && PF01336:OB-fold nucleic acid binding domain|PF00152:tRNA synthetases class II (D, K and N)	tRNA-synt_2
Y79_RS0111350	2353	2319	2004	2644	2531	2604	199.164	196.746	181.752	202.606	247.593	233.67	2313.57	2827.27	2668.29	2274.26	2246.65	2075.44	0.243194	Y79_RS0111350	NC_999999999.1	2207570	2208976	-	1407	protein_coding	right-handed parallel beta-helix repeat-containing protein&&sp|P94576|YWOF_BACSU Uncharacterized protein YwoF OS=Bacillus subtilis (strain 168) OX=224308 GN=ywoF PE=3 SV=1 && PF13229:Right handed beta helix region	-
Y79_RS0103290	2542	2505	2284	1757	2263	3072	315.345	311.483	303.6	197.327	324.454	404.023	1537.42	2527.9	3147.84	2456.93	2426.84	2365.42	-0.00741416	Y79_RS0103290	NC_999999999.1	695993	696952	-	960	protein_coding	S66 peptidase family protein&&sp|O34851|LDC_BACSU Probable murein peptide carboxypeptidase OS=Bacillus subtilis (strain 168) OX=224308 GN=ykfA PE=2 SV=2 && PF17676:LD-carboxypeptidase C-terminal domain|PF02016:LD-carboxypeptidase N-terminal domain	-
Y79_RS0108255	2962	2921	2622	2529	1792	1588	246.506	243.663	233.814	190.544	172.361	140.109	2212.94	2001.77	1627.21	2862.88	2829.86	2715.47	-0.52518	Y79_RS0108255	NC_999999999.1	1606310	1607740	-	1431	protein_coding	PTS mannitol transporter subunit IICB&&sp|P42956|PTMCB_BACSU PTS system mannitol-specific EIICB component OS=Bacillus subtilis (strain 168) OX=224308 GN=mtlA PE=3 SV=4 && PF02302:PTS system, Lactose/Cellobiose specific IIB subunit|PF02378:Phosphotransferase system, EIIC	PTS_IIB
Y79_RS0111345	2098	2053	2045	2636	3011	2505	280.421	275.049	292.882	318.973	465.128	354.966	2306.57	3363.46	2566.84	2027.79	1988.95	2117.9	0.424859	ftsX	NC_999999999.1	2206633	2207523	+	891	protein_coding	permease-like cell division protein FtsX&&sp|O34876|FTSX_BACSU Cell division protein FtsX OS=Bacillus subtilis (strain 168) OX=224308 GN=ftsX PE=1 SV=1 && PF18075:FtsX extracellular domain|PF02687:FtsX-like permease C-terminal	-
Y79_RS0102565	2679	2575	2232	3324	1536	2001	456.434	439.742	407.468	512.708	302.45	361.432	2908.59	1715.8	2050.4	2589.35	2494.66	2311.57	-0.147594	Y79_RS0102565	NC_999999999.1	568700	569398	-	699	protein_coding	YIP1 family protein&&sp|O31709|YKNW_BACSU Membrane protein YknW OS=Bacillus subtilis (strain 168) OX=224308 GN=yknW PE=1 SV=1 && PF04893:Yip1 domain	-
Y79_RS0100380	3084	2243	6643	1435	371	569	789.848	575.804	1823.01	332.725	109.815	154.495	1255.66	414.428	583.048	2980.79	2173.02	6879.81	-2.41649	ctsR	NC_999999999.1	59030	59494	-	465	protein_coding	transcriptional regulator CtsR&&sp|P37568|CTSR_BACSU Transcriptional regulator CtsR OS=Bacillus subtilis (strain 168) OX=224308 GN=ctsR PE=1 SV=1 && PF17727:CtsR C-terminal dimerization domain|PF05848:CtsR N-terminal HTH domain	CtsR
Y79_RS0114080	2640	2636	2349	1972	2151	2571	680.525	681.086	648.81	460.204	640.823	702.613	1725.55	2402.79	2634.47	2551.65	2553.76	2432.74	-0.156884	Y79_RS0114080	NC_999999999.1	2720496	2720957	-	462	protein_coding	BsuPI-related putative proteinase inhibitor&&sp|P39804|IPI_BACSU Intracellular proteinase inhibitor OS=Bacillus subtilis (strain 168) OX=224308 GN=ipi PE=1 SV=1 && PF12690:Intracellular proteinase inhibitor	-
Y79_RS0117185	2419	2524	2179	2360	2448	2335	223.841	234.104	216.051	197.706	261.802	229.068	2065.06	2734.56	2392.65	2338.05	2445.25	2256.68	0.0305338	obgE	NC_999999999.1	3257920	3259206	+	1287	protein_coding	GTPase ObgE&&sp|A7Z781|OBG_BACVZ GTPase Obg OS=Bacillus velezensis (strain DSM 23117 / BGSC 10A6 / LMG 26770 / FZB42) OX=326423 GN=obg PE=3 SV=1 && PF01926:50S ribosome-binding GTPase|PF01018:GTP1/OBG|PF09269:Domain of unknown function (DUF1967)	-
Y79_RS0109850	2497	2256	2113	2158	2447	2786	192.849	174.644	174.861	150.887	218.419	228.115	1888.31	2733.44	2854.78	2413.44	2185.61	2188.32	0.139228	galT	NC_999999999.1	1924488	1926029	+	1542	protein_coding	UDP-glucose--hexose-1-phosphate uridylyltransferase&&sp|P39575|GALT_BACSU Galactose-1-phosphate uridylyltransferase OS=Bacillus subtilis (strain 168) OX=224308 GN=galT PE=3 SV=2 && PF01087:Galactose-1-phosphate uridyl transferase, N-terminal domain|PF02744:Galactose-1-phosphate uridyl transferase, C-terminal domain	-
Y79_RS0111915	3364	3588	3240	1299	1165	1600	287.186	307.027	296.379	100.397	114.945	144.811	1136.66	1301.37	1639.5	3251.42	3476.05	3355.5	-1.30643	Y79_RS0111915	NC_999999999.1	2319622	2321016	+	1395	protein_coding	sugar porter family MFS transporter&&sp|P96710|ARAE_BACSU Arabinose-proton symporter OS=Bacillus subtilis (strain 168) OX=224308 GN=araE PE=1 SV=2 && PF00083:Sugar (and other) transporter	Sugar_tr
Y79_RS0107020	2306	2443	2230	3895	1585	1778	267.667	284.233	277.354	409.304	212.629	218.797	3408.23	1770.54	1821.9	2228.83	2366.78	2309.49	0.0201533	Y79_RS0107020	NC_999999999.1	1408429	1409454	-	1026	protein_coding	TFIIB-type zinc ribbon-containing protein&&sp|O34434|YDJG_BACSU Uncharacterized protein YdjG OS=Bacillus subtilis (strain 168) OX=224308 GN=ydjG PE=4 SV=1 && -	-
Y79_RS0114865	2319	2212	2122	3182	2435	1966	158.448	151.491	155.355	196.829	192.283	142.411	2784.34	2720.03	2014.54	2241.4	2142.98	2197.64	0.192058	Y79_RS0114865	NC_999999999.1	2868229	2869971	-	1743	protein_coding	phospho-sugar mutase&&sp|P18159|PGCA_BACSU Phosphoglucomutase OS=Bacillus subtilis (strain 168) OX=224308 GN=pgcA PE=1 SV=3 && PF02879:Phosphoglucomutase/phosphomannomutase, alpha/beta/alpha domain II|PF02880:Phosphoglucomutase/phosphomannomutase, alpha/beta/alpha domain III|PF02878:Phosphoglucomutase/phosphomannomutase, alpha/beta/alpha domain I	PGM_PMM_II
Y79_RS0119080	2705	2749	2200	1920	2316	2302	310.35	316.137	270.459	199.43	307.101	280.004	1680.05	2587.1	2358.83	2614.48	2663.23	2278.43	-0.189885	Y79_RS0119080	NC_999999999.1	3586937	3587974	-	1038	protein_coding	NAD(P)H-dependent glycerol-3-phosphate dehydrogenase&&sp|A7Z635|GPDA_BACVZ Glycerol-3-phosphate dehydrogenase [NAD(P)+] OS=Bacillus velezensis (strain DSM 23117 / BGSC 10A6 / LMG 26770 / FZB42) OX=326423 GN=gpsA PE=3 SV=1 && PF01210:NAD-dependent glycerol-3-phosphate dehydrogenase N-terminus|PF07479:NAD-dependent glycerol-3-phosphate dehydrogenase C-terminus	NAD_Gly3P_dh_C
Y79_RS0115955	2375	2324	2113	4102	1538	1728	574.885	563.857	548.038	898.91	430.26	443.44	3589.36	1718.03	1770.66	2295.52	2251.49	2188.32	0.0719087	Y79_RS0115955	NC_999999999.1	3055552	3056043	+	492	protein_coding	RDD family protein&&sp|O34424|YTEJ_BACSU Uncharacterized membrane protein YteJ OS=Bacillus subtilis (strain 168) OX=224308 GN=yteJ PE=4 SV=1 && PF06271:RDD family	-
Y79_RS0118940	2207	2308	2163	2771	2307	2414	389.386	408.16	408.912	442.607	470.418	451.533	2424.7	2577.05	2473.6	2133.14	2235.99	2240.11	0.177566	qcrB	NC_999999999.1	3561774	3562448	-	675	protein_coding	menaquinol-cytochrome c reductase cytochrome b subunit&&sp|P46912|QCRB_BACSU Menaquinol:cytochrome c reductase cytochrome b subunit OS=Bacillus subtilis (strain 168) OX=224308 GN=qcrB PE=1 SV=1 && PF00033:Cytochrome b/b6/petB	-
Y79_RS0118005	2620	2615	2311	1854	1954	2778	172.197	172.271	162.749	110.316	148.425	193.567	1622.3	2182.73	2846.58	2532.32	2533.41	2393.38	-0.165521	dnaG	NC_999999999.1	3404369	3406180	+	1812	protein_coding	DNA primase&&sp|P05096|DNAG_BACSU DNA primase OS=Bacillus subtilis (strain 168) OX=224308 GN=dnaG PE=1 SV=2 && PF08275:DNA primase catalytic core, N-terminal domain|PF01807:CHC2 zinc finger|PF13155:Toprim-like|PF10410:DnaB-helicase binding domain of primase	-
Y79_RS0101900	2778	2708	2474	1652	2278	2194	420.913	411.268	401.656	226.607	398.906	352.428	1445.54	2544.66	2248.17	2685.04	2623.51	2562.19	-0.335706	Y79_RS0101900	NC_999999999.1	440010	440795	-	786	protein_coding	sirohydrochlorin chelatase&&sp|O34632|SIRB_BACSU Sirohydrochlorin ferrochelatase OS=Bacillus subtilis (strain 168) OX=224308 GN=sirB PE=1 SV=1 && PF01903:CbiX	-
Y79_RS0111395	2971	3070	2676	2359	1702	1290	178.158	184.526	171.943	128.066	117.956	82.01	2064.19	1901.23	1321.85	2871.58	2974.21	2771.39	-0.704554	uvrB	NC_999999999.1	2219212	2221197	+	1986	protein_coding	excinuclease ABC subunit UvrB&&sp|A7Z985|UVRB_BACVZ UvrABC system protein B OS=Bacillus velezensis (strain DSM 23117 / BGSC 10A6 / LMG 26770 / FZB42) OX=326423 GN=uvrB PE=3 SV=1 && PF12344:Ultra-violet resistance protein B|PF00271:Helicase conserved C-terminal domain|PF17757:UvrB interaction domain|PF04851:Type III restriction enzyme, res subunit	Helicase_C
Y79_RS0108520	1590	1578	1345	2748	4087	2693	49.35	49.0923	44.7308	77.2166	146.606	88.6137	2404.57	4565.41	2759.49	1536.79	1528.77	1392.95	1.12556	srfAC	NC_999999999.1	1657785	1661621	-	3837	protein_coding	surfactin non-ribosomal peptide synthetase SrfAC&&sp|Q08787|SRFAC_BACSU Surfactin synthase subunit 3 OS=Bacillus subtilis (strain 168) OX=224308 GN=srfAC PE=1 SV=2 && PF00550:Phosphopantetheine attachment site|PF00501:AMP-binding enzyme|PF00975:Thioesterase domain|PF00668:Condensation domain|PF13193:AMP-binding enzyme C-terminal domain	AMP-binding
Y79_RS0119305	2540	2350	2250	2361	2439	2071	466.811	432.904	443.082	392.832	518.056	403.517	2065.94	2724.5	2122.13	2455	2276.68	2330.21	-0.0311327	ribE	NC_999999999.1	3625633	3626280	-	648	protein_coding	riboflavin synthase&&sp|Q44680|RISA_BACAM Riboflavin synthase OS=Bacillus amyloliquefaciens OX=1390 GN=ribE PE=3 SV=1 && PF00677:Lumazine binding domain	-
Y79_RS0111420	2616	2430	2233	3185	1580	1960	1597.66	1487.54	1461.27	1761.01	1115.22	1269.05	2786.96	1764.95	2008.39	2528.46	2354.18	2312.6	-0.132919	Y79_RS0111420	NC_999999999.1	2226017	2226211	+	195	protein_coding	PspC domain-containing protein&&sp|O34719|YVLC_BACSU Uncharacterized membrane protein YvlC OS=Bacillus subtilis (strain 168) OX=224308 GN=yvlC PE=4 SV=1 && PF04024:PspC domain	PspC
Y79_RS0113130	2590	2658	2394	1675	2075	2582	454.938	467.976	450.579	266.361	421.239	480.82	1465.67	2317.89	2645.75	2503.33	2575.07	2479.34	-0.233578	Y79_RS0113130	NC_999999999.1	2549845	2550522	-	678	protein_coding	YukJ family protein&&sp|C0SPB1|YUKJ_BACSU Uncharacterized protein YukJ OS=Bacillus subtilis (strain 168) OX=224308 GN=yukJ PE=4 SV=1 && PF10042:Uncharacterized conserved protein (DUF2278)	-
Y79_RS0114790	1529	1512	1432	4804	2249	2241	130.251	129.105	130.711	370.494	221.423	202.391	4203.63	2512.26	2296.33	1477.83	1464.82	1483.05	1.02622	Y79_RS0114790	NC_999999999.1	2852108	2853505	-	1398	protein_coding	amino acid permease&&sp|O07576|BCAP_BACSU Branched-chain amino acid permease BcaP OS=Bacillus subtilis (strain 168) OX=224308 GN=bcaP PE=1 SV=1 && PF13520:Amino acid permease	-
Y79_RS0118025	2096	2225	2020	2604	2421	2324	222.475	236.72	229.739	250.227	296.99	261.517	2278.57	2704.4	2381.38	2025.86	2155.58	2092.01	0.231055	Y79_RS0118025	NC_999999999.1	3409027	3410148	+	1122	protein_coding	Nif3-like dinuclear metal center hexameric protein&&sp|P54472|GCH1L_BACSU GTP cyclohydrolase 1 type 2 homolog OS=Bacillus subtilis (strain 168) OX=224308 GN=yqfO PE=3 SV=2 && PF01784:Duf34/NIF3 (NGG1p interacting factor 3)	-
Y79_RS0111555	2245	2114	1936	3409	2345	1578	281.137	265.352	259.777	386.485	339.392	209.499	2982.97	2619.5	1616.96	2169.87	2048.04	2005.01	0.214398	trxB	NC_999999999.1	2252621	2253571	+	951	protein_coding	thioredoxin-disulfide reductase&&sp|P80880|TRXB_BACSU Thioredoxin reductase OS=Bacillus subtilis (strain 168) OX=224308 GN=trxB PE=1 SV=3 && PF07992:Pyridine nucleotide-disulphide oxidoreductase	Pyr_redox_2
Y79_RS0107405	2682	2815	2588	2559	2024	934	286.976	301.913	296.719	247.891	250.297	105.952	2239.19	2260.92	957.059	2592.25	2727.17	2680.26	-0.551743	Y79_RS0107405	NC_999999999.1	1462607	1463719	-	1113	protein_coding	glycerol dehydrogenase&&sp|P32816|GLDA_GEOSE Glycerol dehydrogenase OS=Geobacillus stearothermophilus OX=1422 GN=gldA PE=1 SV=1 && PF00465:Iron-containing alcohol dehydrogenase	-
Y79_RS0112905	2181	2129	1861	3018	2356	2028	289.565	283.323	264.747	362.754	361.512	285.451	2640.83	2631.79	2078.07	2108.01	2062.57	1927.34	0.269565	lipA	NC_999999999.1	2505115	2506011	+	897	protein_coding	lipoyl synthase&&sp|A7Z8E8|LIPA_BACVZ Lipoyl synthase OS=Bacillus velezensis (strain DSM 23117 / BGSC 10A6 / LMG 26770 / FZB42) OX=326423 GN=lipA PE=3 SV=1 && PF16881:N-terminal domain of lipoyl synthase of Radical_SAM family|PF04055:Radical SAM superfamily	Radical_SAM
Y79_RS0100440	3237	3303	2762	1307	1379	1582	106.492	108.918	97.3625	38.9272	52.4319	55.1765	1143.66	1540.42	1621.06	3128.67	3199.94	2860.46	-1.09434	Y79_RS0100440	NC_999999999.1	63234	66853	+	3620	protein_coding	non-ribosomal peptide synthetase&&sp|P94459|PPSD_BACSU Plipastatin synthase subunit D OS=Bacillus subtilis (strain 168) OX=224308 GN=ppsD PE=1 SV=2 && PF13193:AMP-binding enzyme C-terminal domain|PF00501:AMP-binding enzyme|PF00550:Phosphopantetheine attachment site|PF00668:Condensation domain	AMP-binding
Y79_RS0102935	1631	1659	1492	2927	3003	2798	173.118	176.503	169.689	281.265	368.385	314.855	2561.2	3354.52	2867.08	1576.42	1607.24	1545.19	0.892915	Y79_RS0102935	NC_999999999.1	628422	629543	-	1122	protein_coding	hypothetical protein&&-- && -	-
Y79_RS0102005	2058	2096	1915	2879	2283	2165	495.134	505.457	493.674	627.079	634.805	552.216	2519.2	2550.24	2218.45	1989.13	2030.6	1983.27	0.279822	divIVA	NC_999999999.1	462546	463040	-	495	protein_coding	septum site-determining protein DivIVA&&sp|P71021|DIV4A_BACSU Septum site-determining protein DivIVA OS=Bacillus subtilis (strain 168) OX=224308 GN=divIVA PE=1 SV=1 && PF05103:DivIVA protein	-
Y79_RS0100445	3290	3162	2928	1192	1264	1482	103	99.2247	98.2216	33.7848	45.7348	49.1885	1043.03	1411.96	1518.59	3179.9	3063.34	3032.38	-1.22351	Y79_RS0100445	NC_999999999.1	66872	70675	+	3804	protein_coding	non-ribosomal peptide synthetase&&sp|O31827|PPSE_BACSU Plipastatin synthase subunit E OS=Bacillus subtilis (strain 168) OX=224308 GN=ppsE PE=1 SV=1 && PF00975:Thioesterase domain|PF00668:Condensation domain|PF00501:AMP-binding enzyme|PF00550:Phosphopantetheine attachment site	AMP-binding
Y79_RS0114025	2124	2030	1780	2057	3117	2204	325.549	311.87	292.331	285.43	552.148	358.135	1799.93	3481.87	2258.41	2052.92	1966.66	1843.45	0.362643	argB	NC_999999999.1	2712069	2712845	-	777	protein_coding	acetylglutamate kinase&&sp|A7Z3A9|ARGB_BACVZ Acetylglutamate kinase OS=Bacillus velezensis (strain DSM 23117 / BGSC 10A6 / LMG 26770 / FZB42) OX=326423 GN=argB PE=3 SV=1 && PF00696:Amino acid kinase family	AA_kinase
Y79_RS0117150	2330	2356	2181	1727	2238	2475	345.129	349.798	346.159	231.591	383.128	388.665	1511.17	2499.97	2536.1	2252.03	2282.49	2258.75	-0.053538	minD	NC_999999999.1	3253303	3254106	+	804	protein_coding	septum site-determining protein MinD&&sp|Q01464|MIND_BACSU Septum site-determining protein MinD OS=Bacillus subtilis (strain 168) OX=224308 GN=minD PE=1 SV=1 && PF01656:CobQ/CobB/MinD/ParA nucleotide binding domain	CbiA
Y79_RS0119005	498	469	471	2636	4481	4731	38.3125	36.166	38.8264	183.595	398.422	385.868	2306.57	5005.53	4847.8	481.335	454.367	487.79	3.0945	trpE	NC_999999999.1	3573717	3575264	-	1548	protein_coding	anthranilate synthase component I&&sp|P03963|TRPE_BACSU Anthranilate synthase component 1 OS=Bacillus subtilis (strain 168) OX=224308 GN=trpE PE=3 SV=2 && PF00425:chorismate binding enzyme|PF04715:Anthranilate synthase component I, N terminal region	-
Y79_RS0108600	2128	2059	1716	2878	2448	1997	286.359	277.723	247.429	350.617	380.722	284.899	2518.33	2734.56	2046.3	2056.79	1994.76	1777.17	0.324445	pdxS	NC_999999999.1	1674961	1675845	-	885	protein_coding	pyridoxal 5'-phosphate synthase lyase subunit PdxS&&sp|A7Z0D3|PDXS_BACVZ Pyridoxal 5'-phosphate synthase subunit PdxS OS=Bacillus velezensis (strain DSM 23117 / BGSC 10A6 / LMG 26770 / FZB42) OX=326423 GN=pdxS PE=3 SV=1 && PF01680:SOR/SNZ family	-
Y79_RS0115010	2625	2658	2947	1789	1657	1529	469.394	476.408	564.654	289.616	342.443	289.861	1565.42	1850.96	1566.75	2537.16	2575.07	3052.05	-0.712465	Y79_RS0115010	NC_999999999.1	2897150	2897815	-	666	protein_coding	HlyD family secretion protein&&sp|O31593|YHBJ_BACSU Putative efflux system component YhbJ OS=Bacillus subtilis (strain 168) OX=224308 GN=yhbJ PE=3 SV=1 && PF13437:HlyD family secretion protein	-
Y79_RS0106960	1707	1656	1529	3144	2393	2762	146.674	142.625	140.773	244.571	237.64	251.604	2751.08	2673.12	2830.19	1649.88	1604.33	1583.51	0.770844	gabP	NC_999999999.1	1396232	1397617	+	1386	protein_coding	GABA permease&&sp|P46349|GABP_BACSU Gamma-aminobutyric acid permease OS=Bacillus subtilis (strain 168) OX=224308 GN=gabP PE=1 SV=3 && PF00324:Amino acid permease	AA_permease
Y79_RS0114695	2469	2521	2197	3283	1707	1008	502.629	514.417	479.238	605.063	401.622	217.551	2872.71	1906.82	1032.89	2386.38	2442.34	2275.32	-0.289287	Y79_RS0114695	NC_999999999.1	2835344	2835928	+	585	protein_coding	TetR/AcrR family transcriptional regulator&&sp|O34381|PKSA_BACSU HTH-type transcriptional regulator PksA OS=Bacillus subtilis (strain 168) OX=224308 GN=pksA PE=4 SV=1 && PF13977:BetI-type transcriptional repressor, C-terminal|PF00440:Bacterial regulatory proteins, tetR family	TetR_N
Y79_RS0115595	1760	1748	1578	3330	2097	2667	164.008	163.271	157.562	280.931	225.843	263.48	2913.84	2342.47	2732.84	1701.1	1693.46	1634.25	0.668051	Y79_RS0115595	NC_999999999.1	2987895	2989172	-	1278	protein_coding	ABC transporter substrate-binding protein&&sp|O34335|MELE_BACSU Melibiose/raffinose/stachyose-binding protein MelE OS=Bacillus subtilis (strain 168) OX=224308 GN=melE PE=1 SV=1 && PF01547:Bacterial extracellular solute-binding protein	SBP_bac_1
Y79_RS0107840	3231	3505	3191	1289	1048	905	1166.02	1267.86	1233.93	421.138	437.106	346.251	1127.91	1170.68	927.343	3122.88	3395.64	3304.75	-1.6065	Y79_RS0107840	NC_999999999.1	1534438	1534767	-	330	protein_coding	anti-sigma factor antagonist&&sp|P17903|RSBV_BACSU Anti-sigma-B factor antagonist OS=Bacillus subtilis (strain 168) OX=224308 GN=rsbV PE=1 SV=1 && PF01740:STAS domain	STAS
Y79_RS0102785	2067	2064	2250	2886	1874	1956	921.959	922.777	1075.35	1165.39	966.047	924.941	2525.33	2093.36	2004.29	1997.83	1999.6	2330.21	0.0661453	Y79_RS0102785	NC_999999999.1	606930	607196	-	267	protein_coding	phosphocarrier protein HPr&&sp|P08877|PTHP_BACSU Phosphocarrier protein HPr OS=Bacillus subtilis (strain 168) OX=224308 GN=ptsH PE=1 SV=3 && PF00381:PTS HPr component phosphorylation site	PTS-HPr
Y79_RS0107845	2209	2237	2062	2083	2198	2266	260.986	264.913	261.039	222.8	300.128	283.828	1822.68	2455.29	2321.94	2135.08	2167.2	2135.51	0.0355277	Y79_RS0107845	NC_999999999.1	1534831	1535838	-	1008	protein_coding	PP2C family protein-serine/threonine phosphatase&&sp|P40399|RSBU_BACSU Phosphoserine phosphatase RsbU OS=Bacillus subtilis (strain 168) OX=224308 GN=rsbU PE=1 SV=3 && PF07228:Stage II sporulation protein E (SpoIIE)|PF08673:Phosphoserine phosphatase RsbU, N-terminal domain	SpoIIE
Y79_RS0101445	1946	1933	1934	2810	2465	1905	320.543	319.148	341.346	419.038	469.265	332.669	2458.83	2753.55	1952.03	1880.88	1872.69	2002.94	0.315604	pyrH	NC_999999999.1	354845	355567	-	723	protein_coding	UMP kinase&&sp|A7Z4S2|PYRH_BACVZ Uridylate kinase OS=Bacillus velezensis (strain DSM 23117 / BGSC 10A6 / LMG 26770 / FZB42) OX=326423 GN=pyrH PE=3 SV=1 && PF00696:Amino acid kinase family	AA_kinase
Y79_RS0119395	2425	2357	2023	1450	2252	2407	654.87	637.998	585.375	354.499	702.861	689.118	1268.79	2515.61	2466.42	2343.85	2283.46	2095.12	-0.105266	spoIIAB	NC_999999999.1	3638600	3639040	-	441	protein_coding	anti-sigma F factor&&sp|A7Z692|SP2AB_BACVZ Anti-sigma F factor OS=Bacillus velezensis (strain DSM 23117 / BGSC 10A6 / LMG 26770 / FZB42) OX=326423 GN=spoIIAB PE=3 SV=1 && PF13581:Histidine kinase-like ATPase domain	-
Y79_RS0113290	2349	2384	2128	3447	1354	1201	116.416	118.427	113.004	154.658	77.5541	63.1023	3016.22	1512.5	1230.65	2270.39	2309.62	2203.86	-0.235867	Y79_RS0113290	NC_999999999.1	2580091	2582493	-	2403	protein_coding	Na+/H+ antiporter subunit A&&sp|Q9K2S2|MRPA_BACSU Na(+)/H(+) antiporter subunit A OS=Bacillus subtilis (strain 168) OX=224308 GN=mrpA PE=1 SV=2 && PF20501:MBH, subunit E|PF00361:NADH:quinone oxidoreductase/Mrp antiporter, TM|PF13244:MBH, subunit D	-
Y79_RS0117475	2104	1958	2025	2308	2176	2218	393.977	367.497	406.298	391.259	470.914	440.312	2019.56	2430.72	2272.76	2033.59	1896.91	2097.19	0.157267	udk	NC_999999999.1	3312893	3313528	+	636	protein_coding	uridine kinase&&sp|A7Z727|URK_BACVZ Uridine kinase OS=Bacillus velezensis (strain DSM 23117 / BGSC 10A6 / LMG 26770 / FZB42) OX=326423 GN=udk PE=3 SV=1 && PF00485:Phosphoribulokinase / Uridine kinase family	-
Y79_RS0106865	2423	2672	2220	2079	1584	1740	218.11	241.088	214.126	169.426	164.792	166.053	1819.18	1769.42	1782.96	2341.92	2588.63	2299.14	-0.428569	Y79_RS0106865	NC_999999999.1	1373377	1374699	-	1323	protein_coding	NCS2 family permease&&sp|O34987|PBUG_BACSU Guanine/hypoxanthine permease PbuG OS=Bacillus subtilis (strain 168) OX=224308 GN=pbuG PE=1 SV=1 && PF00860:Permease family	-
Y79_RS0114115	3062	3046	2735	1390	1210	1259	197.969	197.396	189.472	81.36	90.414	86.2963	1216.29	1351.64	1290.08	2959.53	2950.96	2832.5	-1.18064	Y79_RS0114115	NC_999999999.1	2724932	2726773	+	1842	protein_coding	bifunctional homocysteine S-methyltransferase/methylenetetrahydrofolate reductase&&sp|O06745|YITJ_BACSU Bifunctional homocysteine S-methyltransferase/5,10-methylenetetrahydrofolate reductase OS=Bacillus subtilis (strain 168) OX=224308 GN=yitJ PE=2 SV=1 && PF02574:Homocysteine S-methyltransferase|PF02219:Methylenetetrahydrofolate reductase	-
Y79_RS0101085	2199	2311	1964	2458	1818	1926	216.075	227.612	206.783	218.658	206.458	200.636	2150.82	2030.81	1973.55	2125.41	2238.9	2034.01	-0.0558051	Y79_RS0101085	NC_999999999.1	216299	217510	+	1212	protein_coding	cytochrome P450 family protein&&sp|O31785|PKSS_BACSU Polyketide biosynthesis cytochrome P450 PksS OS=Bacillus subtilis (strain 168) OX=224308 GN=pksS PE=1 SV=2 && PF00067:Cytochrome P450	p450
Y79_RS0107900	2285	2355	2217	2838	1138	1817	566.927	585.663	589.388	637.466	326.318	477.936	2483.33	1271.21	1861.86	2208.53	2281.52	2296.03	-0.272519	Y79_RS0107900	NC_999999999.1	1543291	1543770	-	480	protein_coding	PH domain-containing protein&&sp|P96615|YDBS_BACSU UPF0699 transmembrane protein YdbS OS=Bacillus subtilis (strain 168) OX=224308 GN=ydbS PE=3 SV=1 && PF03703:Bacterial PH domain	-
Y79_RS0100550	2687	2557	2279	1325	1656	2139	455.84	434.802	414.27	203.5	324.686	384.707	1159.41	1849.85	2191.81	2597.08	2477.22	2360.24	-0.515779	Y79_RS0100550	NC_999999999.1	90799	91500	+	702	protein_coding	CoA transferase subunit A&&sp|P42315|SCOA_BACSU Probable succinyl-CoA:3-ketoacid coenzyme A transferase subunit A OS=Bacillus subtilis (strain 168) OX=224308 GN=scoA PE=1 SV=1 && PF01144:Coenzyme A transferase	-
Y79_RS0111410	2210	2324	2063	2756	1344	1838	804.872	848.373	805.06	908.693	565.707	709.666	2411.57	1501.32	1883.38	2136.04	2251.49	2136.54	-0.170229	Y79_RS0111410	NC_999999999.1	2224564	2224890	+	327	protein_coding	hypothetical protein&&sp|O34322|YVLA_BACSU Uncharacterized protein YvlA OS=Bacillus subtilis (strain 168) OX=224308 GN=yvlA PE=4 SV=1 && -	-
Y79_RS0108505	1595	1630	1497	2398	2926	2430	144.891	148.417	145.712	197.212	307.193	234.024	2098.31	3268.51	2489.99	1541.62	1579.14	1550.36	0.749865	Y79_RS0108505	NC_999999999.1	1655603	1656913	-	1311	protein_coding	aminotransferase class I/II-fold pyridoxal phosphate-dependent enzyme&&-- && PF00155:Aminotransferase class I and II	Aminotran_1_2
Y79_RS0101650	2147	2193	1980	1732	2153	2250	284.1	290.867	280.737	207.487	329.262	315.643	1515.55	2405.02	2305.55	2075.15	2124.58	2050.58	-0.00596374	dprA	NC_999999999.1	391699	392598	-	900	protein_coding	DNA-processing protein DprA&&sp|P39813|DPRA_BACSU DNA processing protein DprA OS=Bacillus subtilis (strain 168) OX=224308 GN=dprA PE=1 SV=2 && PF02481:DNA recombination-mediator protein A	SMF
Y79_RS0113030	2037	2064	1767	3688	1868	1024	247.289	251.153	229.85	405.329	262.088	131.791	3227.1	2086.66	1049.28	1968.83	1999.6	1829.99	0.134239	guaC	NC_999999999.1	2526375	2527355	-	981	protein_coding	GMP reductase&&sp|A7Z8C3|GUAC_BACVZ GMP reductase OS=Bacillus velezensis (strain DSM 23117 / BGSC 10A6 / LMG 26770 / FZB42) OX=326423 GN=guaC PE=3 SV=1 && PF00478:IMP dehydrogenase / GMP reductase domain	-
Y79_RS0113910	2063	2043	1948	2691	1635	1990	262.486	260.55	265.577	309.973	240.426	268.432	2354.7	1826.39	2039.13	1993.96	1979.26	2017.44	0.0546304	Y79_RS0113910	NC_999999999.1	2687726	2688661	-	936	protein_coding	ABC transporter permease&&sp|P24138|OPPB_BACSU Oligopeptide transport system permease protein OppB OS=Bacillus subtilis (strain 168) OX=224308 GN=oppB PE=1 SV=2 && PF00528:Binding-protein-dependent transport system inner membrane component	BPD_transp_1
Y79_RS1000000121040	1964	1991	2720	2130	1614	1925	1658.84	1685.58	2461.65	1628.72	1575.52	1723.72	1863.81	1802.93	1972.52	1898.28	1928.88	2816.96	-0.236429	Y79_RS1000000121040	NC_999999999.1	3326654	3326794	+	141	protein_coding	YrzI family small protein&&sp|O32027|YRZI_BACSU Uncharacterized protein YrzI OS=Bacillus subtilis (strain 168) OX=224308 GN=yrzI PE=4 SV=1 && PF09501:Probable sporulation protein (Bac_small_yrzI)	-
Y79_RS0119200	1805	1879	1665	3452	1973	1563	375.15	391.445	370.797	649.534	473.928	344.398	3020.59	2203.95	1601.59	1744.6	1820.37	1724.35	0.368214	Y79_RS0119200	NC_999999999.1	3606829	3607401	-	573	protein_coding	ECF transporter S component&&sp|P50726|FMNP_BACSU Riboflavin transporter FmnP OS=Bacillus subtilis (strain 168) OX=224308 GN=fmnP PE=1 SV=1 && PF12822:ECF transporter, substrate-specific component	-
Y79_RS0101295	2135	2032	1879	2253	1803	2219	107.555	102.606	101.428	102.754	104.976	118.513	1971.44	2014.05	2273.78	2063.55	1968.6	1945.98	0.0661967	Y79_RS0101295	NC_999999999.1	320857	323220	-	2364	protein_coding	FtsK/SpoIIIE family DNA translocase&&sp|P21458|SP3E_BACSU DNA translocase SpoIIIE OS=Bacillus subtilis (strain 168) OX=224308 GN=spoIIIE PE=1 SV=3 && PF17854:FtsK alpha domain|PF01580:FtsK/SpoIIIE family|PF09397:Ftsk gamma domain	-
Y79_RS0115910	1793	1819	1665	2598	2084	2351	126.201	128.331	125.571	165.548	169.526	175.432	2273.32	2327.95	2409.04	1733	1762.25	1724.35	0.425463	ezrA	NC_999999999.1	3044177	3045868	+	1692	protein_coding	septation ring formation regulator EzrA&&sp|A7Z7N6|EZRA_BACVZ Septation ring formation regulator EzrA OS=Bacillus velezensis (strain DSM 23117 / BGSC 10A6 / LMG 26770 / FZB42) OX=326423 GN=ezrA PE=3 SV=1 && PF06160:Septation ring formation regulator, EzrA	-
Y79_RS0109270	2779	2844	2517	1761	1239	1136	551.594	565.818	535.314	316.442	284.223	239.047	1540.92	1384.03	1164.05	2686	2755.27	2606.73	-0.976595	Y79_RS0109270	NC_999999999.1	1808183	1808782	+	600	protein_coding	response regulator transcription factor&&sp|O34723|DESR_BACSU Transcriptional regulatory protein DesR OS=Bacillus subtilis (strain 168) OX=224308 GN=desR PE=1 SV=1 && PF00196:Bacterial regulatory proteins, luxR family|PF00072:Response regulator receiver domain	Response_reg
Y79_RS0118045	2179	2008	1873	2116	2089	2002	290.27	268.117	267.348	255.19	321.618	282.737	1851.56	2333.53	2051.43	2106.08	1945.35	1939.77	0.0575358	Y79_RS0118045	NC_999999999.1	3413436	3414329	+	894	protein_coding	deoxyribonuclease IV&&sp|A7Z6S8|END4_BACVZ Probable endonuclease 4 OS=Bacillus velezensis (strain DSM 23117 / BGSC 10A6 / LMG 26770 / FZB42) OX=326423 GN=nfo PE=3 SV=1 && PF01261:Xylose isomerase-like TIM barrel	-
Y79_RS0116200	2013	2036	1758	1604	2474	2347	124.085	125.797	116.115	89.5124	176.251	153.378	1403.54	2763.6	2404.94	1945.64	1972.48	1820.67	0.195261	thrS	NC_999999999.1	3103185	3105116	+	1932	protein_coding	threonine--tRNA ligase&&sp|A7Z7I1|SYT_BACVZ Threonine--tRNA ligase OS=Bacillus velezensis (strain DSM 23117 / BGSC 10A6 / LMG 26770 / FZB42) OX=326423 GN=thrS PE=3 SV=1 && PF07973:Threonyl and Alanyl tRNA synthetase second additional domain|PF03129:Anticodon binding domain|PF02824:TGS domain|PF00587:tRNA synthetase class II core domain (G, H, P, S and T)	tRNA-synt_2b
Y79_RS0101135	1660	1706	1429	2262	2791	2380	88.2162	90.8731	81.3705	108.827	171.419	134.088	1979.31	3117.71	2438.76	1604.45	1652.77	1479.94	0.669382	fabD	NC_999999999.1	283433	285673	-	2241	protein_coding	ACP S-malonyltransferase&&sp|A7Z4Y0|BAEE_BACVZ Polyketide biosynthesis protein BaeE OS=Bacillus velezensis (strain DSM 23117 / BGSC 10A6 / LMG 26770 / FZB42) OX=326423 GN=baeE PE=1 SV=1 && PF21607:[Acyl-carrier-protein] S-malonyltransferase, inserted helical domain|PF00698:Acyl transferase domain	Acyl_transf_1
Y79_RS0117895	1929	1914	1723	2180	2258	2196	169.416	168.492	162.144	173.334	229.194	204.47	1907.56	2522.31	2250.22	1864.45	1854.28	1784.42	0.279239	mtaB	NC_999999999.1	3384678	3386033	+	1356	protein_coding	tRNA (N(6)-L-threonylcarbamoyladenosine(37)-C(2))-methylthiotransferase MtaB&&sp|P54462|MTAB_BACSU Threonylcarbamoyladenosine tRNA methylthiotransferase MtaB OS=Bacillus subtilis (strain 168) OX=224308 GN=mtaB PE=1 SV=1 && PF00919:Uncharacterized protein family UPF0004|PF04055:Radical SAM superfamily	Radical_SAM
Y79_RS0101850	1985	2027	1846	1635	2149	2553	98.0089	100.317	97.6632	73.0847	122.631	133.638	1430.67	2400.56	2616.03	1918.57	1963.76	1911.81	0.153792	priA	NC_999999999.1	428885	431296	-	2412	protein_coding	primosomal protein N'&&sp|P94461|PRIA_BACSU Primosomal protein N' OS=Bacillus subtilis (strain 168) OX=224308 GN=priA PE=1 SV=2 && PF00270:DEAD/DEAH box helicase|PF18074:Primosomal protein N C-terminal domain|PF18319:PriA DNA helicase Cys-rich region (CRR) domain|PF17764:3'DNA-binding domain (3'BD)	DEAD
Y79_RS0112500	2172	2142	1873	1967	1957	2076	145.156	143.486	134.124	119.01	151.155	147.088	1721.18	2186.08	2127.25	2099.31	2075.17	1939.77	-0.0193255	Y79_RS0112500	NC_999999999.1	2430382	2432163	+	1782	protein_coding	M3 family oligoendopeptidase&&-- && PF01432:Peptidase family M3|PF08439:Oligopeptidase F	Peptidase_M3
Y79_RS0117195	2176	2138	1856	1935	2106	1966	302.033	297.453	276.037	243.153	337.84	289.303	1693.18	2352.52	2014.54	2103.18	2071.29	1922.16	-0.00905958	pheA	NC_999999999.1	3259719	3260576	+	858	protein_coding	prephenate dehydratase&&sp|P21203|PHEA_BACSU Prephenate dehydratase OS=Bacillus subtilis (strain 168) OX=224308 GN=pheA PE=4 SV=1 && PF00800:Prephenate dehydratase	-
Y79_RS0100635	1698	1818	1606	2727	1641	2684	571.237	613.04	578.92	830.554	638.036	957.272	2386.2	1833.09	2750.26	1641.18	1761.28	1663.25	0.460461	Y79_RS0100635	NC_999999999.1	143225	143578	+	354	protein_coding	hypothetical protein&&sp|Q45067|YNFC_BACSU Uncharacterized protein YnfC OS=Bacillus subtilis (strain 168) OX=224308 GN=ynfC PE=4 SV=1 && -	-
Y79_RS0108295	1812	1971	1738	2833	1997	1806	155.36	169.388	159.67	219.903	197.886	164.162	2478.95	2230.76	1850.59	1751.36	1909.5	1799.96	0.264815	gabD	NC_999999999.1	1613167	1614555	-	1389	protein_coding	succinate-semialdehyde dehydrogenase&&sp|P94428|GABD_BACSU Succinate-semialdehyde dehydrogenase [NADP(+)] OS=Bacillus subtilis (strain 168) OX=224308 GN=gabD PE=1 SV=1 && PF00171:Aldehyde dehydrogenase family	Aldedh
Y79_RS0110400	1605	1804	1521	2645	1923	2643	148.172	166.934	150.458	221.066	205.177	258.681	2314.45	2148.1	2708.25	1551.29	1747.71	1575.22	0.556978	Y79_RS0110400	NC_999999999.1	2033376	2034665	+	1290	protein_coding	UDP-N-acetylglucosamine 1-carboxyvinyltransferase&&sp|P19670|MURA2_BACSU UDP-N-acetylglucosamine 1-carboxyvinyltransferase 2 OS=Bacillus subtilis (strain 168) OX=224308 GN=murAB PE=1 SV=4 && PF00275:EPSP synthase (3-phosphoshikimate 1-carboxyvinyltransferase)	EPSP_synthase
Y79_RS0101265	2130	2179	2040	2300	1858	1569	197.098	202.105	202.268	192.679	198.704	153.922	2012.56	2075.49	1607.74	2058.72	2111.01	2112.72	-0.14142	yfmH	NC_999999999.1	312270	313556	-	1287	protein_coding	EF-P 5-aminopentanol modification-associated protein YfmH&&sp|O31766|YMFH_BACSU Uncharacterized zinc protease YmfH OS=Bacillus subtilis (strain 168) OX=224308 GN=ymfH PE=3 SV=2 && PF00675:Insulinase (Peptidase family M16)|PF05193:Peptidase M16 inactive domain	-
Y79_RS0102740	2269	2257	2246	1408	1811	2055	148.391	147.952	157.39	83.364	136.883	142.481	1232.04	2022.99	2105.73	2193.07	2186.58	2326.07	-0.323316	Y79_RS0102740	NC_999999999.1	594240	596060	-	1821	protein_coding	PAS domain-containing protein&&sp|P16497|KINA_BACSU Sporulation kinase A OS=Bacillus subtilis (strain 168) OX=224308 GN=kinA PE=1 SV=2 && PF00989:PAS fold|PF00512:His Kinase A (phospho-acceptor) domain|PF02518:Histidine kinase-, DNA gyrase B-, and HSP90-like ATPase	HATPase_c
Y79_RS0112405	1809	1862	1540	2398	2127	2299	169.769	175.153	154.859	203.739	230.699	228.736	2098.31	2375.98	2355.76	1748.46	1803.9	1594.9	0.407802	Y79_RS0112405	NC_999999999.1	2412494	2413762	+	1269	protein_coding	MFS transporter&&sp|O32203|YVQJ_BACSU Uncharacterized MFS-type transporter YvqJ OS=Bacillus subtilis (strain 168) OX=224308 GN=yvqJ PE=3 SV=1 && PF07690:Major Facilitator Superfamily	MFS_1
Y79_RS0105635	1254	1156	1042	2078	3001	3442	61.7623	57.0689	54.9905	92.6563	170.824	179.726	1818.31	3352.29	3526.98	1212.04	1119.93	1079.15	1.35013	nasD	NC_999999999.1	1122995	1125412	+	2418	protein_coding	NADPH-nitrite reductase&&sp|P42435|NASD_BACSU Nitrite reductase [NAD(P)H] OS=Bacillus subtilis (strain 168) OX=224308 GN=nasD PE=2 SV=1 && PF01077:Nitrite and sulphite reductase 4Fe-4S domain|PF04324:BFD-like [2Fe-2S] binding domain|PF03460:Nitrite/Sulfite reductase ferredoxin-like half domain|PF07992:Pyridine nucleotide-disulphide oxidoreductase|PF18267:Rubredoxin NAD+ reductase C-terminal domain	Pyr_redox_2
Y79_RS0117865	2515	2249	2239	2878	991	1095	290.229	260.141	276.854	300.675	132.17	133.965	2518.33	1107	1122.03	2430.84	2178.83	2318.82	-0.544971	hrcA	NC_999999999.1	3378089	3379120	+	1032	protein_coding	heat-inducible transcriptional repressor HrcA&&sp|A7Z6W3|HRCA_BACVZ Heat-inducible transcription repressor HrcA OS=Bacillus velezensis (strain DSM 23117 / BGSC 10A6 / LMG 26770 / FZB42) OX=326423 GN=hrcA PE=3 SV=1 && PF01628:HrcA protein C terminal domain	HrcA
Y79_RS0119015	1523	1540	1324	2407	2685	2482	166.554	168.807	155.145	238.306	339.357	287.76	2106.19	2999.3	2543.28	1472.03	1491.95	1371.2	0.818781	aroB	NC_999999999.1	3575869	3576957	-	1089	protein_coding	3-dehydroquinate synthase&&sp|A7Z622|AROB_BACVZ 3-dehydroquinate synthase OS=Bacillus velezensis (strain DSM 23117 / BGSC 10A6 / LMG 26770 / FZB42) OX=326423 GN=aroB PE=3 SV=1 && PF24621:3-dehydroquinate synthase C-terminal|PF01761:3-dehydroquinate synthase N-terminal	-
Y79_RS0100050	2097	1958	1942	1940	1934	2080	570.173	533.626	565.785	477.544	607.746	599.578	1697.55	2160.39	2131.35	2026.82	1896.91	2011.23	0.0128084	rplM	NC_999999999.1	6637	7074	-	438	protein_coding	50S ribosomal protein L13&&sp|A8F9B8|RL13_BACP2 Large ribosomal subunit protein uL13 OS=Bacillus pumilus (strain SAFR-032) OX=315750 GN=rplM PE=3 SV=1 && PF00572:Ribosomal protein L13	-
Y79_RS0104920	1661	1678	2016	2634	2000	1906	173.064	175.244	225.072	248.459	240.837	210.539	2304.82	2234.11	1953.06	1605.42	1625.65	2087.87	0.287718	Y79_RS0104920	NC_999999999.1	981666	982808	+	1143	protein_coding	diglucosyl diacylglycerol synthase&&sp|P54166|UGTP_BACSU Processive diacylglycerol beta-glucosyltransferase OS=Bacillus subtilis (strain 168) OX=224308 GN=ugtP PE=1 SV=1 && PF00534:Glycosyl transferases group 1|PF06925:Monogalactosyldiacylglycerol (MGDG) synthase	Glycos_transf_1
Y79_RS0117335	2016	1953	1759	1104	1989	3069	153.608	149.156	143.61	76.1546	175.152	247.91	966.03	2221.83	3144.77	1948.54	1892.07	1821.7	0.161211	Y79_RS0117335	NC_999999999.1	3285624	3287186	-	1563	protein_coding	SH3 domain-containing protein&&sp|O32041|YRVJ_BACSU Putative N-acetylmuramoyl-L-alanine amidase YrvJ OS=Bacillus subtilis (strain 168) OX=224308 GN=yrvJ PE=3 SV=1 && PF01520:N-acetylmuramoyl-L-alanine amidase|PF08239:Bacterial SH3 domain	SH3_3
Y79_RS0101970	1054	1016	946	4366	3496	902	137.183	132.547	131.931	514.456	525.884	124.463	3820.37	3905.23	924.269	1018.73	984.3	979.723	1.53605	Y79_RS0101970	NC_999999999.1	454188	455102	-	915	protein_coding	aspartate carbamoyltransferase catalytic subunit&&sp|A7Z4G9|PYRB_BACVZ Aspartate carbamoyltransferase catalytic subunit OS=Bacillus velezensis (strain DSM 23117 / BGSC 10A6 / LMG 26770 / FZB42) OX=326423 GN=pyrB PE=3 SV=1 && PF02729:Aspartate/ornithine carbamoyltransferase, carbamoyl-P binding domain|PF00185:Aspartate/ornithine carbamoyltransferase, Asp/Orn binding domain	-
Y79_RS0116125	2103	2250	1906	1957	1492	2069	143.937	154.359	139.782	121.263	118.021	150.13	1712.43	1666.65	2120.08	2032.62	2179.8	1973.94	-0.169932	pnpS	NC_999999999.1	3086594	3088333	+	1740	protein_coding	two-component system histidine kinase PnpS&&sp|P23545|PHOR_BACSU Alkaline phosphatase synthesis sensor protein PhoR OS=Bacillus subtilis (strain 168) OX=224308 GN=phoR PE=1 SV=1 && PF00989:PAS fold|PF02518:Histidine kinase-, DNA gyrase B-, and HSP90-like ATPase|PF16736:Single Cache-like|PF00512:His Kinase A (phospho-acceptor) domain	HATPase_c
Y79_RS0115000	2168	2141	1892	1601	1941	2019	483.504	478.601	452.123	323.248	500.293	477.366	1400.92	2168.21	2068.85	2095.45	2074.2	1959.45	-0.120918	Y79_RS0115000	NC_999999999.1	2894956	2895489	-	534	protein_coding	NAD(P)H-dependent oxidoreductase&&sp|P54586|YHCB_BACSU Uncharacterized protein YhcB OS=Bacillus subtilis (strain 168) OX=224308 GN=yhcB PE=4 SV=1 && PF03358:NADPH-dependent FMN reductase	FMN_red
Y79_RS0116430	1887	1966	1582	2736	1752	1838	713.417	745.026	640.874	936.465	765.532	736.701	2394.07	1957.08	1883.38	1823.85	1904.66	1638.4	0.216417	trxA	NC_999999999.1	3150274	3150588	+	315	protein_coding	thioredoxin&&sp|P14949|THIO_BACSU Thioredoxin OS=Bacillus subtilis (strain 168) OX=224308 GN=trxA PE=1 SV=3 && PF00085:Thioredoxin	-
Y79_RS0118630	2785	2924	2486	1757	1058	744	369.756	389.12	353.659	211.186	162.343	104.722	1537.42	1181.85	762.368	2691.8	2832.77	2574.62	-1.21765	Y79_RS0118630	NC_999999999.1	3508740	3509636	-	897	protein_coding	YegS/Rv2252/BmrU family lipid kinase&&sp|P39074|BMRU_BACSU Putative lipid kinase BmrU OS=Bacillus subtilis (strain 168) OX=224308 GN=bmrU PE=1 SV=2 && PF00781:Diacylglycerol kinase catalytic domain|PF19279:YegS C-terminal NAD kinase beta sandwich-like domain	-
Y79_RS0108675	2093	2133	1948	1778	1819	1954	132.093	134.933	131.733	101.589	132.679	130.74	1555.8	2031.93	2002.24	2022.96	2066.45	2017.44	-0.127988	mnmG	NC_999999999.1	1693972	1695858	+	1887	protein_coding	tRNA uridine-5-carboxymethylaminomethyl(34) synthesis enzyme MnmG&&sp|A7ZAW0|MNMG_BACVZ tRNA uridine 5-carboxymethylaminomethyl modification enzyme MnmG OS=Bacillus velezensis (strain DSM 23117 / BGSC 10A6 / LMG 26770 / FZB42) OX=326423 GN=mnmG PE=3 SV=1 && PF01134:Glucose inhibited division protein A|PF13932:tRNA modifying enzyme MnmG/GidA C-terminal helical bundle|PF21680:tRNA modifying enzyme …	-
Y79_RS0115970	1949	1916	1621	3111	1628	1454	460.536	453.799	410.421	665.511	444.594	364.242	2722.21	1818.57	1489.9	1883.78	1856.22	1678.79	0.154642	tpx	NC_999999999.1	3057377	3057880	+	504	protein_coding	thiol peroxidase&&sp|P80864|TPX_BACSU Thiol peroxidase OS=Bacillus subtilis (strain 168) OX=224308 GN=tpx PE=1 SV=3 && PF08534:Redoxin	-
Y79_RS0101730	2206	2116	1914	1701	1869	1779	265.37	255.14	246.708	185.249	259.845	226.88	1488.42	2087.78	1822.92	2132.18	2049.98	1982.23	-0.191695	ftsY	NC_999999999.1	404260	405249	-	990	protein_coding	signal recognition particle-docking protein FtsY&&sp|P51835|FTSY_BACSU Signal recognition particle receptor FtsY OS=Bacillus subtilis (strain 168) OX=224308 GN=ftsY PE=1 SV=2 && PF02881:SRP54-type protein, helical bundle domain|PF00448:SRP54-type protein, GTPase domain	-
Y79_RS0102130	1857	1895	1673	2122	1908	2120	103.828	106.201	100.229	107.412	123.293	125.664	1856.81	2131.34	2172.34	1794.86	1835.87	1732.64	0.199607	pbpB	NC_999999999.1	489917	492046	-	2130	protein_coding	penicillin-binding protein 2B&&sp|Q07868|PBP2B_BACSU Penicillin-binding protein 2B OS=Bacillus subtilis (strain 168) OX=224308 GN=pbpB PE=1 SV=3 && PF03717:Penicillin-binding Protein dimerisation domain|PF00905:Penicillin binding protein transpeptidase domain|PF03793:PASTA domain	-
Y79_RS0110520	2100	2041	1925	2383	1333	1793	340.263	331.477	334.21	349.561	249.622	307.999	2085.19	1489.04	1837.27	2029.72	1977.32	1993.62	-0.148665	atpB	NC_999999999.1	2053034	2053768	+	735	protein_coding	F0F1 ATP synthase subunit A&&sp|A7Z9Q6|ATP6_BACVZ ATP synthase subunit a OS=Bacillus velezensis (strain DSM 23117 / BGSC 10A6 / LMG 26770 / FZB42) OX=326423 GN=atpB PE=3 SV=1 && PF00119:ATP synthase A chain	-
Y79_RS0117945	1942	2004	1783	1951	1725	2154	108.428	112.152	106.669	98.6171	111.311	127.5	1707.18	1926.92	2207.18	1877.01	1941.47	1846.56	0.0439599	Y79_RS0117945	NC_999999999.1	3393303	3395435	+	2133	protein_coding	HD family phosphohydrolase&&sp|P46344|PGPH_BACSU Cyclic-di-AMP phosphodiesterase PgpH OS=Bacillus subtilis (strain 168) OX=224308 GN=pgpH PE=3 SV=2 && PF07698:7TM receptor with intracellular HD hydrolase|PF01966:HD domain|PF07697:7TM-HD extracellular	HD
Y79_RS0116130	2120	2200	1988	1776	1753	1716	95.6344	99.4757	96.0924	72.5312	91.394	82.0672	1554.05	1958.2	1758.37	2049.05	2131.36	2058.87	-0.24383	polA	NC_999999999.1	3088580	3091219	+	2640	protein_coding	DNA polymerase I&&sp|O34996|DPO1_BACSU DNA polymerase I OS=Bacillus subtilis (strain 168) OX=224308 GN=polA PE=3 SV=1 && PF22619:DNA polymerase I, ribonuclease H-like domain|PF01367:5'-3' exonuclease, C-terminal SAM fold|PF00476:DNA polymerase family A|PF02739:5'-3' exonuclease, N-terminal resolvase-like domain	-
Y79_RS0117060	1967	1923	1767	2001	1873	1946	248.677	243.684	239.366	229.025	273.67	260.824	1750.93	2092.25	1994.04	1901.17	1863	1829.99	0.0610026	hemC	NC_999999999.1	3235181	3236122	+	942	protein_coding	hydroxymethylbilane synthase&&sp|A7Z7A5|HEM3_BACVZ Porphobilinogen deaminase OS=Bacillus velezensis (strain DSM 23117 / BGSC 10A6 / LMG 26770 / FZB42) OX=326423 GN=hemC PE=3 SV=1 && PF03900:Porphobilinogen deaminase, C-terminal domain|PF01379:Porphobilinogen deaminase, dipyromethane cofactor binding domain	-
Y79_RS0101835	2048	2007	1849	1654	1895	2017	181.473	178.257	175.555	132.685	194.066	189.48	1447.29	2116.82	2066.8	1979.46	1944.38	1914.91	-0.0527024	rsmB	NC_999999999.1	426091	427434	-	1344	protein_coding	16S rRNA (cytosine(967)-C(5))-methyltransferase RsmB&&sp|P94464|RSMB_BACSU Probable ribosomal RNA small subunit methyltransferase B OS=Bacillus subtilis (strain 168) OX=224308 GN=rsmB PE=3 SV=2 && PF01029:NusB family|PF01189:16S rRNA methyltransferase RsmB/F|PF22458:Methyltr_RsmF/B-like, ferredoxin-like domain	-
Y79_RS0107420	1660	1544	1518	2271	2282	2187	121.358	113.142	118.912	150.308	192.812	169.506	1987.19	2549.12	2240.99	1604.45	1495.83	1572.11	0.536237	abc-f	NC_999999999.1	1465796	1467424	+	1629	protein_coding	ribosomal protection-like ABC-F family protein&&sp|P39115|VMLR_BACSU Ribosome protection protein VmlR OS=Bacillus subtilis (strain 168) OX=224308 GN=vmlR PE=1 SV=2 && PF00005:ABC transporter	ABC_tran
Y79_RS0116350	2459	2479	2151	1053	1692	1579	121.262	122.534	113.658	47.0107	96.4324	82.5508	921.403	1890.06	1617.98	2376.71	2401.65	2227.68	-0.66197	pheT	NC_999999999.1	3133623	3136037	+	2415	protein_coding	phenylalanine--tRNA ligase subunit beta&&sp|P17922|SYFB_BACSU Phenylalanine--tRNA ligase beta subunit OS=Bacillus subtilis (strain 168) OX=224308 GN=pheT PE=3 SV=2 && PF03483:B3/4 domain|PF03484:tRNA synthetase B5 domain|PF03147:Ferredoxin-fold anticodon binding domain|PF17759:Phenylalanyl tRNA synthetase beta chain CLM domain|PF01588:Putative tRNA binding domain	-
Y79_RS0101770	1941	2171	1932	1999	1604	1686	112.815	126.478	120.321	105.186	107.746	103.89	1749.18	1791.76	1727.62	1876.05	2103.26	2000.87	-0.182822	recG	NC_999999999.1	413527	415575	-	2049	protein_coding	ATP-dependent DNA helicase RecG&&sp|O34942|RECG_BACSU ATP-dependent DNA helicase RecG OS=Bacillus subtilis (strain 168) OX=224308 GN=recG PE=1 SV=1 && PF00271:Helicase conserved C-terminal domain|PF00270:DEAD/DEAH box helicase|PF17191:RecG wedge domain|PF19833:ATP-dependent DNA helicase RecG, domain 3, C-terminal	DEAD
Y79_RS0117435	1772	1887	1534	2027	2202	1855	80.0269	85.4201	74.2321	82.8761	114.934	88.8158	1773.68	2459.76	1900.8	1712.7	1828.12	1588.68	0.257673	alaS	NC_999999999.1	3304953	3307589	+	2637	protein_coding	alanine--tRNA ligase&&sp|A7Z735|SYA_BACVZ Alanine--tRNA ligase OS=Bacillus velezensis (strain DSM 23117 / BGSC 10A6 / LMG 26770 / FZB42) OX=326423 GN=alaS PE=3 SV=1 && PF01411:tRNA synthetases class II (A)|PF07973:Threonyl and Alanyl tRNA synthetase second additional domain|PF02272:DHHA1 domain	-
Y79_RS0112375	2479	2440	2107	1553	1527	1155	335.869	331.359	305.881	190.488	239.106	165.901	1358.92	1705.75	1183.51	2396.04	2363.87	2182.11	-0.708852	Y79_RS0112375	NC_999999999.1	2406680	2407558	+	879	protein_coding	SMP-30/gluconolactonase/LRE family protein&&sp|O34940|YVRE_BACSU Putative sugar lactone lactonase YvrE OS=Bacillus subtilis (strain 168) OX=224308 GN=yvrE PE=3 SV=1 && PF08450:SMP-30/Gluconolactonase/LRE-like region	-
Y79_RS0105705	2441	2542	2196	1946	1373	759	354.949	370.501	342.157	256.18	230.742	117.008	1702.8	1533.72	777.738	2359.31	2462.69	2274.28	-0.821782	nadE	NC_999999999.1	1139508	1140326	-	819	protein_coding	ammonia-dependent NAD(+) synthetase&&sp|A7Z159|NADE_BACVZ NH(3)-dependent NAD(+) synthetase OS=Bacillus velezensis (strain DSM 23117 / BGSC 10A6 / LMG 26770 / FZB42) OX=326423 GN=nadE PE=3 SV=1 && PF02540:NAD synthase	NAD_synthase
Y79_RS0108740	2081	1910	1819	1411	2156	1847	1032.63	949.993	967.159	633.872	1236.45	971.655	1234.66	2408.38	1892.6	2011.36	1850.41	1883.84	-0.0541272	rpsR	NC_999999999.1	1706508	1706747	+	240	protein_coding	30S ribosomal protein S18&&sp|A7ZAU7|RS18_BACVZ Small ribosomal subunit protein bS18 OS=Bacillus velezensis (strain DSM 23117 / BGSC 10A6 / LMG 26770 / FZB42) OX=326423 GN=rpsR PE=3 SV=2 && PF01084:Ribosomal protein S18	-
Y79_RS0106320	2213	1919	1777	1583	1574	2122	137.696	119.683	118.474	89.1713	113.189	139.978	1385.17	1758.25	2174.39	2138.94	1859.13	1840.35	-0.13503	Y79_RS0106320	NC_999999999.1	1259359	1261272	+	1914	protein_coding	glycoside hydrolase family 3 protein&&sp|P40406|NAGZ_BACSU Beta-hexosaminidase OS=Bacillus subtilis (strain 168) OX=224308 GN=nagZ PE=1 SV=1 && PF01915:Glycosyl hydrolase family 3 C-terminal domain|PF00933:Glycosyl hydrolase family 3 N terminal domain	Glyco_hydro_3
Y79_RS0111570	1860	1836	1699	2000	2011	1766	232.192	229.733	227.259	226.031	290.137	233.721	1750.05	2246.4	1809.6	1797.76	1778.72	1759.57	0.121427	Y79_RS0111570	NC_999999999.1	2255223	2256176	+	954	protein_coding	gluconeogenesis factor YvcK family protein&&sp|O06974|GNGF_BACSU Gluconeogenesis factor OS=Bacillus subtilis (strain 168) OX=224308 GN=mgfK PE=3 SV=1 && PF01933:2-phospho-L-lactate transferase CofD	-
Y79_RS0110285	1663	1747	1475	2281	1986	2009	118.522	124.8	112.64	147.175	163.585	151.796	1995.94	2218.48	2058.6	1607.35	1692.49	1527.58	0.377642	argS	NC_999999999.1	2006828	2008498	+	1671	protein_coding	arginine--tRNA ligase&&sp|A7Z9V1|SYR_BACVZ Arginine--tRNA ligase OS=Bacillus velezensis (strain DSM 23117 / BGSC 10A6 / LMG 26770 / FZB42) OX=326423 GN=argS PE=3 SV=1 && PF03485:Arginyl tRNA synthetase N terminal domain|PF05746:DALR anticodon binding domain|PF00750:tRNA synthetases class I (R)	-
Y79_RS0114760	1629	1637	1572	3075	1469	1754	145.319	146.375	150.262	248.342	151.454	165.884	2690.71	1640.96	1797.3	1574.49	1585.92	1628.04	0.356498	Y79_RS0114760	NC_999999999.1	2846533	2847867	+	1335	protein_coding	hemolysin family protein&&sp|O07585|YHDP_BACSU UPF0053 protein YhdP OS=Bacillus subtilis (strain 168) OX=224308 GN=yhdP PE=3 SV=1 && PF01595:Cyclin M transmembrane N-terminal domain|PF03471:Transporter associated domain	-
Y79_RS0114445	1815	1763	1621	1865	2059	2011	230.931	224.841	220.996	214.827	302.775	271.264	1631.93	2300.02	2060.65	1754.26	1707.99	1678.79	0.220705	hemH	NC_999999999.1	2790016	2790951	-	936	protein_coding	ferrochelatase&&sp|P32396|CPFC_BACSU Coproporphyrin III ferrochelatase OS=Bacillus subtilis (strain 168) OX=224308 GN=cpfC PE=1 SV=1 && PF00762:Ferrochelatase	-
Y79_RS0113245	2084	1789	3477	2295	609	859	108.284	93.1739	193.583	107.958	36.5715	47.3189	2008.19	680.288	880.207	2014.26	1733.18	3600.95	-1.04155	Y79_RS0113245	NC_999999999.1	2573262	2575553	+	2292	protein_coding	histidine kinase&&sp|Q99027|COMP_BACSU Sensor histidine kinase ComP OS=Bacillus subtilis (strain 168) OX=224308 GN=comP PE=2 SV=3 && PF07730:Histidine kinase	HisKA_3
Y79_RS1000000120375	1794	1982	1736	1038	2004	2557	334.352	370.255	346.677	175.139	431.655	505.227	908.278	2238.58	2620.13	1733.96	1920.16	1797.88	0.0807685	Y79_RS1000000120375	NC_999999999.1	1764864	1765502	+	639	protein_coding	MFS transporter&&-- && PF07690:Major Facilitator Superfamily	MFS_1
Y79_RS0106815	2661	2527	2217	2050	936	674	463.309	441.009	413.605	323.135	188.347	124.411	1793.81	1045.57	690.64	2571.95	2448.16	2296.03	-1.05096	purQ	NC_999999999.1	1366262	1366945	-	684	protein_coding	phosphoribosylformylglycinamidine synthase subunit PurQ&&sp|A7Z248|PURQ_BACVZ Phosphoribosylformylglycinamidine synthase subunit PurQ OS=Bacillus velezensis (strain DSM 23117 / BGSC 10A6 / LMG 26770 / FZB42) OX=326423 GN=purQ PE=3 SV=1 && PF13507:CobB/CobQ-like glutamine amidotransferase domain	-
Y79_RS0114670	1320	1382	1261	2557	1993	2539	89.4205	93.8399	91.532	156.819	156.037	182.348	2237.44	2226.29	2601.68	1275.83	1338.88	1305.95	0.849648	Y79_RS0114670	NC_999999999.1	2831966	2833723	-	1758	protein_coding	ABC transporter ATP-binding protein&&sp|O07550|YHEI_BACSU Probable multidrug resistance ABC transporter ATP-binding/permease protein YheI OS=Bacillus subtilis (strain 168) OX=224308 GN=yheI PE=1 SV=1 && PF00664:ABC transporter transmembrane region|PF00005:ABC transporter	ABC_membrane
Y79_RS0115945	1720	1607	1514	2929	1584	1693	253.827	237.706	239.403	391.32	270.16	264.874	2562.95	1769.42	1734.8	1662.44	1556.86	1567.97	0.34219	Y79_RS0115945	NC_999999999.1	3053542	3054348	-	807	protein_coding	NAD kinase&&sp|O34934|NADK2_BACSU NAD kinase 2 OS=Bacillus subtilis (strain 168) OX=224308 GN=nadK2 PE=3 SV=1 && PF20143:ATP-NAD kinase C-terminal domain	-
Y79_RS0101940	798	843	822	4293	3296	978	131.994	139.763	145.685	642.857	630.078	171.499	3756.49	3681.82	1002.15	771.295	816.698	851.303	1.7909	pyrF	NC_999999999.1	446237	446956	-	720	protein_coding	orotidine-5'-phosphate decarboxylase&&sp|P25971|PYRF_BACSU Orotidine 5'-phosphate decarboxylase OS=Bacillus subtilis (strain 168) OX=224308 GN=pyrF PE=1 SV=1 && PF00215:Orotidine 5'-phosphate decarboxylase / HUMPS family	-
Y79_RS0103945	1929	1899	1578	1760	2019	1833	167.563	165.343	146.874	138.408	202.693	168.803	1540.05	2255.34	1878.25	1864.45	1839.75	1634.25	0.0873983	glmU	NC_999999999.1	805434	806804	+	1371	protein_coding	bifunctional UDP-N-acetylglucosamine diphosphorylase/glucosamine-1-phosphate N-acetyltransferase GlmU&&sp|A7Z0H3|GLMU_BACVZ Bifunctional protein GlmU OS=Bacillus velezensis (strain DSM 23117 / BGSC 10A6 / LMG 26770 / FZB42) OX=326423 GN=glmU PE=3 SV=1 && PF00483:Nucleotidyl transferase	-
Y79_RS0115940	1957	1991	1677	1956	1689	1725	146.029	148.914	134.084	132.136	145.659	136.462	1711.55	1886.71	1767.59	1891.51	1928.88	1736.78	-0.0508286	Y79_RS0115940	NC_999999999.1	3051930	3053525	+	1596	protein_coding	amidohydrolase&&sp|O34355|YTCJ_BACSU Putative amidohydrolase YtcJ OS=Bacillus subtilis (strain 168) OX=224308 GN=ytcJ PE=3 SV=1 && PF07969:Amidohydrolase family	-
Y79_RS0113075	1848	1799	1549	2261	1843	1660	147.607	144.03	132.572	163.497	170.133	140.568	1978.44	2058.74	1700.98	1786.16	1742.87	1604.22	0.160624	Y79_RS0113075	NC_999999999.1	2532371	2533861	+	1491	protein_coding	leucyl aminopeptidase&&sp|A7Z8B5|AMPA_BACVZ Probable cytosol aminopeptidase OS=Bacillus velezensis (strain DSM 23117 / BGSC 10A6 / LMG 26770 / FZB42) OX=326423 GN=pepA PE=3 SV=1 && PF02789:Cytosol aminopeptidase family, N-terminal domain|PF00883:Cytosol aminopeptidase family, catalytic domain	-
Y79_RS0118875	1844	1785	1572	2045	1901	1776	263.316	255.488	240.527	264.371	313.73	268.864	1789.43	2123.53	1819.85	1782.29	1729.31	1628.04	0.157232	panB	NC_999999999.1	3550523	3551356	-	834	protein_coding	3-methyl-2-oxobutanoate hydroxymethyltransferase&&sp|A7Z5Z4|PANB_BACVZ 3-methyl-2-oxobutanoate hydroxymethyltransferase OS=Bacillus velezensis (strain DSM 23117 / BGSC 10A6 / LMG 26770 / FZB42) OX=326423 GN=panB PE=3 SV=1 && PF02548:Ketopantoate hydroxymethyltransferase	-
Y79_RS0103270	2232	2137	2067	1824	1395	1250	253.155	242.948	251.205	187.293	182.863	150.306	1596.05	1558.29	1280.86	2157.31	2070.32	2140.68	-0.521785	Y79_RS0103270	NC_999999999.1	691943	692992	+	1050	protein_coding	lactonase family protein&&sp|O34499|6PGL_BACSU 6-phosphogluconolactonase OS=Bacillus subtilis (strain 168) OX=224308 GN=pgl PE=1 SV=1 && PF10282:Lactonase, 7-bladed beta-propeller	-
Y79_RS0118215	2266	2330	2106	2294	1206	701	324.744	334.698	323.395	297.631	199.75	106.506	2007.31	1347.17	718.307	2190.17	2257.3	2181.07	-0.702369	Y79_RS0118215	NC_999999999.1	3439184	3440014	+	831	protein_coding	STAS domain-containing protein&&sp|P54504|RSBRD_BACSU RsbT co-antagonist protein RsbRD OS=Bacillus subtilis (strain 168) OX=224308 GN=rsbRD PE=1 SV=2 && PF01740:STAS domain	STAS
Y79_RS0107915	1764	1783	1508	2049	1904	1879	153.23	155.243	140.359	161.135	191.148	173.04	1792.93	2126.88	1925.39	1704.97	1727.37	1561.76	0.22666	Y79_RS0107915	NC_999999999.1	1545701	1547071	-	1371	protein_coding	UDP-N-acetylmuramoyl-tripeptide--D-alanyl-D-alanine ligase&&sp|P96613|MURF_BACSU UDP-N-acetylmuramoyl-tripeptide--D-alanyl-D-alanine ligase OS=Bacillus subtilis (strain 168) OX=224308 GN=murF PE=3 SV=1 && PF02875:Mur ligase, glutamate ligase domain|PF08245:Mur ligase middle domain	-
Y79_RS0105235	1884	1966	1822	1637	1502	2059	141.379	147.878	146.504	111.214	130.267	163.808	1432.42	1677.82	2109.83	1820.95	1904.66	1886.95	-0.104814	Y79_RS0105235	NC_999999999.1	1038145	1039731	-	1587	protein_coding	alpha-glucoside-specific PTS transporter subunit IIBC&&sp|P54715|PTOCB_BACSU PTS system maltose-specific EIICB component OS=Bacillus subtilis (strain 168) OX=224308 GN=malP PE=1 SV=1 && PF00367:phosphotransferase system, EIIB|PF02378:Phosphotransferase system, EIIC	-
Y79_RS0118015	1568	1751	1434	2740	1596	1779	514.424	575.808	504.103	813.823	605.154	618.765	2397.57	1782.82	1822.92	1515.53	1696.37	1485.12	0.354344	cccA	NC_999999999.1	3407842	3408204	+	363	protein_coding	cytochrome c550&&sp|P24469|C550_BACSU Cytochrome c-550 OS=Bacillus subtilis (strain 168) OX=224308 GN=cccA PE=1 SV=1 && PF13442:Cytochrome C oxidase, cbb3-type, subunit III	-
Y79_RS0104580	1623	1685	1610	2397	1957	1588	137.375	142.957	146.019	183.679	191.442	142.499	2097.44	2186.08	1627.21	1568.69	1632.43	1667.39	0.279876	Y79_RS0104580	NC_999999999.1	928384	929790	-	1407	protein_coding	S41 family peptidase&&sp|O34666|CTPA_BACSU Carboxy-terminal processing protease CtpA OS=Bacillus subtilis (strain 168) OX=224308 GN=ctpA PE=2 SV=1 && PF17820:PDZ domain|PF22694:Activating protease CtpB N-terminal domain|PF01471:Putative peptidoglycan binding domain|PF03572:Peptidase family S41	Peptidase_S41
Y79_RS0112540	2005	2201	1799	1737	1524	1577	149.611	164.621	143.838	117.342	131.429	124.754	1519.92	1702.4	1615.93	1937.9	2132.33	1863.13	-0.294679	Y79_RS0112540	NC_999999999.1	2437154	2438749	-	1596	protein_coding	MDR family MFS transporter&&sp|O32182|MDTP_BACSU Multidrug transporter protein MdtP OS=Bacillus subtilis (strain 168) OX=224308 GN=mdtP PE=2 SV=1 && PF07690:Major Facilitator Superfamily	MFS_1
Y79_RS0105185	1502	1483	1279	2225	2071	2272	164.257	162.559	149.872	220.287	261.753	263.413	1946.93	2313.43	2328.09	1451.74	1436.73	1324.59	0.64473	Y79_RS0105185	NC_999999999.1	1026603	1027691	-	1089	protein_coding	acyltransferase family protein&&sp|O31559|YFIQ_BACSU Putative membrane-bound acyltransferase YfiQ OS=Bacillus subtilis (strain 168) OX=224308 GN=yfiQ PE=3 SV=1 && PF01757:Acyltransferase domain	-
Y79_RS0112855	1584	1523	1406	1370	2114	2813	145.894	140.605	138.76	114.237	225.033	274.68	1198.79	2361.46	2882.45	1530.99	1475.48	1456.12	0.529532	Y79_RS0112855	NC_999999999.1	2493511	2494803	-	1293	protein_coding	nucleobase:cation symporter-2 family protein&&sp|O32140|PUCK_BACSU Uric acid permease PucK OS=Bacillus subtilis (strain 168) OX=224308 GN=pucK PE=2 SV=1 && PF00860:Permease family	-
Y79_RS0104240	2524	2533	2271	1666	1173	578	394.472	396.806	380.311	235.725	211.877	95.7699	1457.79	1310.31	592.27	2439.54	2453.97	2351.96	-1.10829	Y79_RS0104240	NC_999999999.1	867355	868116	+	762	protein_coding	hypothetical protein&&sp|P28671|YOXB_BACSU Uncharacterized protein YoxB OS=Bacillus subtilis (strain 168) OX=224308 GN=yoxB PE=4 SV=2 && -	-
Y79_RS0105070	2190	2270	2029	1907	1068	1239	100.855	104.784	100.122	79.5075	56.8437	60.4922	1668.68	1193.02	1269.59	2116.71	2199.17	2101.33	-0.634779	Y79_RS0105070	NC_999999999.1	1006075	1008660	-	2586	protein_coding	YfhO family protein&&sp|O31582|YFHO_BACSU Uncharacterized protein YfhO OS=Bacillus subtilis (strain 168) OX=224308 GN=yfhO PE=4 SV=2 && PF09586:Bacterial membrane protein YfhO	-
Y79_RS0101925	1404	1470	1221	2528	2072	1963	238.184	249.965	221.95	388.263	406.249	353.053	2212.07	2314.54	2011.46	1357.02	1424.14	1264.53	0.692347	Y79_RS0101925	NC_999999999.1	444574	445275	-	702	protein_coding	phosphoadenylyl-sulfate reductase&&sp|A7Z4H7|CYSH_BACVZ Adenosine 5'-phosphosulfate reductase OS=Bacillus velezensis (strain DSM 23117 / BGSC 10A6 / LMG 26770 / FZB42) OX=326423 GN=cysH PE=3 SV=1 && PF01507:Phosphoadenosine phosphosulfate reductase family	-
Y79_RS1000000121575	1885	1867	1646	2003	1609	1643	1439.03	1428.62	1346.42	1384.34	1419.62	1329.75	1752.68	1797.34	1683.56	1821.92	1808.75	1704.68	-0.0278831	Y79_RS1000000121575	NC_999999999.1	3326968	3327123	+	156	protein_coding	hypothetical protein&&-- && -	-
Y79_RS0105830	1772	1889	1573	2661	1401	1354	221.206	236.364	210.405	300.734	202.129	179.195	2328.45	1565	1387.43	1712.7	1830.06	1629.07	0.0304686	Y79_RS0105830	NC_999999999.1	1165809	1166762	-	954	protein_coding	metal ABC transporter substrate-binding protein&&sp|O34966|ZNUA_BACSU High-affinity zinc uptake system protein ZnuA OS=Bacillus subtilis (strain 168) OX=224308 GN=znuA PE=1 SV=1 && PF01297:Zinc-uptake complex component A periplasmic	-
Y79_RS0118445	1607	1651	1475	2707	1956	1245	224.625	231.316	220.917	342.558	315.987	184.496	2368.7	2184.96	1275.74	1553.22	1599.49	1527.58	0.31685	folD	NC_999999999.1	3472869	3473720	+	852	protein_coding	bifunctional methylenetetrahydrofolate dehydrogenase/methenyltetrahydrofolate cyclohydrolase FolD&&sp|A7Z6J9|FOLD_BACVZ Bifunctional protein FolD OS=Bacillus velezensis (strain DSM 23117 / BGSC 10A6 / LMG 26770 / FZB42) OX=326423 GN=folD PE=3 SV=1 && PF00763:Tetrahydrofolate dehydrogenase/cyclohydrolase, catalytic domain|PF02882:Tetrahydrofolate dehydrogenase/cyclohydrolase, NAD(P)-binding domain	-
Y79_RS0114220	2006	1975	1745	1571	1550	1770	64.48	63.6322	60.1013	45.7166	57.5815	60.3172	1374.67	1731.44	1813.7	1938.87	1913.38	1807.21	-0.202484	addA	NC_999999999.1	2743578	2747282	-	3705	protein_coding	helicase-exonuclease AddAB subunit AddA&&sp|A7Z368|ADDA_BACVZ ATP-dependent helicase/nuclease subunit A OS=Bacillus velezensis (strain DSM 23117 / BGSC 10A6 / LMG 26770 / FZB42) OX=326423 GN=addA PE=3 SV=1 && PF00580:UvrD/REP helicase N-terminal domain|PF13361:UvrD-like helicase C-terminal domain	UvrD-helicase
Y79_RS0108450	1779	1785	1414	1916	1681	2035	143.248	144.068	121.999	139.673	156.437	173.721	1676.55	1877.77	2085.24	1719.47	1729.31	1464.41	0.198634	Y79_RS0108450	NC_999999999.1	1646462	1647940	+	1479	protein_coding	peptide MFS transporter&&sp|P94408|YCLF_BACSU Uncharacterized transporter YclF OS=Bacillus subtilis (strain 168) OX=224308 GN=yclF PE=3 SV=2 && PF00854:POT family	-
Y79_RS0109290	2654	2630	2404	1176	1048	684	227.552	226.023	220.856	91.2832	103.848	62.1742	1029.03	1170.68	700.887	2565.18	2547.94	2489.7	-1.39032	Y79_RS0109290	NC_999999999.1	1812129	1813517	-	1389	protein_coding	sugar porter family MFS transporter&&sp|P46333|CSBC_BACSU Probable metabolite transport protein CsbC OS=Bacillus subtilis (strain 168) OX=224308 GN=csbC PE=1 SV=3 && PF00083:Sugar (and other) transporter	Sugar_tr
Y79_RS0113840	1974	1954	1531	1850	1771	1515	589.191	584.588	489.642	499.902	610.922	479.398	1618.8	1978.31	1552.4	1907.94	1893.03	1585.58	-0.0652786	Y79_RS0113840	NC_999999999.1	2675440	2675838	+	399	protein_coding	thiol management oxidoreductase&&sp|O31607|TRHBO_BACSU Group 2 truncated hemoglobin YjbI OS=Bacillus subtilis (strain 168) OX=224308 GN=yjbI PE=1 SV=1 && PF01152:Bacterial-like globin	-
Y79_RS0101235	1897	1892	1599	1683	1897	1618	180.589	180.535	163.105	145.048	208.713	163.297	1472.67	2119.06	1657.95	1833.52	1832.97	1656	-0.0203443	Y79_RS0101235	NC_999999999.1	307398	308648	-	1251	protein_coding	competence/damage-inducible protein A&&sp|A7Z4W4|CINA_BACVZ Putative competence-damage inducible protein OS=Bacillus velezensis (strain DSM 23117 / BGSC 10A6 / LMG 26770 / FZB42) OX=326423 GN=cinA PE=3 SV=1 && PF18146:Damage-inducible protein CinA KH domain|PF00994:Probable molybdopterin binding domain|PF02464:Competence-damaged protein	-
Y79_RS0106025	2023	2029	1969	1777	1376	1382	225.583	226.782	235.262	179.392	177.332	163.378	1554.92	1537.07	1416.12	1955.3	1965.69	2039.19	-0.402728	Y79_RS0106025	NC_999999999.1	1204460	1205527	-	1068	protein_coding	branched-chain amino acid aminotransferase&&sp|O31461|ILVE1_BACSU Branched-chain-amino-acid transaminase 1 OS=Bacillus subtilis (strain 168) OX=224308 GN=ilvE PE=1 SV=1 && PF01063:Amino-transferase class IV	-
Y79_RS0116235	1626	1528	1426	2031	1968	1976	370.964	349.423	348.599	419.494	518.913	477.939	1777.18	2198.37	2024.78	1571.59	1480.33	1476.83	0.405559	infC	NC_999999999.1	3110272	3110793	+	522	protein_coding	translation initiation factor IF-3&&sp|P55872|IF3_BACSU Translation initiation factor IF-3 OS=Bacillus subtilis (strain 168) OX=224308 GN=infC PE=3 SV=3 && PF00707:Translation initiation factor IF-3, C-terminal domain|PF05198:Translation initiation factor IF-3, N-terminal domain	-
Y79_RS0118075	1812	1616	1471	2322	1660	1661	192.846	172.389	167.749	223.727	204.182	187.411	2031.81	1854.31	1702.01	1751.36	1565.58	1523.44	0.207381	ispG	NC_999999999.1	3417299	3418417	-	1119	protein_coding	flavodoxin-dependent (E)-4-hydroxy-3-methylbut-2-enyl-diphosphate synthase&&sp|A7Z6S2|ISPG_BACVZ 4-hydroxy-3-methylbut-2-en-1-yl diphosphate synthase (flavodoxin) OS=Bacillus velezensis (strain DSM 23117 / BGSC 10A6 / LMG 26770 / FZB42) OX=326423 GN=ispG PE=3 SV=1 && PF04551:GcpE protein	-
Y79_RS0114210	2125	2270	1900	1284	1470	1485	74.586	79.862	71.4573	40.8006	59.6312	55.2585	1123.53	1642.07	1521.66	2053.89	2199.17	1967.73	-0.537597	sbcC	NC_999999999.1	2738951	2742343	-	3393	protein_coding	exonuclease subunit SbcC&&sp|O06714|SBCC_BACSU Nuclease SbcCD subunit C OS=Bacillus subtilis (strain 168) OX=224308 GN=sbcC PE=3 SV=3 && PF13476:AAA domain	-
Y79_RS0113855	1677	1714	1622	1665	1764	2085	109.135	111.804	113.104	98.0955	132.674	143.85	1456.92	1970.49	2136.48	1620.88	1660.52	1679.82	0.165059	pepF	NC_999999999.1	2677224	2679053	-	1830	protein_coding	oligoendopeptidase F&&sp|O31605|PEPF_BACSU Oligopeptidase PepF OS=Bacillus subtilis (strain 168) OX=224308 GN=pepF PE=2 SV=2 && PF01432:Peptidase family M3|PF08439:Oligopeptidase F	Peptidase_M3
Y79_RS0119205	1206	1278	1175	2308	2211	2279	91.017	96.6768	95.0184	157.694	192.851	182.345	2019.56	2469.81	2335.26	1165.64	1238.13	1216.89	0.914219	serA	NC_999999999.1	3607889	3609466	+	1578	protein_coding	phosphoglycerate dehydrogenase&&sp|P35136|SERA_BACSU D-3-phosphoglycerate dehydrogenase OS=Bacillus subtilis (strain 168) OX=224308 GN=serA PE=3 SV=3 && PF02826:D-isomer specific 2-hydroxyacid dehydrogenase, NAD binding domain|PF01842:ACT domain|PF00389:D-isomer specific 2-hydroxyacid dehydrogenase, catalytic domain|PF19304:D-3-phosphoglycerate dehydrogenase intervening domain	2-Hacid_dh_C
Y79_RS0115610	2282	2183	1989	1668	1233	1096	176.587	169.322	164.92	116.854	110.272	89.9142	1459.54	1377.33	1123.06	2205.63	2114.89	2059.9	-0.687994	opuD	NC_999999999.1	2990660	2992198	-	1539	protein_coding	glycine betaine transporter OpuD&&sp|P54417|OPUD_BACSU Glycine betaine transporter OpuD OS=Bacillus subtilis (strain 168) OX=224308 GN=opuD PE=1 SV=1 && PF02028:BCCT, betaine/carnitine/choline family transporter	-
Y79_RS0110710	1334	1434	1272	1541	2257	2607	452.617	487.686	462.441	473.349	885.043	937.757	1348.42	2521.2	2671.36	1289.36	1389.26	1317.34	0.710672	Y79_RS0110710	NC_999999999.1	2082565	2082915	-	351	protein_coding	P-II family nitrogen regulator&&sp|Q07428|NRGB_BACSU Nitrogen regulatory PII-like protein OS=Bacillus subtilis (strain 168) OX=224308 GN=nrgB PE=1 SV=1 && PF00543:Nitrogen regulatory protein P-II	-
Y79_RS0100020	1970	1994	1707	2057	1339	1374	223.439	226.691	207.454	211.218	175.522	165.217	1799.93	1495.74	1407.92	1904.07	1931.79	1767.85	-0.252274	Y79_RS0100020	NC_999999999.1	2351	3400	-	1050	protein_coding	Mrp/NBP35 family ATP-binding protein&&sp|P50863|APBC_BACSU Iron-sulfur cluster carrier protein OS=Bacillus subtilis (strain 168) OX=224308 GN=salA PE=1 SV=1 && PF10609:NUBPL iron-transfer P-loop NTPase	-
Y79_RS0109305	630	699	649	3577	2177	2682	51.2486	56.9947	56.5692	263.429	204.671	231.299	3129.97	2431.83	2748.21	608.917	677.191	672.135	2.08562	iolA	NC_999999999.1	1815858	1817321	+	1464	protein_coding	methylmalonate-semialdehyde dehydrogenase&&sp|A7ZAI1|IOLA_BACVZ Malonate-semialdehyde dehydrogenase OS=Bacillus velezensis (strain DSM 23117 / BGSC 10A6 / LMG 26770 / FZB42) OX=326423 GN=iolA PE=3 SV=1 && PF00171:Aldehyde dehydrogenase family	Aldedh
Y79_RS0109945	1725	1753	1517	2294	1397	1687	142.662	145.317	134.431	171.758	133.528	147.914	2007.31	1560.53	1728.65	1667.27	1698.31	1571.08	0.101879	Y79_RS0109945	NC_999999999.1	1943980	1945419	+	1440	protein_coding	sucrose-6-phosphate hydrolase&&sp|P07819|SCRB_BACSU Sucrose-6-phosphate hydrolase OS=Bacillus subtilis (strain 168) OX=224308 GN=sacA PE=2 SV=2 && PF00251:Glycosyl hydrolases family 32 N-terminal domain	-
Y79_RS0117965	1768	1827	1562	1953	1369	1872	232.4	240.718	220.003	232.413	207.977	260.876	1708.93	1529.25	1918.22	1708.83	1770	1617.68	0.0169412	era	NC_999999999.1	3396777	3397682	+	906	protein_coding	GTPase Era&&sp|P42182|ERA_BACSU GTPase Era OS=Bacillus subtilis (strain 168) OX=224308 GN=era PE=1 SV=1 && PF07650:KH domain|PF01926:50S ribosome-binding GTPase	-
Y79_RS0119210	1761	1601	1452	1692	1902	1943	199.165	181.494	175.96	173.244	248.612	232.97	1480.55	2124.64	1990.97	1702.07	1551.05	1503.76	0.233985	Y79_RS0119210	NC_999999999.1	3609512	3610564	-	1053	protein_coding	hypothetical protein&&sp|P35166|RSIX_BACSU Anti-sigma-X factor RsiX OS=Bacillus subtilis (strain 168) OX=224308 GN=rsiX PE=1 SV=2 && -	-
Y79_RS0111590	1833	1877	1595	1688	1583	1751	469.453	481.848	437.708	391.386	468.563	475.433	1477.05	1768.3	1794.23	1771.66	1818.44	1651.86	-0.0572099	Y79_RS0111590	NC_999999999.1	2258268	2258732	-	465	protein_coding	ribonuclease&&sp|P00648|RNBR_BACAM Ribonuclease OS=Bacillus amyloliquefaciens OX=1390 PE=1 SV=2 && PF00545:ribonuclease	Ribonuclease
Y79_RS0109805	1551	1474	1431	2770	1533	1531	160.34	152.737	158.513	259.247	183.16	167.795	2423.82	1712.45	1568.8	1499.1	1428.01	1482.01	0.37214	efeO	NC_999999999.1	1916992	1918143	+	1152	protein_coding	iron uptake system protein EfeO&&sp|P39596|EFEM_BACSU Iron uptake system component EfeM OS=Bacillus subtilis (strain 168) OX=224308 GN=efeM PE=1 SV=1 && PF09375:Imelysin	-
Y79_RS0106795	2342	2285	1973	2256	828	587	474.342	463.882	428.18	413.664	193.817	126.043	1974.06	924.923	601.492	2263.63	2213.71	2043.33	-0.897009	purN	NC_999999999.1	1360929	1361516	-	588	protein_coding	phosphoribosylglycinamide formyltransferase&&sp|P12040|PUR3_BACSU Phosphoribosylglycinamide formyltransferase OS=Bacillus subtilis (strain 168) OX=224308 GN=purN PE=3 SV=2 && PF00551:Formyl transferase	-
Y79_RS0114925	1894	1826	1708	1637	1592	1596	110.895	107.164	107.155	86.7728	107.729	99.0691	1432.42	1778.35	1635.4	1830.62	1769.03	1768.89	-0.148131	Y79_RS0114925	NC_999999999.1	2881511	2883544	-	2034	protein_coding	bifunctional metallophosphatase/5'-nucleotidase&&sp|P54602|YHCR_BACSU Endonuclease YhcR OS=Bacillus subtilis (strain 168) OX=224308 GN=yhcR PE=1 SV=1 && PF00149:Calcineurin-like phosphoesterase|PF02872:5'-nucleotidase, C-terminal domain	Metallophos
Y79_RS0118480	1844	1874	1630	1759	1615	1522	126.866	129.232	120.162	109.561	128.415	111.013	1539.17	1804.05	1559.58	1782.29	1815.53	1688.11	-0.108923	recN	NC_999999999.1	3479788	3481518	+	1731	protein_coding	DNA repair protein RecN&&sp|P17894|RECN_BACSU DNA repair protein RecN OS=Bacillus subtilis (strain 168) OX=224308 GN=recN PE=3 SV=2 && PF02463:RecF/RecN/SMC N terminal domain	SMC_N
Y79_RS0118990	375	376	317	1666	3249	4235	68.2866	68.6291	61.8526	274.652	683.773	817.583	1457.79	3629.32	4339.55	362.451	364.269	328.3	3.15926	Y79_RS0118990	NC_999999999.1	3571326	3571979	-	654	protein_coding	phosphoribosylanthranilate isomerase&&sp|A7Z617|TRPF_BACVZ N-(5'-phosphoribosyl)anthranilate isomerase OS=Bacillus velezensis (strain DSM 23117 / BGSC 10A6 / LMG 26770 / FZB42) OX=326423 GN=trpF PE=3 SV=1 && PF00697:N-(5'phosphoribosyl)anthranilate (PRA) isomerase	-
Y79_RS0106835	2020	2021	1898	2179	1208	880	203.524	204.102	204.906	198.758	140.666	93.9986	1906.68	1349.4	901.726	1952.4	1957.94	1965.66	-0.498646	purK	NC_999999999.1	1369283	1370464	-	1182	protein_coding	5-(carboxyamino)imidazole ribonucleotide synthase&&sp|P12045|PURK_BACSU N5-carboxyaminoimidazole ribonucleotide synthase OS=Bacillus subtilis (strain 168) OX=224308 GN=purK PE=3 SV=2 && PF02222:ATP-grasp domain|PF22660:Ribonucleotide synthetase preATP-grasp domain|PF17769:Phosphoribosylaminoimidazole carboxylase C-terminal domain	-
Y79_RS0106380	1511	1489	1394	2062	1731	2011	148.472	146.653	146.77	183.431	196.578	209.491	1804.31	1933.63	2060.65	1460.43	1442.54	1443.69	0.415608	Y79_RS0106380	NC_999999999.1	1274308	1275519	+	1212	protein_coding	MFS transporter&&sp|O07563|GLCP_BACSU Glucose/mannose transporter GlcP OS=Bacillus subtilis (strain 168) OX=224308 GN=glcP PE=1 SV=1 && PF07690:Major Facilitator Superfamily	MFS_1
Y79_RS0116320	1660	1616	1491	1724	1844	1855	148.753	145.149	143.163	139.861	190.975	176.228	1508.55	2059.85	1900.8	1604.45	1565.58	1544.15	0.213879	Y79_RS0116320	NC_999999999.1	3127145	3128473	-	1329	protein_coding	(Fe-S)-binding protein&&sp|P94534|GLCF_BACSU Probable glycolate oxidase iron-sulfur subunit OS=Bacillus subtilis (strain 168) OX=224308 GN=glcF PE=3 SV=1 && PF13183:4Fe-4S dicluster domain|PF02754:Cysteine-rich domain	-
Y79_RS0101315	1465	1454	1217	1979	2183	1866	200.54	199.5	178.504	245.252	345.362	270.8	1731.68	2438.54	1912.07	1415.97	1408.63	1260.38	0.573856	dapA	NC_999999999.1	326260	327129	-	870	protein_coding	4-hydroxy-tetrahydrodipicolinate synthase&&sp|A7Z4U8|DAPA_BACVZ 4-hydroxy-tetrahydrodipicolinate synthase OS=Bacillus velezensis (strain DSM 23117 / BGSC 10A6 / LMG 26770 / FZB42) OX=326423 GN=dapA PE=3 SV=1 && PF00701:Dihydrodipicolinate synthetase family	-
Y79_RS0106030	2147	2090	1935	1115	1148	1726	204.389	199.429	197.379	96.0956	126.306	174.197	975.655	1282.38	1768.61	2075.15	2024.79	2003.98	-0.600468	gltP	NC_999999999.1	1205897	1207147	+	1251	protein_coding	glutamate-aspartate/proton symporter GltP&&sp|P39817|GLTP_BACSU Proton/glutamate-aspartate symporter OS=Bacillus subtilis (strain 168) OX=224308 GN=gltP PE=1 SV=1 && PF00375:Sodium:dicarboxylate symporter family	SDF
Y79_RS0110715	952	979	939	1577	2554	3152	93.5441	96.4225	98.8643	140.286	290.04	328.352	1379.92	2852.96	3229.82	920.142	948.455	972.473	1.39305	Y79_RS0110715	NC_999999999.1	2082933	2084144	-	1212	protein_coding	ammonium transporter&&sp|Q07429|AMTB_BACSU Ammonium transporter OS=Bacillus subtilis (strain 168) OX=224308 GN=nrgA PE=1 SV=1 && PF00909:Ammonium Transporter Family	Ammonium_transp
Y79_RS0118450	1914	1844	1546	2060	1542	1244	169.6	163.78	146.787	165.255	157.916	116.863	1802.56	1722.5	1274.71	1849.95	1786.47	1601.11	-0.125849	xseA	NC_999999999.1	3473847	3475190	+	1344	protein_coding	exodeoxyribonuclease VII large subunit&&sp|P54521|EX7L_BACSU Exodeoxyribonuclease 7 large subunit OS=Bacillus subtilis (strain 168) OX=224308 GN=xseA PE=3 SV=2 && PF13742:OB-fold nucleic acid binding domain|PF02601:Exonuclease VII, large subunit	-
Y79_RS0109565	1315	1338	1174	2100	1986	2235	153.988	157.048	147.307	222.63	268.781	277.468	1837.56	2218.48	2290.18	1270.99	1296.25	1215.85	0.74599	galE	NC_999999999.1	1867119	1868135	+	1017	protein_coding	UDP-glucose 4-epimerase GalE&&sp|P55180|GALE_BACSU UDP-glucose 4-epimerase OS=Bacillus subtilis (strain 168) OX=224308 GN=galE PE=1 SV=1 && PF16363:GDP-mannose 4,6 dehydratase	-
Y79_RS0119340	1906	1849	1949	2225	1111	1099	251.372	244.426	275.423	265.661	169.343	153.662	1946.93	1241.05	1126.13	1842.22	1791.31	2018.48	-0.389175	Y79_RS0119340	NC_999999999.1	3630377	3631279	+	903	protein_coding	DUF1002 domain-containing protein&&sp|P31847|YPUA_BACSU Uncharacterized protein YpuA OS=Bacillus subtilis (strain 168) OX=224308 GN=ypuA PE=1 SV=2 && PF06207:Protein of unknown function (DUF1002)	-
Y79_RS0100100	1336	1328	1347	1296	1909	2914	726.515	723.856	784.874	638.038	1199.78	1679.97	1134.03	2132.46	2985.94	1291.29	1286.57	1395.02	0.654043	infA	NC_999999999.1	13117	13335	-	219	protein_coding	translation initiation factor IF-1&&sp|P20458|IF1_BACSU Translation initiation factor IF-1 OS=Bacillus subtilis (strain 168) OX=224308 GN=infA PE=1 SV=2 && PF01176:Translation initiation factor 1A / IF-1	-
Y79_RS0116975	2070	1910	1716	1189	1691	1491	142.91	132.173	126.942	74.3154	134.926	109.13	1040.41	1888.94	1527.81	2000.73	1850.41	1777.17	-0.337112	ilvB	NC_999999999.1	3215123	3216847	+	1725	protein_coding	acetolactate synthase large subunit&&sp|P37251|ILVB_BACSU Acetolactate synthase large subunit OS=Bacillus subtilis (strain 168) OX=224308 GN=ilvB PE=1 SV=4 && PF00205:Thiamine pyrophosphate enzyme, central domain|PF02775:Thiamine pyrophosphate enzyme, C-terminal TPP binding domain|PF02776:Thiamine pyrophosphate enzyme, N-terminal TPP binding domain	TPP_enzyme_N
Y79_RS0112720	341	367	309	1093	3820	4113	41.1452	44.3861	39.9501	119.396	532.704	526.136	956.404	4267.16	4214.54	329.589	355.549	320.015	3.23091	frlB	NC_999999999.1	2465574	2466560	+	987	protein_coding	fructosamine deglycase FrlB&&sp|O32157|FRLB_BACSU Fructosamine deglycase FrlB OS=Bacillus subtilis (strain 168) OX=224308 GN=frlB PE=1 SV=1 && PF01380:SIS domain	SIS
Y79_RS0117145	1549	1684	1641	1362	1770	2023	270.886	295.184	307.495	215.633	357.739	375.064	1191.79	1977.19	2072.94	1497.16	1631.46	1699.5	0.118288	minC	NC_999999999.1	3252620	3253300	+	681	protein_coding	septum site-determining protein MinC&&sp|A7Z789|MINC_BACVZ Probable septum site-determining protein MinC OS=Bacillus velezensis (strain DSM 23117 / BGSC 10A6 / LMG 26770 / FZB42) OX=326423 GN=minC PE=3 SV=1 && PF03775:Septum formation inhibitor MinC, C-terminal domain|PF22642:Cell-division inhibitor MinC, N-terminal domain-like	-
Y79_RS0108120	1571	1518	1406	1910	1832	1770	85.548	82.8555	82.0376	94.1609	115.297	102.183	1671.3	2046.45	1813.7	1518.43	1470.64	1456.12	0.315027	Y79_RS0108120	NC_999999999.1	1581770	1583956	-	2187	protein_coding	DNA topoisomerase III&&sp|P96583|TOP3_BACSU DNA topoisomerase 3 OS=Bacillus subtilis (strain 168) OX=224308 GN=topB PE=3 SV=1 && PF01751:Toprim domain|PF01131:DNA topoisomerase	Topoisom_bac
Y79_RS0107850	1754	1813	1601	1673	1604	1552	519.62	538.357	508.208	448.7	549.184	487.441	1463.92	1791.76	1590.32	1695.3	1756.43	1658.07	-0.0769156	Y79_RS0107850	NC_999999999.1	1535850	1536251	-	402	protein_coding	anti-sigma regulatory factor&&sp|P42411|RSBT_BACSU Serine/threonine-protein kinase RsbT OS=Bacillus subtilis (strain 168) OX=224308 GN=rsbT PE=1 SV=1 && PF02518:Histidine kinase-, DNA gyrase B-, and HSP90-like ATPase	HATPase_c
Y79_RS0101830	1758	1765	1575	1453	1712	1733	191.725	192.939	184.049	143.459	215.785	200.37	1271.41	1912.4	1775.78	1699.17	1709.93	1631.15	-0.0237586	rlmN	NC_999999999.1	424996	426087	-	1092	protein_coding	23S rRNA (adenine(2503)-C(2))-methyltransferase RlmN&&sp|A7Z4J5|RLMN_BACVZ Probable dual-specificity RNA methyltransferase RlmN OS=Bacillus velezensis (strain DSM 23117 / BGSC 10A6 / LMG 26770 / FZB42) OX=326423 GN=rlmN PE=3 SV=1 && PF04055:Radical SAM superfamily|PF21016:Ribosomal RNA large subunit methyltransferase N-terminal domain	Radical_SAM
Y79_RS0115700	1467	1476	1320	2035	1605	2081	549.396	554.061	529.692	689.959	694.685	826.231	1780.68	1792.88	2132.38	1417.91	1429.95	1367.06	0.436863	Y79_RS0115700	NC_999999999.1	3010079	3010396	-	318	protein_coding	PepSY domain-containing protein&&sp|O32065|YTZB_BACSU Uncharacterized protein YtzB OS=Bacillus subtilis (strain 168) OX=224308 GN=ytzB PE=4 SV=1 && -	-
Y79_RS0114585	2157	2200	1968	908	1272	1447	334.481	341.948	326.995	127.471	227.964	237.883	794.524	1420.9	1482.72	2084.82	2131.36	2038.16	-0.758589	Y79_RS0114585	NC_999999999.1	2815556	2816323	-	768	protein_coding	enoyl-CoA hydratase&&sp|O07533|YHAR_BACSU Putative enoyl-CoA hydratase/isomerase YhaR OS=Bacillus subtilis (strain 168) OX=224308 GN=yhaR PE=3 SV=4 && PF00378:Enoyl-CoA hydratase/isomerase	ECH
Y79_RS0106760	2047	2012	1812	1765	1467	848	154.782	152.492	146.81	120.823	128.2	67.9785	1544.42	1638.72	868.936	1978.5	1949.22	1876.59	-0.518461	Y79_RS0106760	NC_999999999.1	1352959	1354533	+	1575	protein_coding	FMN-binding glutamate synthase family protein&&sp|O34849|YERD_BACSU Glutamate synthase large subunit-like protein YerD OS=Bacillus subtilis (strain 168) OX=224308 GN=yerD PE=3 SV=1 && PF01645:Conserved region in glutamate synthase	-
Y79_RS0112320	1637	1626	1514	2922	1132	1106	207.618	206.706	205.749	335.506	165.928	148.712	2556.83	1264.51	1133.31	1582.22	1575.27	1567.97	0.0687401	Y79_RS0112320	NC_999999999.1	2396971	2397909	-	939	protein_coding	iron-hydroxamate ABC transporter substrate-binding protein&&sp|P37580|FHUD_BACSU Iron(3+)-hydroxamate-binding protein FhuD OS=Bacillus subtilis (strain 168) OX=224308 GN=fhuD PE=1 SV=1 && PF01497:Periplasmic binding protein	Peripla_BP_2
Y79_RS0102800	1766	1832	1705	1618	1429	1475	217.719	226.384	225.229	180.587	203.608	192.784	1415.79	1596.27	1511.42	1706.9	1774.84	1765.78	-0.214517	Y79_RS0102800	NC_999999999.1	610537	611502	-	966	protein_coding	LacI family DNA-binding transcriptional regulator&&sp|O31690|YKVZ_BACSU Uncharacterized HTH-type transcriptional regulator YkvZ OS=Bacillus subtilis (strain 168) OX=224308 GN=ykvZ PE=4 SV=1 && PF00532:Periplasmic binding proteins and sugar binding domain of LacI family|PF00356:Bacterial regulatory proteins, lacI family	Peripla_BP_1
Y79_RS0115975	1831	1834	1542	1886	1655	1062	220.929	221.81	199.363	206.02	230.792	135.851	1650.3	1848.73	1088.22	1769.73	1776.78	1596.97	-0.165205	Y79_RS0115975	NC_999999999.1	3057942	3058928	+	987	protein_coding	class I SAM-dependent methyltransferase&&sp|P37876|YTXK_BACSU Uncharacterized protein YtxK OS=Bacillus subtilis (strain 168) OX=224308 GN=ytxK PE=4 SV=2 && PF02384:N-6 DNA Methylase|PF21106:YtxK N-terminal helical domain	-
Y79_RS0103315	1520	1502	1342	2357	1429	1613	219.418	217.327	207.575	308.029	238.407	246.852	2062.44	1596.27	1652.82	1469.13	1455.14	1389.84	0.300459	Y79_RS0103315	NC_999999999.1	701565	702389	-	825	protein_coding	M55 family metallopeptidase&&sp|P26902|DPPA_BACSU D-aminopeptidase OS=Bacillus subtilis (strain 168) OX=224308 GN=dppA PE=1 SV=3 && PF04951:D-aminopeptidase	-
Y79_RS0118625	1847	1813	1712	1879	1250	1259	172.927	170.141	171.749	159.267	135.258	124.967	1644.18	1396.32	1290.08	1785.19	1756.43	1773.03	-0.295006	Y79_RS0118625	NC_999999999.1	3507422	3508693	+	1272	protein_coding	dihydrolipoamide acetyltransferase family protein&&sp|P37942|ODB2_BACSU Lipoamide acyltransferase component of branched-chain alpha-keto acid dehydrogenase complex OS=Bacillus subtilis (strain 168) OX=224308 GN=bfmBB PE=3 SV=1 && PF00364:Biotin-requiring enzyme|PF02817:e3 binding domain|PF00198:2-oxoacid dehydrogenases acyltransferase (catalytic domain)	Biotin_lipoyl
Y79_RS0117380	1763	1736	1704	1437	1721	1390	188.135	185.688	194.842	138.828	212.254	157.256	1257.41	1922.46	1424.32	1704	1681.84	1764.74	-0.162274	mnmA	NC_999999999.1	3295191	3296306	+	1116	protein_coding	tRNA 2-thiouridine(34) synthase MnmA&&sp|A7Z745|MNMA_BACVZ tRNA-specific 2-thiouridylase MnmA OS=Bacillus velezensis (strain DSM 23117 / BGSC 10A6 / LMG 26770 / FZB42) OX=326423 GN=mnmA PE=3 SV=1 && PF20258:Aminomethyltransferase beta-barrel domain|PF20259:tRNA methyl transferase PRC-barrel domain|PF03054:tRNA methyl transferase HUP domain	-
Y79_RS0103470	514	577	478	2342	3249	2566	43.7863	49.2682	43.6312	180.62	319.877	231.743	2049.31	3629.32	2629.35	496.799	558.997	495.04	2.42112	Y79_RS0103470	NC_999999999.1	730051	731448	-	1398	protein_coding	phage tail sheath family protein&&sp|P54331|XKDK_BACSU Phage-like element PBSX protein XkdK OS=Bacillus subtilis (strain 168) OX=224308 GN=xkdK PE=3 SV=2 && PF17482:Phage tail sheath C-terminal domain|PF17481:Phage tail sheath protein beta-sandwich domain|PF22671:Tail sheath protein Gp18 domain III N-terminal region|PF04984:Phage tail sheath protein subtilisin-like domain	-
Y79_RS0118715	1852	1882	1616	2156	1285	930	169.01	172.15	158.018	178.125	135.529	89.9764	1886.56	1435.42	952.96	1790.02	1823.28	1673.61	-0.306222	pbuX	NC_999999999.1	3520200	3521504	-	1305	protein_coding	xanthine permease PbuX&&sp|P42086|PBUX_BACSU Xanthine permease OS=Bacillus subtilis (strain 168) OX=224308 GN=pbuX PE=3 SV=1 && PF00860:Permease family	-
Y79_RS0108920	1813	1813	1712	1726	1339	1313	109.047	109.303	110.335	93.9856	93.0798	83.7251	1510.3	1495.74	1345.42	1752.33	1756.43	1773.03	-0.279443	Y79_RS0108920	NC_999999999.1	1741677	1743656	+	1980	protein_coding	DHH family phosphoesterase&&sp|P37484|GDPP_BACSU Cyclic-di-AMP phosphodiesterase GdpP OS=Bacillus subtilis (strain 168) OX=224308 GN=gdpP PE=1 SV=1 && PF24898:Cyclic-di-AMP phosphodiesterase GdpP-like, GGDEF domain|PF02272:DHHA1 domain|PF01368:DHH family, N-terminal domain|PF21370:Cyclic-di-AMP phosphodiesterase GdpP-like, PAS domain	-
Y79_RS0105760	1534	1670	1269	2090	1558	1539	162.823	177.673	144.326	200.835	191.124	173.182	1828.81	1740.37	1577	1482.67	1617.89	1314.24	0.221158	Y79_RS0105760	NC_999999999.1	1151704	1152825	+	1122	protein_coding	M20 peptidase aminoacylase family protein&&sp|P54983|AMHX_BACSU Amidohydrolase AmhX OS=Bacillus subtilis (strain 168) OX=224308 GN=amhX PE=3 SV=3 && PF01546:Peptidase family M20/M25/M40|PF07687:Peptidase dimerisation domain	Peptidase_M20
Y79_RS0105075	2169	2235	2270	1534	710	699	263.313	271.961	295.28	168.594	99.616	89.9631	1342.29	793.111	716.257	2096.42	2165.27	2350.92	-1.21265	Y79_RS0105075	NC_999999999.1	1008697	1009677	-	981	protein_coding	glycosyltransferase family 2 protein&&sp|Q45539|CSBB_BACSU Putative glycosyltransferase CsbB OS=Bacillus subtilis (strain 168) OX=224308 GN=csbB PE=2 SV=1 && PF00535:Glycosyl transferase family 2	Glycos_transf_2
Y79_RS0106330	1624	1547	1445	2196	1227	1549	121.181	115.706	115.534	148.349	105.816	122.539	1921.56	1370.63	1587.24	1569.65	1498.73	1496.51	0.0966122	btr	NC_999999999.1	1262670	1264265	+	1596	protein_coding	AraC family transcriptional regulator&&sp|P40408|BTR_BACSU HTH-type transcriptional activator Btr OS=Bacillus subtilis (strain 168) OX=224308 GN=btr PE=1 SV=1 && PF01497:Periplasmic binding protein|PF12833:Helix-turn-helix domain	Peripla_BP_2
Y79_RS0118105	1714	1688	1485	1888	1276	1519	95.0296	93.8073	88.2204	94.7662	81.7629	89.2853	1652.05	1425.36	1556.5	1656.64	1635.33	1537.94	-0.0594741	pbpA	NC_999999999.1	3422629	3424776	+	2148	protein_coding	penicillin-binding protein 2A&&sp|P54488|PBP2A_BACSU Penicillin-binding protein 2A OS=Bacillus subtilis (strain 168) OX=224308 GN=pbpA PE=1 SV=1 && PF00905:Penicillin binding protein transpeptidase domain|PF03717:Penicillin-binding Protein dimerisation domain	-
Y79_RS0106715	1501	1465	1348	2136	1550	1528	122.604	119.944	117.98	157.954	146.323	132.319	1869.06	1731.44	1565.72	1450.77	1419.29	1396.05	0.276373	gatA	NC_999999999.1	1340809	1342266	-	1458	protein_coding	Asp-tRNA(Asn)/Glu-tRNA(Gln) amidotransferase subunit GatA&&sp|A7Z267|GATA_BACVZ Glutamyl-tRNA(Gln) amidotransferase subunit A OS=Bacillus velezensis (strain DSM 23117 / BGSC 10A6 / LMG 26770 / FZB42) OX=326423 GN=gatA PE=3 SV=1 && PF01425:Amidase	Amidase
Y79_RS0115760	1317	1273	1076	2219	1814	1778	156.064	151.203	136.623	238.055	248.434	223.369	1941.68	2026.34	1821.9	1272.93	1233.28	1114.36	0.677141	ccpA	NC_999999999.1	3021341	3022345	+	1005	protein_coding	catabolite control protein A&&sp|P25144|CCPA_BACSU Catabolite control protein A OS=Bacillus subtilis (strain 168) OX=224308 GN=ccpA PE=1 SV=1 && PF13377:Periplasmic binding protein-like domain|PF00356:Bacterial regulatory proteins, lacI family	LacI
Y79_RS0113310	1222	1218	1135	2095	1543	2241	94.9317	94.8426	94.4779	147.342	138.536	184.568	1833.18	1723.62	2296.33	1181.11	1180	1175.46	0.726874	Y79_RS0113310	NC_999999999.1	2584997	2586529	-	1533	protein_coding	ABC transporter ATP-binding protein&&sp|O05253|NUPO_BACSU Guanosine import ATP-binding protein NupO OS=Bacillus subtilis (strain 168) OX=224308 GN=nupO PE=1 SV=1 && PF00005:ABC transporter	ABC_tran
Y79_RS0115720	1627	1657	1451	2183	1375	1153	239.213	244.194	228.591	290.573	233.646	179.722	1910.18	1535.95	1181.47	1572.55	1605.3	1502.73	-0.0161166	Y79_RS0115720	NC_999999999.1	3012644	3013453	+	810	protein_coding	DUF1444 domain-containing protein&&sp|A7Z7S6|Y2694_BACVZ UPF0354 protein RBAM_026940 OS=Bacillus velezensis (strain DSM 23117 / BGSC 10A6 / LMG 26770 / FZB42) OX=326423 GN=RBAM_026940 PE=3 SV=1 && PF07285:Protein of unknown function (DUF1444)	-
Y79_RS0111385	1383	1402	1197	1146	1937	2380	65.829	66.8897	61.0497	49.3837	106.557	120.101	1002.78	2163.74	2438.76	1336.72	1358.26	1239.67	0.510241	Y79_RS0111385	NC_999999999.1	2216000	2218501	-	2502	protein_coding	PEP/pyruvate-binding domain-containing protein&&sp|O34796|YVKC_BACSU Uncharacterized phosphotransferase YvkC OS=Bacillus subtilis (strain 168) OX=224308 GN=yvkC PE=3 SV=1 && PF00391:PEP-utilising enzyme, mobile domain|PF01326:Pyruvate phosphate dikinase, AMP/ATP-binding domain	-
Y79_RS0117070	1680	1639	1479	1520	1468	1647	205.204	200.665	193.571	168.083	207.234	213.278	1330.04	1639.84	1687.66	1623.78	1587.86	1531.72	-0.0267851	hemB	NC_999999999.1	3236897	3237871	+	975	protein_coding	porphobilinogen synthase&&sp|P30950|HEM2_BACSU Delta-aminolevulinic acid dehydratase OS=Bacillus subtilis (strain 168) OX=224308 GN=hemB PE=3 SV=1 && PF00490:Delta-aminolevulinic acid dehydratase	-
Y79_RS0112845	1388	1361	1282	1078	1900	2417	474.999	466.85	470.095	333.984	751.474	876.907	943.279	2122.41	2476.67	1341.55	1318.54	1327.7	0.474629	uraH	NC_999999999.1	2491667	2492014	-	348	protein_coding	hydroxyisourate hydrolase&&sp|O32142|HIUH_BACSU 5-hydroxyisourate hydrolase OS=Bacillus subtilis (strain 168) OX=224308 GN=pucM PE=1 SV=2 && PF00576:HIUase/Transthyretin family	-
Y79_RS0100375	1981	1895	2339	1849	793	563	422.798	405.39	534.9	357.263	195.605	127.389	1617.92	885.826	576.9	1914.71	1835.87	2422.38	-1.00219	Y79_RS0100375	NC_999999999.1	58459	59016	-	558	protein_coding	UvrB/UvrC motif-containing protein&&sp|P37569|MCSA_BACSU Protein-arginine kinase activator protein OS=Bacillus subtilis (strain 168) OX=224308 GN=mcsA PE=1 SV=1 && -	-
Y79_RS0118995	307	307	292	1688	3028	3792	48.5541	48.6678	49.484	241.693	553.478	635.813	1477.05	3382.45	3885.62	296.726	297.421	302.409	3.28585	trpC	NC_999999999.1	3571984	3572736	-	753	protein_coding	indole-3-glycerol phosphate synthase TrpC&&sp|A7Z618|TRPC_BACVZ Indole-3-glycerol phosphate synthase OS=Bacillus velezensis (strain DSM 23117 / BGSC 10A6 / LMG 26770 / FZB42) OX=326423 GN=trpC PE=3 SV=1 && PF00218:Indole-3-glycerol phosphate synthase	-
Y79_RS0112245	1708	1626	1439	1493	1775	1368	244.776	233.57	220.972	193.707	293.993	207.846	1306.42	1982.78	1401.77	1650.84	1575.27	1490.3	-0.00829676	Y79_RS0112245	NC_999999999.1	2382762	2383592	+	831	protein_coding	aldo/keto reductase&&sp|O32210|GR_BACSU Glyoxal reductase OS=Bacillus subtilis (strain 168) OX=224308 GN=yvgN PE=1 SV=1 && PF00248:Aldo/keto reductase family	Aldo_ket_red
Y79_RS0101310	1360	1217	1159	2048	1715	1873	97.1013	87.0949	88.6674	132.379	141.517	141.774	1792.06	1915.75	1919.24	1314.49	1179.03	1200.32	0.607059	rnjB	NC_999999999.1	324414	326081	-	1668	protein_coding	ribonuclease J2&&sp|O31760|RNJ2_BACSU Ribonuclease J2 OS=Bacillus subtilis (strain 168) OX=224308 GN=rnjB PE=1 SV=3 && PF22505:Ribonuclease J, beta-CASP domain|PF00753:Metallo-beta-lactamase superfamily|PF17770:Ribonuclease J C-terminal domain	Lactamase_B
Y79_RS0101400	1714	1574	1435	1848	1355	1423	181.928	167.46	163.206	177.58	166.221	160.128	1617.05	1513.61	1458.13	1656.64	1524.89	1486.15	-0.024459	nusA	NC_999999999.1	342071	343192	-	1122	protein_coding	transcription termination factor NusA&&sp|P32727|NUSA_BACSU Transcription termination/antitermination protein NusA OS=Bacillus subtilis (strain 168) OX=224308 GN=nusA PE=1 SV=2 && PF00575:S1 RNA binding domain|PF13184:NusA-like KH domain|PF08529:NusA N-terminal domain	S1
Y79_RS0115650	1601	1693	1431	1838	1490	1283	136.973	145.183	131.183	142.361	147.329	116.371	1608.3	1664.42	1314.68	1547.42	1640.18	1482.01	-0.025683	pepV	NC_999999999.1	3000178	3001569	+	1392	protein_coding	dipeptidase PepV&&sp|O34944|PEPVL_BACSU Putative dipeptidase YtjP OS=Bacillus subtilis (strain 168) OX=224308 GN=ytjP PE=3 SV=1 && PF01546:Peptidase family M20/M25/M40	Peptidase_M20
Y79_RS0116265	1867	1881	1561	1692	1029	1297	230.887	233.164	206.849	189.435	147.072	170.047	1480.55	1149.45	1329.02	1804.52	1822.31	1616.65	-0.404935	Y79_RS0116265	NC_999999999.1	3113537	3114499	+	963	protein_coding	glycoside hydrolase family 43 protein&&sp|P94522|EABN1_BACSU Extracellular endo-alpha-(1->5)-L-arabinanase 1 OS=Bacillus subtilis (strain 168) OX=224308 GN=abnA PE=1 SV=3 && PF04616:Glycosyl hydrolases family 43	-
Y79_RS0102810	1514	1643	1529	2006	1414	1220	164.662	179.111	178.185	197.516	177.736	140.67	1755.3	1579.52	1250.12	1463.33	1591.74	1583.51	-0.0165217	Y79_RS0102810	NC_999999999.1	611785	612879	-	1095	protein_coding	M24 family metallopeptidase&&sp|O31689|YKVY_BACSU Putative dipeptidase YkvY OS=Bacillus subtilis (strain 168) OX=224308 GN=ykvY PE=3 SV=1 && PF00557:Metallopeptidase family M24|PF01321:Creatinase/Prolidase N-terminal domain	Peptidase_M24
Y79_RS0105950	2167	2173	1964	1339	1096	577	672.063	675.502	652.66	375.954	392.843	189.715	1171.66	1224.29	591.245	2094.48	2105.2	2034.01	-1.06126	Y79_RS0105950	NC_999999999.1	1190368	1190751	+	384	protein_coding	DUF2512 family protein&&sp|P42248|YCBP_BACSU Uncharacterized protein YcbP OS=Bacillus subtilis (strain 168) OX=224308 GN=ycbP PE=4 SV=1 && PF10710:Protein of unknown function (DUF2512)	-
Y79_RS0108170	1909	1964	1752	1747	769	1161	109.039	112.443	107.227	90.3385	50.7645	70.3044	1528.67	859.017	1189.66	1845.12	1902.72	1814.46	-0.636136	Y79_RS0108170	NC_999999999.1	1590678	1592762	-	2085	protein_coding	BglG family transcription antiterminator&&sp|P96574|MTLR_BACSU Transcriptional regulator MtlR OS=Bacillus subtilis (strain 168) OX=224308 GN=mtlR PE=2 SV=1 && PF00874:PRD domain	PRD
Y79_RS0118870	1422	1534	1337	1503	1592	1906	196.688	212.677	198.155	188.21	254.495	279.496	1315.17	1778.35	1953.06	1374.41	1486.14	1384.66	0.249084	panC	NC_999999999.1	3549659	3550519	-	861	protein_coding	pantoate--beta-alanine ligase&&sp|A7Z5Z3|PANC_BACVZ Pantothenate synthetase OS=Bacillus velezensis (strain DSM 23117 / BGSC 10A6 / LMG 26770 / FZB42) OX=326423 GN=panC PE=3 SV=1 && PF02569:Pantoate-beta-alanine ligase	-
Y79_RS0109245	1275	1286	1167	1944	1883	1711	124.359	125.726	121.964	171.659	212.263	176.926	1701.05	2103.42	1753.24	1232.33	1245.88	1208.6	0.59175	Y79_RS0109245	NC_999999999.1	1801754	1802974	+	1221	protein_coding	PQQ-binding-like beta-propeller repeat protein&&sp|P42111|YXAL_BACSU Uncharacterized protein YxaL OS=Bacillus subtilis (strain 168) OX=224308 GN=yxaL PE=1 SV=3 && PF13360:PQQ-like domain|PF01011:PQQ enzyme repeat	-
Y79_RS0108660	1435	1503	1326	1786	1641	1549	227.862	239.219	225.61	256.747	301.153	260.763	1562.8	1833.09	1587.24	1386.98	1456.11	1373.27	0.240702	spoIIIJ	NC_999999999.1	1690900	1691649	+	750	protein_coding	YidC family membrane integrase SpoIIIJ&&sp|Q01625|MISCA_BACSU Membrane protein insertase MisCA OS=Bacillus subtilis (strain 168) OX=224308 GN=misCA PE=1 SV=2 && PF02096:60Kd inner membrane protein	-
Y79_RS0103885	1429	1422	1289	1780	1787	1529	85.4329	85.2135	82.5734	96.3422	123.474	96.9113	1557.55	1996.18	1566.75	1381.18	1377.63	1334.95	0.322451	metG	NC_999999999.1	794716	796707	+	1992	protein_coding	methionine--tRNA ligase&&sp|P37465|SYM_BACSU Methionine--tRNA ligase OS=Bacillus subtilis (strain 168) OX=224308 GN=metG PE=3 SV=1 && PF09334:tRNA synthetases class I (M)|PF19303:Anticodon binding domain of methionyl tRNA ligase|PF01588:Putative tRNA binding domain	-
Y79_RS0101710	1315	1318	1228	1462	1858	2052	573.648	576.303	574.001	577.392	936.748	949.01	1279.29	2075.49	2102.66	1270.99	1276.88	1271.78	0.5144	rpsP	NC_999999999.1	401223	401495	-	273	protein_coding	30S ribosomal protein S16&&sp|A7Z4L9|RS16_BACVZ Small ribosomal subunit protein bS16 OS=Bacillus velezensis (strain DSM 23117 / BGSC 10A6 / LMG 26770 / FZB42) OX=326423 GN=rpsP PE=3 SV=1 && PF00886:Ribosomal protein S16	-
Y79_RS0113340	1263	1305	1321	1998	1670	1676	80.2203	83.0821	89.9038	114.889	122.59	112.857	1748.3	1865.49	1717.38	1220.73	1264.28	1368.09	0.468412	Y79_RS0113340	NC_999999999.1	2591627	2593501	-	1875	protein_coding	transglycosylase domain-containing protein&&sp|P40750|PBPD_BACSU Penicillin-binding protein 4 OS=Bacillus subtilis (strain 168) OX=224308 GN=pbpD PE=1 SV=2 && PF00905:Penicillin binding protein transpeptidase domain|PF00912:Transglycosylase	-
Y79_RS0108645	1422	1329	1196	1366	1662	2255	148.943	139.528	134.229	129.532	201.192	250.405	1195.29	1856.55	2310.67	1374.41	1287.53	1238.63	0.458902	dnaN	NC_999999999.1	1686821	1687957	-	1137	protein_coding	DNA polymerase III subunit beta&&sp|P05649|DPO3B_BACSU Beta sliding clamp OS=Bacillus subtilis (strain 168) OX=224308 GN=dnaN PE=1 SV=1 && PF02768:DNA polymerase III beta subunit, C-terminal domain|PF02767:DNA polymerase III beta subunit, central domain|PF00712:DNA polymerase III beta subunit, N-terminal domain	DNA_pol3_beta_2
Y79_RS0105145	1392	1359	1198	1666	1773	1778	187.317	183.305	172.739	202.963	275.744	253.656	1457.79	1980.54	1821.9	1345.42	1316.6	1240.71	0.430164	Y79_RS0105145	NC_999999999.1	1017121	1018005	-	885	protein_coding	PhzF family phenazine biosynthesis isomerase&&sp|O31570|YFHB_BACSU Uncharacterized isomerase YfhB OS=Bacillus subtilis (strain 168) OX=224308 GN=yfhB PE=3 SV=1 && PF02567:Phenazine biosynthesis-like protein	-
Y79_RS0104845	1337	1401	2325	1363	1302	1418	631.849	663.645	1177.33	583.151	711.132	710.447	1192.66	1454.41	1453.01	1292.26	1357.29	2407.88	-0.302761	Y79_RS0104845	NC_999999999.1	968468	968719	-	252	protein_coding	DUF2535 family protein&&sp|P54177|YPMP_BACSU Uncharacterized protein YpmP OS=Bacillus subtilis (strain 168) OX=224308 GN=ypmP PE=4 SV=1 && PF10751:Protein of unknown function (DUF2535)	-
Y79_RS0111655	2206	2182	2079	930	734	988	178.719	177.189	180.474	68.2105	68.7256	84.8586	813.775	819.92	1012.39	2132.18	2113.92	2153.11	-1.27417	Y79_RS0111655	NC_999999999.1	2271525	2272994	+	1470	protein_coding	glycoside hydrolase family 32 protein&&sp|P40714|CSCA_ECOLX Sucrose-6-phosphate hydrolase OS=Escherichia coli OX=562 GN=cscA PE=3 SV=1 && PF00251:Glycosyl hydrolases family 32 N-terminal domain|PF08244:Glycosyl hydrolases family 32 C terminal	-
Y79_RS0112215	2018	1925	1725	1246	1089	1114	103.768	99.218	95.0445	58.005	64.7186	60.7299	1090.28	1216.48	1141.5	1950.47	1864.94	1786.49	-0.700468	helD	NC_999999999.1	2373668	2375983	+	2316	protein_coding	RNA polymerase recycling motor HelD&&sp|O32215|HELD_BACSU DNA helicase IV OS=Bacillus subtilis (strain 168) OX=224308 GN=helD PE=1 SV=1 && PF13538:UvrD-like helicase C-terminal domain	-
Y79_RS0116375	1659	1623	1475	1466	1437	1451	83.7886	82.1624	79.8224	67.0311	83.8789	77.6926	1282.79	1605.21	1486.82	1603.48	1572.36	1527.58	-0.105002	Y79_RS0116375	NC_999999999.1	3139787	3142144	+	2358	protein_coding	endonuclease MutS2&&sp|A7Z7E7|MUTS2_BACVZ Endonuclease MutS2 OS=Bacillus velezensis (strain DSM 23117 / BGSC 10A6 / LMG 26770 / FZB42) OX=326423 GN=mutS2 PE=3 SV=1 && PF00488:MutS domain V|PF01713:Smr domain|PF20297:MutS2 and Smr-associated SH3 domain	Smr
Y79_RS0101195	1641	1618	1614	1863	1218	1154	165.759	163.819	174.689	170.367	142.191	123.58	1630.18	1360.58	1182.49	1586.08	1567.52	1671.54	-0.208969	Y79_RS0101195	NC_999999999.1	299173	300351	-	1179	protein_coding	glycine C-acetyltransferase&&sp|A7Z4X1|BIOF1_BACVZ 8-amino-7-oxononanoate synthase 1 OS=Bacillus velezensis (strain DSM 23117 / BGSC 10A6 / LMG 26770 / FZB42) OX=326423 GN=RBAM_016840 PE=3 SV=1 && PF00155:Aminotransferase class I and II	Aminotran_1_2
Y79_RS0109895	1831	1756	1586	1944	1036	893	290.743	279.487	269.848	279.461	190.125	150.33	1701.05	1157.27	915.047	1769.73	1701.21	1642.54	-0.437973	nfsA	NC_999999999.1	1933280	1934029	+	750	protein_coding	oxygen-insensitive NADPH nitroreductase&&sp|P39605|NFRA1_BACSU FMN reductase (NADPH) OS=Bacillus subtilis (strain 168) OX=224308 GN=nfrA1 PE=1 SV=1 && PF00881:Nitroreductase family	Nitroreductase
Y79_RS0112645	1512	1525	1445	2082	1244	1208	229.093	231.604	234.597	285.591	217.84	194.044	1821.81	1389.62	1237.82	1461.4	1477.42	1496.51	0.00498242	sufC	NC_999999999.1	2452932	2453717	+	786	protein_coding	Fe-S cluster assembly ATPase SufC&&sp|P80866|SUFC_BACSU Vegetative protein 296 OS=Bacillus subtilis (strain 168) OX=224308 GN=sufC PE=1 SV=3 && PF00005:ABC transporter	ABC_tran
Y79_RS0102815	1220	1381	1062	2759	1191	1391	75.9102	86.1291	70.8042	155.416	85.6465	91.7575	2414.2	1330.41	1425.34	1179.17	1337.91	1099.86	0.51577	Y79_RS0102815	NC_999999999.1	612993	614906	-	1914	protein_coding	heavy metal translocating P-type ATPase&&sp|O31688|ZOSA_BACSU Zinc-transporting ATPase OS=Bacillus subtilis (strain 168) OX=224308 GN=zosA PE=1 SV=1 && PF00702:haloacid dehalogenase-like hydrolase|PF00122:E1-E2 ATPase	E1-E2_ATPase
Y79_RS0113235	1769	1315	3438	1638	392	440	231.002	172.119	481.047	193.644	59.1604	60.9136	1433.29	437.886	450.863	1709.8	1273.97	3560.56	-1.49424	Y79_RS0113235	NC_999999999.1	2572175	2573086	+	912	protein_coding	polyprenyl synthetase family protein&&sp|D4G0R4|COMQ_BACNB Tryptophan prenyltransferase ComQ OS=Bacillus subtilis subsp. natto (strain BEST195) OX=645657 GN=comQ PE=1 SV=2 && PF00348:Polyprenyl synthetase	-
Y79_RS0105010	1421	1522	1241	2030	1268	1502	386.369	414.8	361.555	499.698	398.46	432.964	1776.3	1416.43	1539.08	1373.45	1474.51	1285.24	0.195481	perR	NC_999999999.1	995717	996154	-	438	protein_coding	peroxide-responsive transcriptional repressor PerR&&sp|P71086|PERR_BACSU Peroxide operon regulator OS=Bacillus subtilis (strain 168) OX=224308 GN=perR PE=1 SV=1 && PF01475:Ferric uptake regulator family	FUR
Y79_RS0116050	1490	1472	1391	1704	1310	1602	53.1437	52.6247	53.1603	55.0223	54.0001	60.5762	1491.05	1463.34	1641.55	1440.14	1426.07	1440.59	0.0937525	dnaE	NC_999999999.1	3069773	3073111	+	3339	protein_coding	DNA polymerase III subunit alpha&&sp|O34623|DPO3A_BACSU DNA polymerase III subunit alpha OS=Bacillus subtilis (strain 168) OX=224308 GN=dnaE PE=1 SV=1 && PF02811:PHP domain|PF01336:OB-fold nucleic acid binding domain|PF17657:Bacterial DNA polymerase III alpha subunit finger domain|PF14579:Helix-hairpin-helix motif|PF07733:Bacterial DNA polymerase III alpha NTPase domain	tRNA_anti
Y79_RS0101690	1365	1459	1329	1365	1695	1714	222.077	237.926	231.681	201.052	318.712	295.635	1194.41	1893.41	1756.32	1319.32	1413.48	1376.38	0.236924	trmD	NC_999999999.1	399246	399977	-	732	protein_coding	tRNA (guanosine(37)-N1)-methyltransferase TrmD&&sp|A7Z4M3|TRMD_BACVZ tRNA (guanine-N(1)-)-methyltransferase OS=Bacillus velezensis (strain DSM 23117 / BGSC 10A6 / LMG 26770 / FZB42) OX=326423 GN=trmD PE=3 SV=1 && PF01746:tRNA (Guanine-1)-methyltransferase	-
Y79_RS0108685	1695	1742	1826	1016	1158	1468	236.926	244.066	273.488	128.57	187.072	217.542	889.027	1293.55	1504.24	1638.28	1687.65	1891.09	-0.501262	noc	NC_999999999.1	1696713	1697564	+	852	protein_coding	nucleoid occlusion protein&&sp|A7ZAV8|NOC_BACVZ Nucleoid occlusion protein OS=Bacillus velezensis (strain DSM 23117 / BGSC 10A6 / LMG 26770 / FZB42) OX=326423 GN=noc PE=3 SV=1 && PF02195:ParB/Sulfiredoxin domain|PF17762:HTH domain found in ParB protein	ParBc
Y79_RS0119020	1134	998	963	2014	2049	1740	115.132	101.562	104.762	185.117	240.427	187.287	1762.3	2288.85	1782.96	1096.05	966.862	997.329	0.930519	aroC	NC_999999999.1	3576957	3578129	-	1173	protein_coding	chorismate synthase&&sp|A7Z623|AROC_BACVZ Chorismate synthase OS=Bacillus velezensis (strain DSM 23117 / BGSC 10A6 / LMG 26770 / FZB42) OX=326423 GN=aroC PE=3 SV=1 && PF01264:Chorismate synthase	-
Y79_RS0103850	1428	1439	1986	1939	988	1106	171.781	173.51	255.989	211.168	137.36	141.051	1696.68	1103.65	1133.31	1380.21	1394.1	2056.8	-0.295953	holB	NC_999999999.1	789753	790742	+	990	protein_coding	DNA polymerase III subunit delta'&&sp|P37540|HOLB_BACSU DNA polymerase III subunit delta' OS=Bacillus subtilis (strain 168) OX=224308 GN=holB PE=1 SV=1 && PF13177:DNA polymerase III, delta subunit	-
Y79_RS0113645	2175	2065	1794	672	997	1182	220.259	209.61	194.667	61.6095	116.688	126.901	588.018	1113.71	1211.18	2102.21	2000.57	1857.95	-1.03367	metC	NC_999999999.1	2647111	2648286	-	1176	protein_coding	cystathionine beta-lyase&&sp|O31632|METC_BACSU Cystathionine beta-lyase MetC OS=Bacillus subtilis (strain 168) OX=224308 GN=metC PE=1 SV=1 && PF01053:Cys/Met metabolism PLP-dependent enzyme	Cys_Met_Meta_PP
Y79_RS0112860	1371	1372	1228	1279	1701	1931	120.944	121.316	116.076	102.146	173.424	180.595	1119.16	1900.11	1978.67	1325.12	1329.19	1271.78	0.347828	Y79_RS0112860	NC_999999999.1	2494809	2496158	-	1350	protein_coding	nucleobase:cation symporter-2 family protein&&sp|O32139|PUCJ_BACSU Uric acid permease PucJ OS=Bacillus subtilis (strain 168) OX=224308 GN=pucJ PE=2 SV=1 && PF00860:Permease family	-
Y79_RS0101170	1395	1450	1253	1441	1633	1658	88.4628	92.166	85.1397	82.7283	119.682	111.467	1260.91	1824.15	1698.93	1348.32	1404.76	1297.67	0.239518	mutL	NC_999999999.1	291671	293548	-	1878	protein_coding	DNA mismatch repair endonuclease MutL&&sp|A7Z4X6|MUTL_BACVZ DNA mismatch repair protein MutL OS=Bacillus velezensis (strain DSM 23117 / BGSC 10A6 / LMG 26770 / FZB42) OX=326423 GN=mutL PE=3 SV=1 && PF08676:MutL C terminal dimerisation domain|PF01119:DNA mismatch repair protein, C-terminal domain|PF13589:Histidine kinase-, DNA gyrase B-, and HSP90-like ATPase	-
Y79_RS0118040	1431	1453	1278	1689	1446	1431	129.401	131.698	123.829	138.271	151.12	137.186	1477.92	1615.26	1466.33	1383.11	1407.67	1323.56	0.147942	Y79_RS0118040	NC_999999999.1	3412108	3413424	+	1317	protein_coding	DEAD/DEAH box helicase&&sp|P54475|CSHB_BACSU DEAD-box ATP-dependent RNA helicase CshB OS=Bacillus subtilis (strain 168) OX=224308 GN=cshB PE=1 SV=1 && PF00271:Helicase conserved C-terminal domain|PF00270:DEAD/DEAH box helicase	DEAD
Y79_RS0105460	1383	1299	1095	1497	1757	1685	119.611	112.609	101.474	117.212	175.621	154.498	1309.92	1962.67	1726.6	1336.72	1258.47	1134.03	0.422296	nagE	NC_999999999.1	1082633	1084009	-	1377	protein_coding	N-acetylglucosamine-specific PTS transporter subunit IIBC&&sp|O34521|PTWCB_BACSU PTS system N-acetylglucosamine-specific EIICB component OS=Bacillus subtilis (strain 168) OX=224308 GN=nagP PE=1 SV=1 && PF02378:Phosphotransferase system, EIIC|PF00367:phosphotransferase system, EIIB	-
Y79_RS0112195	1557	1436	1431	1817	1103	1371	275.932	255.084	271.736	291.522	225.916	257.587	1589.92	1232.11	1404.85	1504.9	1391.2	1482.01	-0.050182	Y79_RS0112195	NC_999999999.1	2370767	2371438	+	672	protein_coding	DsbA family protein&&sp|O32218|BDBD_BACSU Disulfide bond formation protein D OS=Bacillus subtilis (strain 168) OX=224308 GN=bdbD PE=1 SV=1 && PF13462:Thioredoxin	-
Y79_RS0109800	1485	1432	1335	2377	973	1074	122.051	117.97	117.568	176.867	92.4239	93.582	2079.94	1086.9	1100.52	1435.3	1387.32	1382.59	0.0216808	Y79_RS0109800	NC_999999999.1	1915547	1916995	+	1449	protein_coding	FTR1 family protein&&sp|P39595|EFEU_BACSU Iron permease EfeU OS=Bacillus subtilis (strain 168) OX=224308 GN=efeU PE=1 SV=2 && PF03239:Iron permease FTR1 family	-
Y79_RS0119085	1584	1624	1348	1276	1362	1481	143.891	147.871	131.209	104.938	142.993	142.629	1116.53	1521.43	1517.56	1530.99	1573.33	1396.05	-0.115568	der	NC_999999999.1	3587992	3589302	-	1311	protein_coding	ribosome biogenesis GTPase Der&&sp|A7Z636|DER_BACVZ GTPase Der OS=Bacillus velezensis (strain DSM 23117 / BGSC 10A6 / LMG 26770 / FZB42) OX=326423 GN=der PE=3 SV=1 && PF01926:50S ribosome-binding GTPase|PF14714:KH-domain-like of EngA bacterial GTPase enzymes, C-terminal	-
Y79_RS0117995	1476	1533	1510	1704	1200	1247	216.211	225.087	237.008	225.977	203.156	193.657	1491.05	1340.47	1277.79	1426.61	1485.17	1563.83	-0.122798	Y79_RS0117995	NC_999999999.1	3402772	3403584	+	813	protein_coding	pyruvate, water dikinase regulatory protein&&sp|A7Z6T8|PDRP_BACVZ Putative pyruvate, phosphate dikinase regulatory protein OS=Bacillus velezensis (strain DSM 23117 / BGSC 10A6 / LMG 26770 / FZB42) OX=326423 GN=RBAM_023540 PE=3 SV=1 && PF03618:Kinase/pyrophosphorylase	DUF299
Y79_RS0109465	1744	1716	1498	1075	1107	1501	148.567	146.524	136.735	82.9062	108.988	135.559	940.654	1236.58	1538.06	1685.64	1662.46	1551.4	-0.399579	Y79_RS0109465	NC_999999999.1	1846209	1847606	+	1398	protein_coding	glycoside hydrolase family 1 protein&&sp|P40740|BGLH_BACSU Aryl-phospho-beta-D-glucosidase BglH OS=Bacillus subtilis (strain 168) OX=224308 GN=bglH PE=1 SV=2 && PF00232:Glycosyl hydrolase family 1	Glyco_hydro_1
Y79_RS0114495	1143	1176	981	1848	1718	1773	126.039	129.982	115.91	184.486	218.947	207.272	1617.05	1919.1	1816.77	1104.75	1139.31	1015.97	0.715011	serC	NC_999999999.1	2801528	2802607	+	1080	protein_coding	3-phosphoserine/phosphohydroxythreonine transaminase&&sp|P80862|SERC_BACSU Phosphoserine aminotransferase OS=Bacillus subtilis (strain 168) OX=224308 GN=serC PE=1 SV=2 && PF00266:Aminotransferase class-V	Aminotran_5
Y79_RS0106600	2078	2181	1944	1127	755	532	711.129	748.126	712.843	349.165	298.612	193.014	986.155	843.378	545.134	2008.46	2112.95	2013.3	-1.36885	Y79_RS0106600	NC_999999999.1	1317701	1318048	+	348	protein_coding	general stress protein&&sp|P80241|G17M_BACSU General stress protein 17M OS=Bacillus subtilis (strain 168) OX=224308 GN=yflT PE=1 SV=2 && PF11181:Heat induced stress protein YflT domain	-
Y79_RS0110375	1390	1328	1243	1530	1756	1367	102.946	98.5849	98.642	102.587	150.307	107.334	1338.79	1961.55	1400.75	1343.48	1286.57	1287.31	0.262647	pyrG	NC_999999999.1	2028577	2030184	+	1608	protein_coding	glutamine hydrolyzing CTP synthase&&sp|A7Z9T4|PYRG_BACVZ CTP synthase OS=Bacillus velezensis (strain DSM 23117 / BGSC 10A6 / LMG 26770 / FZB42) OX=326423 GN=pyrG PE=3 SV=1 && PF00117:Glutamine amidotransferase class-I|PF06418:CTP synthase N-terminus	CTP_synth_N
Y79_RS0118600	1201	1256	1004	2288	1260	1571	130.62	136.922	117.003	225.283	158.379	181.142	2002.06	1407.49	1609.79	1160.81	1216.81	1039.79	0.554958	bcd	NC_999999999.1	3501751	3502845	+	1095	protein_coding	branched-chain amino acid dehydrogenase&&sp|P54531|DHLE_BACSU Leucine dehydrogenase OS=Bacillus subtilis (strain 168) OX=224308 GN=yqiT PE=3 SV=1 && PF02812:Glu/Leu/Phe/Val dehydrogenase, dimerisation domain|PF00208:Glutamate/Leucine/Phenylalanine/Valine dehydrogenase	-
Y79_RS0117100	1338	1305	1120	1129	1879	1773	60.2894	58.9402	54.0751	46.0556	97.8519	84.697	987.905	2098.95	1816.77	1293.22	1264.28	1159.93	0.399092	Y79_RS0117100	NC_999999999.1	3242586	3245228	+	2643	protein_coding	valine--tRNA ligase&&sp|Q05873|SYV_BACSU Valine--tRNA ligase OS=Bacillus subtilis (strain 168) OX=224308 GN=valS PE=1 SV=3 && PF10458:Valyl tRNA synthetase tRNA binding arm|PF00133:tRNA synthetases class I (I, L, M and V)|PF08264:Anticodon-binding domain of tRNA ligase	-
Y79_RS0109320	615	612	563	2217	1952	2581	38.2662	38.1687	37.5356	124.885	140.371	170.256	1939.93	2180.5	2644.72	594.419	592.905	583.07	1.93386	iolD	NC_999999999.1	1819251	1821164	+	1914	protein_coding	3D-(3,5/4)-trihydroxycyclohexane-1,2-dione acylhydrolase (decyclizing)&&sp|A7ZAH8|IOLD_BACVZ 3D-(3,5/4)-trihydroxycyclohexane-1,2-dione hydrolase OS=Bacillus velezensis (strain DSM 23117 / BGSC 10A6 / LMG 26770 / FZB42) OX=326423 GN=iolD PE=3 SV=1 && PF02776:Thiamine pyrophosphate enzyme, N-terminal TPP binding domain|PF00205:Thiamine pyrophosphate enzyme, central domain|PF02775:Thiamine pyrophos…	TPP_enzyme_N
Y79_RS0113305	1187	1276	1019	1457	1420	2136	135.016	145.48	124.195	150.037	186.673	257.579	1274.91	1586.22	2188.73	1147.28	1236.19	1055.33	0.554075	Y79_RS0113305	NC_999999999.1	2583958	2585004	-	1047	protein_coding	ABC transporter permease&&sp|O05254|NUPP_BACSU Guanosine ABC transporter permease protein NupP OS=Bacillus subtilis (strain 168) OX=224308 GN=nupP PE=1 SV=1 && PF02653:Branched-chain amino acid transport system / permease component	BPD_transp_2
Y79_RS0110515	1586	1549	1610	1653	785	1302	491.874	481.525	535.022	464.117	281.37	428.091	1446.42	876.89	1334.14	1532.92	1500.67	1667.39	-0.361537	atpI	NC_999999999.1	2052643	2053026	+	384	protein_coding	ATP synthase subunit I&&sp|P37816|ATPZ_BACSU ATP synthase protein I OS=Bacillus subtilis (strain 168) OX=224308 GN=atpI PE=3 SV=1 && PF03899:ATP synthase I chain	-
Y79_RS0106120	1320	1368	1224	1503	1428	1631	97.0378	100.802	96.4146	100.03	121.326	127.115	1315.17	1595.16	1671.27	1275.83	1325.32	1267.63	0.243554	Y79_RS0106120	NC_999999999.1	1224819	1226438	-	1620	protein_coding	APC family permease&&sp|Q45577|AIMA_BACSU Glutamate/serine transporter AimA OS=Bacillus subtilis (strain 168) OX=224308 GN=aimA PE=1 SV=3 && PF13520:Amino acid permease	-
Y79_RS0102335	1607	1684	1458	912	1396	1403	596.201	626.232	579.601	306.32	598.577	551.835	798.025	1559.41	1437.64	1553.22	1631.46	1509.97	-0.307456	Y79_RS0102335	NC_999999999.1	525196	525516	-	321	protein_coding	YlaH-like family protein&&sp|O07632|YLAH_BACSU Uncharacterized membrane protein YlaH OS=Bacillus subtilis (strain 168) OX=224308 GN=ylaH PE=4 SV=1 && PF14036:YlaH-like protein	-
Y79_RS0106115	1661	1608	1531	1474	954	1223	222.761	216.158	220.008	178.966	147.868	173.888	1289.79	1065.67	1253.19	1605.42	1557.83	1585.58	-0.395619	Y79_RS0106115	NC_999999999.1	1223836	1224723	+	888	protein_coding	glycerophosphodiester phosphodiesterase&&sp|P37965|GLPQ_BACSU Glycerophosphodiester phosphodiesterase OS=Bacillus subtilis (strain 168) OX=224308 GN=glpQ PE=1 SV=1 && PF03009:Glycerophosphoryl diester phosphodiesterase family	-
Y79_RS0119450	1526	1526	1348	1415	1283	1348	138.306	138.63	130.909	116.104	134.391	129.524	1238.16	1433.18	1381.28	1474.93	1478.39	1396.05	-0.102415	Y79_RS0119450	NC_999999999.1	3646187	3647500	-	1314	protein_coding	NAD-dependent malic enzyme&&sp|P54572|MAO1_BACSU NAD-dependent malic enzyme 1 OS=Bacillus subtilis (strain 168) OX=224308 GN=mleA PE=1 SV=1 && PF00390:Malic enzyme, N-terminal domain	malic
Y79_RS0102735	1263	1281	1148	1830	1401	1510	123.899	125.959	120.67	162.524	158.84	157.042	1601.3	1565	1547.28	1220.73	1241.03	1188.92	0.368684	Y79_RS0102735	NC_999999999.1	593046	594259	+	1214	protein_coding	aminotransferase A&&sp|P16524|DAPX_BACSU Probable N-acetyl-LL-diaminopimelate aminotransferase OS=Bacillus subtilis (strain 168) OX=224308 GN=dapX PE=1 SV=3 && PF00155:Aminotransferase class I and II	Aminotran_1_2
Y79_RS0113695	2117	2151	1971	895	804	490	988.696	1006.93	986.332	378.415	433.966	242.612	783.149	898.114	502.097	2046.16	2083.89	2041.26	-1.49918	Y79_RS0113695	NC_999999999.1	2654175	2654429	-	255	protein_coding	hypothetical protein&&sp|C0H3Y9|YJZE_BACSU Uncharacterized protein YjzE OS=Bacillus subtilis (strain 168) OX=224308 GN=yjzE PE=4 SV=1 && -	-
Y79_RS0107010	1357	1332	1265	2309	1090	1045	160.804	158.211	160.621	247.71	149.28	131.282	2020.44	1217.59	1070.8	1311.59	1290.44	1310.09	0.139835	Y79_RS0107010	NC_999999999.1	1406637	1407641	-	1005	protein_coding	SPFH domain-containing protein&&sp|O34789|YDJI_BACSU Uncharacterized protein YdjI OS=Bacillus subtilis (strain 168) OX=224308 GN=ydjI PE=4 SV=1 && PF13421:SPFH domain-Band 7 family	-
Y79_RS0115160	834	852	751	1524	2348	2077	56.0195	57.3626	54.0515	92.6749	182.276	147.905	1333.54	2622.85	2128.28	806.09	825.417	777.772	1.33618	thiC	NC_999999999.1	2923903	2925675	-	1773	protein_coding	phosphomethylpyrimidine synthase ThiC&&sp|A7Z2P5|THIC_BACVZ Phosphomethylpyrimidine synthase OS=Bacillus velezensis (strain DSM 23117 / BGSC 10A6 / LMG 26770 / FZB42) OX=326423 GN=thiC PE=3 SV=1 && PF01964:Radical SAM ThiC family|PF13667:ThiC-associated domain	-
Y79_RS0118685	1551	1614	1449	1141	1239	1348	259.062	270.217	259.332	172.537	239.178	238.702	998.406	1384.03	1381.28	1499.1	1563.64	1500.65	-0.278534	Y79_RS0118685	NC_999999999.1	3517690	3518402	-	713	protein_coding	membrane protein insertase YidC&&sp|P54544|MISCB_BACSU Membrane protein insertase MisCB OS=Bacillus subtilis (strain 168) OX=224308 GN=misCB PE=1 SV=1 && PF02096:60Kd inner membrane protein	-
Y79_RS0102255	1582	1528	1388	1098	1191	1533	523.343	506.663	491.998	328.841	455.354	537.645	960.78	1330.41	1570.85	1529.06	1480.33	1437.48	-0.203877	Y79_RS0102255	NC_999999999.1	508173	508532	+	360	protein_coding	YugN family protein&&sp|O34743|YLBA_BACSU Uncharacterized protein YlbA OS=Bacillus subtilis (strain 168) OX=224308 GN=ylbA PE=4 SV=1 && PF08868:YugN-like family	-
Y79_RS0100615	1401	1280	1244	1456	1400	1537	102.423	93.7966	97.4487	96.3665	118.29	119.127	1274.04	1563.88	1574.95	1354.12	1240.06	1288.35	0.184284	Y79_RS0100615	NC_999999999.1	138229	139857	-	1629	protein_coding	YndJ family protein&&sp|O31813|YNDJ_BACSU Uncharacterized membrane protein YndJ OS=Bacillus subtilis (strain 168) OX=224308 GN=yndJ PE=4 SV=1 && PF14158:YndJ-like protein	-
Y79_RS0105570	771	668	658	1588	2554	2041	53.1981	46.1992	48.6476	99.1963	203.667	149.3	1389.54	2852.96	2091.39	745.199	647.158	681.456	1.61045	Y79_RS0105570	NC_999999999.1	1105781	1107506	-	1726	protein_coding	condensation domain-containing protein&&sp|P27206|SRFAA_BACSU Surfactin synthase subunit 1 OS=Bacillus subtilis (strain 168) OX=224308 GN=srfAA PE=1 SV=4 && PF00668:Condensation domain|PF00550:Phosphopantetheine attachment site	PP-binding
Y79_RS0118460	1524	1639	1375	1443	1207	1074	203.699	219.583	196.925	174.612	186.453	152.189	1262.66	1348.29	1100.52	1473	1587.86	1424.02	-0.27324	Y79_RS0118460	NC_999999999.1	3475434	3476324	+	891	protein_coding	polyprenyl synthetase family protein&&sp|P54383|ISPA_BACSU Farnesyl diphosphate synthase OS=Bacillus subtilis (strain 168) OX=224308 GN=ispA PE=3 SV=2 && PF00348:Polyprenyl synthetase	-
Y79_RS0117885	1290	1221	1139	1739	1556	1314	164.133	155.718	155.283	200.313	228.809	177.246	1521.67	1738.14	1346.44	1246.83	1182.9	1179.6	0.351623	prmA	NC_999999999.1	3382950	3383885	+	936	protein_coding	50S ribosomal protein L11 methyltransferase&&sp|A7Z6V9|PRMA_BACVZ Ribosomal protein L11 methyltransferase OS=Bacillus velezensis (strain DSM 23117 / BGSC 10A6 / LMG 26770 / FZB42) OX=326423 GN=prmA PE=3 SV=1 && PF06325:Ribosomal protein L11 methyltransferase (PrmA)	-
Y79_RS0101320	1049	1139	1001	1651	1776	1642	102.821	111.904	105.132	146.506	201.19	170.629	1444.67	1983.89	1682.54	1013.9	1103.46	1036.68	0.69597	dapG	NC_999999999.1	327160	328374	-	1215	protein_coding	aspartate kinase&&sp|Q04795|AK1_BACSU Aspartokinase 1 OS=Bacillus subtilis (strain 168) OX=224308 GN=dapG PE=3 SV=3 && PF13840:ACT domain|PF00696:Amino acid kinase family	AA_kinase
Y79_RS0117880	1177	1182	1229	1814	1506	1325	124.265	125.085	139.033	173.386	183.762	148.307	1587.3	1682.29	1357.71	1137.61	1145.12	1272.81	0.380139	dnaJ	NC_999999999.1	3381799	3382926	+	1128	protein_coding	molecular chaperone DnaJ&&sp|A7Z6W0|DNAJ_BACVZ Chaperone protein DnaJ OS=Bacillus velezensis (strain DSM 23117 / BGSC 10A6 / LMG 26770 / FZB42) OX=326423 GN=dnaJ PE=3 SV=1 && PF00684:DnaJ central domain|PF00226:DnaJ domain|PF01556:DnaJ C terminal domain	DnaJ_C
Y79_RS0117455	1513	1437	1451	1870	887	1064	165.006	157.084	169.559	184.631	111.8	123.02	1636.3	990.83	1090.27	1462.37	1392.16	1502.73	-0.228456	mltG	NC_999999999.1	3308770	3309861	+	1092	protein_coding	endolytic transglycosylase MltG&&sp|O34758|MLTG_BACSU Endolytic murein transglycosylase OS=Bacillus subtilis (strain 168) OX=224308 GN=mltG PE=3 SV=1 && PF02618:YceG-like family	-
Y79_RS0108845	784	812	1413	1572	1525	2069	42.8687	44.5037	82.7868	77.8181	96.3722	119.939	1375.54	1703.51	2120.08	757.764	786.665	1463.37	0.789661	Y79_RS0108845	NC_999999999.1	1727259	1729436	-	2178	protein_coding	anthranilate synthase component I&&sp|P15395|TRPE_RHIME Anthranilate synthase OS=Rhizobium meliloti (strain 1021) OX=266834 GN=trpE(G) PE=4 SV=1 && PF00425:chorismate binding enzyme|PF00117:Glutamine amidotransferase class-I	GATase
Y79_RS0110975	1066	1138	1066	1774	1578	1550	241.813	258.751	259.104	364.318	413.702	372.759	1552.3	1762.72	1588.27	1030.33	1102.49	1104	0.598934	Y79_RS0110975	NC_999999999.1	2129905	2130429	+	525	protein_coding	NAD(P)H-dependent oxidoreductase&&sp|P80871|GS14_BACSU General stress protein 14 OS=Bacillus subtilis (strain 168) OX=224308 GN=ywrO PE=1 SV=2 && PF02525:Flavodoxin-like fold	Flavodoxin_2
Y79_RS0114895	1299	1317	1184	1770	1467	1123	100.52	102.152	98.1725	124	131.199	92.1292	1548.8	1638.72	1150.72	1255.53	1275.91	1226.21	0.207243	Y79_RS0114895	NC_999999999.1	2876605	2878143	-	1539	protein_coding	bifunctional GNAT family N-acetyltransferase/carbon-nitrogen hydrolase family protein&&sp|P54608|YHCX_BACSU Probable hydrolase YhcX OS=Bacillus subtilis (strain 168) OX=224308 GN=yhcX PE=3 SV=2 && PF00795:Carbon-nitrogen hydrolase|PF00583:Acetyltransferase (GNAT) family	CN_hydrolase
Y79_RS0117940	1529	1736	1491	1455	904	994	189.679	215.862	198.191	163.41	129.61	130.729	1273.16	1009.82	1018.54	1477.83	1681.84	1544.15	-0.510103	Y79_RS0117940	NC_999999999.1	3392263	3393222	+	960	protein_coding	PhoH family protein&&sp|P46343|PHOL_BACSU PhoH-like protein OS=Bacillus subtilis (strain 168) OX=224308 GN=phoH PE=3 SV=3 && PF02562:PhoH-like protein	-
Y79_RS0117515	1986	1942	1857	791	825	702	206.926	202.816	207.321	74.6133	99.3454	77.5438	692.146	921.572	719.331	1919.54	1881.41	1923.2	-1.29572	Y79_RS0117515	NC_999999999.1	3319577	3320719	+	1143	protein_coding	bifunctional cystathionine gamma-lyase/homocysteine desulfhydrase&&sp|O05394|MCCB_BACSU Cystathionine gamma-lyase OS=Bacillus subtilis (strain 168) OX=224308 GN=mccB PE=1 SV=1 && PF01053:Cys/Met metabolism PLP-dependent enzyme	Cys_Met_Meta_PP
Y79_RS0101635	1579	1083	2585	1443	660	724	204.843	140.826	359.331	169.477	98.9558	99.5754	1262.66	737.258	741.874	1526.16	1049.21	2677.15	-0.937391	xerC	NC_999999999.1	387083	388000	-	918	protein_coding	tyrosine recombinase XerC&&sp|P39776|XERC_BACSU Tyrosine recombinase XerC OS=Bacillus subtilis (strain 168) OX=224308 GN=xerC PE=1 SV=1 && PF00589:Phage integrase family|PF02899:Phage integrase, N-terminal SAM-like domain	Phage_integrase
Y79_RS0115725	1479	1341	1333	1525	1312	1081	290.655	264.152	280.695	271.321	297.99	225.221	1334.42	1465.58	1107.69	1429.51	1299.16	1380.52	-0.072662	ytpR	NC_999999999.1	3013468	3014073	+	606	protein_coding	YtpR family tRNA-binding protein&&sp|O34943|YTPR_BACSU Putative tRNA-binding protein YtpR OS=Bacillus subtilis (strain 168) OX=224308 GN=ytpR PE=4 SV=1 && PF14794:Domain of unknown function (DUF4479)|PF01588:Putative tRNA binding domain	-
Y79_RS0105365	1883	1761	1730	1392	813	473	266.964	250.252	262.811	178.668	133.214	71.0948	1218.04	908.167	484.678	1819.99	1706.06	1791.67	-1.02584	Y79_RS0105365	NC_999999999.1	1063979	1064818	-	840	protein_coding	YihY family inner membrane protein&&sp|O34437|YFKH_BACSU Putative ribonuclease-like protein YfkH OS=Bacillus subtilis (strain 168) OX=224308 GN=yfkH PE=4 SV=1 && PF03631:Virulence factor BrkB	Ribonuclease_BN
Y79_RS0104815	1412	1359	1284	1772	1140	1072	386.57	372.931	376.663	439.198	360.708	311.144	1550.55	1273.45	1098.47	1364.75	1316.6	1329.77	-0.0318123	msrB	NC_999999999.1	964802	965236	-	435	protein_coding	peptide-methionine (R)-S-oxide reductase MsrB&&sp|A7Z5S1|MSRB_BACVZ Peptide methionine sulfoxide reductase MsrB OS=Bacillus velezensis (strain DSM 23117 / BGSC 10A6 / LMG 26770 / FZB42) OX=326423 GN=msrB PE=3 SV=1 && PF01641:SelR domain	-
Y79_RS0113110	678	686	656	3353	1435	1225	49.6582	50.3619	51.4825	222.33	121.471	95.12	2933.97	1602.98	1255.24	655.311	664.596	679.385	1.53496	Y79_RS0113110	NC_999999999.1	2539856	2541481	+	1626	protein_coding	(2,3-dihydroxybenzoyl)adenylate synthase&&sp|P40871|DHBE_BACSU 2,3-dihydroxybenzoate-AMP ligase OS=Bacillus subtilis (strain 168) OX=224308 GN=dhbE PE=1 SV=2 && PF00501:AMP-binding enzyme|PF13193:AMP-binding enzyme C-terminal domain	AMP-binding
Y79_RS0112660	1522	1433	1404	1226	1134	1279	408.238	385.267	403.516	297.71	351.536	363.7	1072.78	1266.74	1310.58	1471.07	1388.29	1454.05	-0.241345	sufU	NC_999999999.1	2456258	2456701	+	444	protein_coding	Fe-S cluster assembly sulfur transfer protein SufU&&sp|O32163|SUFU_BACSU Zinc-dependent sulfurtransferase SufU OS=Bacillus subtilis (strain 168) OX=224308 GN=sufU PE=1 SV=1 && PF01592:NifU-like N terminal domain	-
Y79_RS0113960	1566	1482	1357	1096	1067	1415	150.523	142.783	139.761	95.3729	118.531	144.192	959.029	1191.9	1449.93	1513.59	1435.76	1405.37	-0.27466	fabF	NC_999999999.1	2699748	2700986	-	1239	protein_coding	beta-ketoacyl-ACP synthase II&&sp|O34340|FABF_BACSU 3-oxoacyl-[acyl-carrier-protein] synthase 2 OS=Bacillus subtilis (strain 168) OX=224308 GN=fabF PE=1 SV=1 && PF02801:Beta-ketoacyl synthase, C-terminal domain|PF00109:Beta-ketoacyl synthase, N-terminal domain	ketoacyl-synt
Y79_RS0105125	1958	1917	1710	1139	797	459	259.091	254.26	242.454	136.448	121.887	64.3912	996.656	890.295	470.332	1892.48	1857.19	1770.96	-1.22743	Y79_RS0105125	NC_999999999.1	1015093	1015992	+	900	protein_coding	TIGR01777 family oxidoreductase&&sp|O31574|YFHF_BACSU Epimerase family protein YfhF OS=Bacillus subtilis (strain 168) OX=224308 GN=yfhF PE=3 SV=1 && PF01370:NAD dependent epimerase/dehydratase family|PF08338:Domain of unknown function (DUF1731)	Epimerase
Y79_RS0112950	1506	1412	1200	1005	1310	1544	90.445	84.9983	77.221	54.6423	90.9261	98.3062	879.402	1463.34	1582.12	1455.6	1367.94	1242.78	-0.0515966	Y79_RS0112950	NC_999999999.1	2513055	2515037	+	1983	protein_coding	alpha/beta hydrolase family protein&&sp|P39839|YUXL_BACSU Uncharacterized peptidase YuxL OS=Bacillus subtilis (strain 168) OX=224308 GN=yuxL PE=3 SV=3 && PF07676:WD40-like Beta Propeller Repeat|PF00326:Prolyl oligopeptidase family	PD40
Y79_RS0108335	938	922	1030	2129	1503	1452	118.21	116.466	139.086	242.901	218.911	193.995	1862.93	1678.94	1487.85	906.61	893.233	1066.72	0.811545	Y79_RS0108335	NC_999999999.1	1621539	1622483	-	945	protein_coding	siderophore ABC transporter substrate-binding protein&&sp|P94421|YCLQ_BACSU Petrobactin-binding protein YclQ OS=Bacillus subtilis (strain 168) OX=224308 GN=yclQ PE=1 SV=1 && PF01497:Periplasmic binding protein	Peripla_BP_2
Y79_RS0118730	1529	1603	1478	869	1071	1396	94.8393	99.6622	98.2313	48.7983	76.7765	91.7995	760.398	1196.37	1430.46	1477.83	1552.99	1530.69	-0.429895	Y79_RS0118730	NC_999999999.1	3524029	3525948	-	1920	protein_coding	ATP-dependent DNA helicase&&sp|P50831|YPVA_BACSU Probable ATP-dependent helicase YpvA OS=Bacillus subtilis (strain 168) OX=224308 GN=ypvA PE=3 SV=1 && PF13307:Helicase C-terminal domain	-
Y79_RS0117065	1343	1347	1163	1414	1274	1395	204.266	205.354	189.537	194.703	223.948	224.941	1237.29	1423.13	1429.44	1298.06	1304.97	1204.46	0.102752	Y79_RS0117065	NC_999999999.1	3236112	3236894	+	783	protein_coding	uroporphyrinogen-III synthase&&sp|P21248|HEM4_BACSU Uroporphyrinogen-III synthase OS=Bacillus subtilis (strain 168) OX=224308 GN=hemD PE=3 SV=2 && PF02602:Uroporphyrinogen-III synthase HemD	HEM4
Y79_RS0102510	1112	1219	1071	1988	1387	1134	107.405	118.015	110.842	173.836	154.829	116.12	1739.55	1549.36	1162	1074.79	1180.97	1109.18	0.403748	Y79_RS0102510	NC_999999999.1	556732	557964	+	1233	protein_coding	aminopeptidase&&sp|P39762|AMPS_BACSU Aminopeptidase AmpS OS=Bacillus subtilis (strain 168) OX=224308 GN=ampS PE=3 SV=3 && PF02073:Thermophilic metalloprotease (M29)	-
Y79_RS0115315	1365	1312	1159	1357	1436	1279	111.039	106.977	101.023	99.9366	135.006	110.303	1187.41	1604.09	1310.58	1319.32	1271.06	1200.32	0.113307	Y79_RS0115315	NC_999999999.1	2936077	2937540	+	1464	protein_coding	o-succinylbenzoate--CoA ligase&&sp|A7Z809|MENE_BACVZ 2-succinylbenzoate--CoA ligase OS=Bacillus velezensis (strain DSM 23117 / BGSC 10A6 / LMG 26770 / FZB42) OX=326423 GN=menE PE=3 SV=1 && PF13193:AMP-binding enzyme C-terminal domain|PF00501:AMP-binding enzyme	AMP-binding
Y79_RS0118365	1372	1332	1180	1714	1198	1112	153.855	149.719	141.786	174.009	155.264	132.202	1499.8	1338.23	1139.45	1326.09	1290.44	1222.06	0.0515409	Y79_RS0118365	NC_999999999.1	3462345	3463406	+	1062	protein_coding	M24 family metallopeptidase&&sp|P54518|YQHT_BACSU Uncharacterized peptidase YqhT OS=Bacillus subtilis (strain 168) OX=224308 GN=yqhT PE=3 SV=1 && PF01321:Creatinase/Prolidase N-terminal domain|PF00557:Metallopeptidase family M24	Peptidase_M24
Y79_RS0100820	1166	1213	1151	1303	1409	1662	57.4281	59.8829	60.7429	58.0997	80.2037	86.7823	1140.16	1573.93	1703.03	1126.98	1175.15	1192.03	0.337746	Y79_RS0100820	NC_999999999.1	168498	170915	+	2418	protein_coding	peptidase G2 autoproteolytic cleavage domain-containing protein&&sp|O34433|YOBO_BACSU Putative phage-related protein YobO OS=Bacillus subtilis (strain 168) OX=224308 GN=yobO PE=4 SV=1 && PF11962:Peptidase_G2, IMC autoproteolytic cleavage domain|PF12708:Rhamnogalacturonase A/epimerase, pectate lyase-like	-
Y79_RS0109020	1192	1240	1300	1645	1191	1336	77.3189	80.6208	90.354	96.6004	89.2851	91.8735	1439.42	1330.41	1368.98	1152.11	1201.31	1346.34	0.162142	walK	NC_999999999.1	1756529	1758364	+	1836	protein_coding	cell wall metabolism sensor histidine kinase WalK&&sp|Q45614|WALK_BACSU Sensor histidine kinase WalK OS=Bacillus subtilis (strain 168) OX=224308 GN=walK PE=1 SV=1 && PF23846:WalK sensor protein kinase Chache domain|PF02518:Histidine kinase-, DNA gyrase B-, and HSP90-like ATPase|PF00672:HAMP domain|PF00512:His Kinase A (phospho-acceptor) domain	HATPase_c
Y79_RS0118355	2026	1954	1732	1055	478	650	252.121	243.731	230.947	118.857	68.7473	85.7547	923.153	533.953	666.047	1958.2	1893.03	1793.74	-1.40964	Y79_RS0118355	NC_999999999.1	3460505	3461461	-	957	protein_coding	DUF1385 domain-containing protein&&sp|P54515|YQHQ_BACSU Uncharacterized protein YqhQ OS=Bacillus subtilis (strain 168) OX=224308 GN=yqhQ PE=4 SV=2 && PF07136:Protein of unknown function (DUF1385)	-
Y79_RS0106745	1305	1237	1105	1164	1533	1549	77.4364	73.5734	70.2573	62.5304	105.132	97.4452	1018.53	1712.45	1587.24	1261.33	1198.4	1144.39	0.260243	ligA	NC_999999999.1	1347766	1349772	-	2007	protein_coding	NAD-dependent DNA ligase LigA&&sp|A7Z261|DNLJ_BACVZ DNA ligase OS=Bacillus velezensis (strain DSM 23117 / BGSC 10A6 / LMG 26770 / FZB42) OX=326423 GN=ligA PE=3 SV=1 && PF03119:NAD-dependent DNA ligase C4 zinc finger domain|PF03120:NAD-dependent DNA ligase OB-fold domain|PF00533:BRCA1 C Terminus (BRCT) domain|PF01653:NAD-dependent DNA ligase adenylation domain|PF12826:Helix-hairpin-helix motif	BRCT
Y79_RS0113905	1396	1337	1302	1407	1133	1292	181.103	173.855	180.986	165.248	169.874	177.695	1231.16	1265.63	1323.9	1349.28	1295.28	1348.41	-0.0637374	oppC	NC_999999999.1	2686805	2687722	-	918	protein_coding	oligopeptide ABC transporter permease OppC&&sp|P24139|OPPC_BACSU Oligopeptide transport system permease protein OppC OS=Bacillus subtilis (strain 168) OX=224308 GN=oppC PE=1 SV=1 && PF12911:N-terminal TM domain of oligopeptide transport permease C|PF00528:Binding-protein-dependent transport system inner membrane component	BPD_transp_1
Y79_RS0110125	1166	1223	1177	1716	1245	1290	181.518	190.837	196.332	241.848	224	212.904	1501.55	1390.74	1321.85	1126.98	1184.84	1218.96	0.255567	hemQ	NC_999999999.1	1979088	1979852	-	765	protein_coding	hydrogen peroxide-dependent heme synthase&&sp|A7Z9Y9|CHDC_BACVZ Coproheme decarboxylase OS=Bacillus velezensis (strain DSM 23117 / BGSC 10A6 / LMG 26770 / FZB42) OX=326423 GN=chdC PE=3 SV=1 && PF06778:Chlorite dismutase	-
Y79_RS0108250	1418	1530	1309	1276	1189	1094	390.908	422.772	386.663	318.458	378.824	319.735	1116.53	1328.18	1121.01	1370.55	1482.26	1355.66	-0.239582	Y79_RS0108250	NC_999999999.1	1605853	1606284	-	432	protein_coding	PTS sugar transporter subunit IIA&&sp|C0H3V2|PTMA_BACSU Mannitol-specific phosphotransferase enzyme IIA component OS=Bacillus subtilis (strain 168) OX=224308 GN=mtlF PE=1 SV=1 && PF00359:Phosphoenolpyruvate-dependent sugar phosphotransferase system, EIIA 2	PTS_EIIA_2
Y79_RS0101705	1173	1134	979	1300	1668	1514	567.865	550.271	507.837	569.763	933.256	777.047	1137.53	1863.25	1551.38	1133.75	1098.62	1013.9	0.487208	Y79_RS0101705	NC_999999999.1	400978	401223	-	246	protein_coding	KH domain-containing protein&&sp|O31738|KHPA_BACSU RNA-binding protein KhpA OS=Bacillus subtilis (strain 168) OX=224308 GN=khpA PE=3 SV=1 && PF13083:KhpA/KhpB, KH domain	-
Y79_RS0101745	1442	1711	1405	1140	1086	980	733.891	872.836	766.191	525.261	638.784	528.77	997.531	1213.12	1004.19	1393.74	1657.62	1455.09	-0.487729	acpP	NC_999999999.1	409819	410052	-	234	protein_coding	acyl carrier protein&&sp|P80643|ACP_BACSU Acyl carrier protein OS=Bacillus subtilis (strain 168) OX=224308 GN=acpA PE=1 SV=1 && PF00550:Phosphopantetheine attachment site	PP-binding
Y79_RS0100305	1125	951	2387	1328	712	1258	203.924	172.788	463.622	217.931	149.161	241.753	1162.04	795.345	1289.06	1087.35	921.328	2472.09	-0.464606	sigH	NC_999999999.1	43672	44328	-	657	protein_coding	RNA polymerase sporulation sigma factor SigH&&sp|P17869|RPSH_BACSU RNA polymerase sigma-H factor OS=Bacillus subtilis (strain 168) OX=224308 GN=sigH PE=1 SV=1 && PF04542:Sigma-70 region 2|PF08281:Sigma-70, region 4	Sigma70_r2
Y79_RS0106590	1011	1085	989	2061	1449	1150	118.041	126.978	123.729	217.853	195.528	142.349	1803.43	1618.62	1178.39	977.167	1051.15	1024.26	0.591966	Y79_RS0106590	NC_999999999.1	1316026	1317045	-	1020	protein_coding	NADP-dependent oxidoreductase&&sp|O34812|YFMJ_BACSU Putative NADP-dependent oxidoreductase YfmJ OS=Bacillus subtilis (strain 168) OX=224308 GN=yfmJ PE=2 SV=1 && PF00107:Zinc-binding dehydrogenase|PF16884:N-terminal domain of oxidoreductase	ADH_zinc_N
Y79_RS0112370	1180	1211	1077	1406	1310	1487	80.6245	82.9364	78.8488	86.9709	103.446	107.713	1230.29	1463.34	1523.71	1140.51	1173.22	1115.39	0.298048	Y79_RS0112370	NC_999999999.1	2404871	2406613	+	1743	protein_coding	HAMP domain-containing sensor histidine kinase&&sp|O34989|YVRG_BACSU Sensor histidine kinase YvrG OS=Bacillus subtilis (strain 168) OX=224308 GN=yvrG PE=3 SV=2 && PF02518:Histidine kinase-, DNA gyrase B-, and HSP90-like ATPase|PF00512:His Kinase A (phospho-acceptor) domain	HATPase_c
Y79_RS0119030	1327	1341	1316	1814	871	966	353.546	358.113	375.686	437.538	268.195	272.851	1587.3	972.957	989.849	1282.59	1299.16	1362.91	-0.151359	ndk	NC_999999999.1	3579161	3579607	-	447	protein_coding	nucleoside-diphosphate kinase&&sp|P31103|NDK_BACSU Nucleoside diphosphate kinase OS=Bacillus subtilis (strain 168) OX=224308 GN=ndk PE=1 SV=3 && PF00334:Nucleoside diphosphate kinase	NDK
Y79_RS0101750	1389	1413	1288	992	1122	1429	223.237	227.626	221.807	144.338	208.408	243.484	868.027	1253.34	1464.28	1342.52	1368.91	1333.91	-0.17452	fabG	NC_999999999.1	410137	410877	-	741	protein_coding	3-oxoacyl-[acyl-carrier-protein] reductase&&sp|P51831|FABG_BACSU 3-oxoacyl-[acyl-carrier-protein] reductase FabG OS=Bacillus subtilis (strain 168) OX=224308 GN=fabG PE=3 SV=3 && PF13561:Enoyl-(Acyl carrier protein) reductase	-
Y79_RS0116240	1294	1249	1200	1287	1353	1244	766.691	741.762	761.837	690.348	926.492	781.413	1126.16	1511.38	1274.71	1250.7	1210.03	1242.78	0.0785341	rpmI	NC_999999999.1	3110806	3111006	+	201	protein_coding	50S ribosomal protein L35&&sp|A7Z7H4|RL35_BACVZ Large ribosomal subunit protein bL35 OS=Bacillus velezensis (strain DSM 23117 / BGSC 10A6 / LMG 26770 / FZB42) OX=326423 GN=rpmI PE=3 SV=1 && PF01632:Ribosomal protein L35	-
Y79_RS0116370	1185	1237	1150	1588	1304	1127	82.3841	86.2007	85.6677	99.9491	104.776	83.0659	1389.54	1456.64	1154.82	1145.34	1198.4	1191	0.178734	polX	NC_999999999.1	3138054	3139766	+	1713	protein_coding	DNA polymerase/3'-5' exonuclease PolX&&sp|P94544|POLX_BACSU DNA polymerase/3'-5' exonuclease PolX OS=Bacillus subtilis (strain 168) OX=224308 GN=polX PE=1 SV=1 && PF02811:PHP domain|PF14791:DNA polymerase beta thumb|PF14716:Helix-hairpin-helix domain	-
Y79_RS0117870	1472	1565	1394	1885	654	606	304.346	324.332	308.828	352.838	156.277	132.833	1649.43	730.555	620.961	1422.74	1516.17	1443.69	-0.545738	grpE	NC_999999999.1	3379180	3379755	+	576	protein_coding	nucleotide exchange factor GrpE&&sp|A7Z6W2|GRPE_BACVZ Protein GrpE OS=Bacillus velezensis (strain DSM 23117 / BGSC 10A6 / LMG 26770 / FZB42) OX=326423 GN=grpE PE=3 SV=1 && PF01025:GrpE	-
Y79_RS0109940	1209	1247	1063	2022	949	1072	104.109	107.632	98.0816	157.632	94.4461	97.8653	1769.3	1060.09	1098.47	1168.54	1208.09	1100.89	0.176243	Y79_RS0109940	NC_999999999.1	1942601	1943983	+	1383	protein_coding	sucrose-specific PTS transporter subunit IIBC&&sp|P05306|PTSBC_BACSU PTS system sucrose-specific EIIBC component OS=Bacillus subtilis (strain 168) OX=224308 GN=sacP PE=1 SV=3 && PF02378:Phosphotransferase system, EIIC|PF00367:phosphotransferase system, EIIB	-
Y79_RS1000000121285	1329	1172	2637	864	723	788	959.231	847.895	2039.4	564.567	603.107	602.974	756.023	807.632	807.454	1284.53	1135.43	2731	-1.1192	spxO	NC_999999999.1	2424944	2425108	+	165	protein_coding	anti-adapter protein SpxO&&sp|O32302|SPXO_BACSU Anti-adapter protein SpxO OS=Bacillus subtilis (strain 168) OX=224308 GN=spxO PE=1 SV=1 && -	-
Y79_RS0114905	2589	2511	2236	58	40	38	728.91	708.606	674.541	14.7834	13.0155	11.3423	50.7516	44.6823	38.9382	2502.36	2432.66	2315.71	-5.74834	Y79_RS0114905	NC_999999999.1	2878954	2879376	-	423	protein_coding	CBS domain-containing protein&&sp|P54606|YHCV_BACSU CBS domain-containing protein YhcV OS=Bacillus subtilis (strain 168) OX=224308 GN=yhcV PE=4 SV=1 && PF00571:CBS domain	CBS
Y79_RS0119145	1226	1307	1043	1503	1216	1174	148.381	158.555	135.259	164.683	170.09	150.636	1315.17	1358.34	1202.98	1184.97	1266.22	1080.18	0.134349	Y79_RS0119145	NC_999999999.1	3597619	3598602	-	984	protein_coding	YpdA family putative bacillithiol disulfide reductase&&sp|P50736|BDR_BACSU Bacilliredoxin reductase Bdr OS=Bacillus subtilis (strain 168) OX=224308 GN=bdr PE=1 SV=2 && PF13738:Pyridine nucleotide-disulphide oxidoreductase	-
Y79_RS0106560	1190	1126	1020	1482	1312	1335	74.9838	71.1172	68.8676	84.542	95.5459	89.1817	1296.79	1465.58	1367.96	1150.18	1090.87	1056.36	0.324513	Y79_RS0106560	NC_999999999.1	1308813	1310702	+	1890	protein_coding	ABC-F family ATP-binding cassette domain-containing protein&&sp|O06476|YFMR_BACSU Uncharacterized ABC transporter ATP-binding protein YfmR OS=Bacillus subtilis (strain 168) OX=224308 GN=yfmR PE=3 SV=1 && PF12848:ABC transporter|PF00005:ABC transporter|PF16326:ABC transporter C-terminal domain	ABC_tran
Y79_RS0108770	1239	1317	1124	1163	1085	1525	110.777	118.027	107.681	94.1372	112.115	144.551	1017.66	1212.01	1562.65	1197.54	1275.91	1164.07	0.0597866	Y79_RS0108770	NC_999999999.1	1710319	1711650	-	1332	protein_coding	MFS transporter&&sp|P37514|YYAJ_BACSU Putative metabolite transport protein YyaJ OS=Bacillus subtilis (strain 168) OX=224308 GN=yyaJ PE=3 SV=2 && PF00083:Sugar (and other) transporter	Sugar_tr
Y79_RS0106110	1566	1680	1494	1238	504	947	139.699	150.22	142.806	99.9828	51.9624	89.5622	1083.28	562.997	970.38	1513.59	1627.58	1547.26	-0.840633	glpT	NC_999999999.1	1222405	1223739	+	1335	protein_coding	glycerol-3-phosphate transporter&&sp|P37948|GLPT_BACSU Glycerol-3-phosphate transporter OS=Bacillus subtilis (strain 168) OX=224308 GN=glpT PE=3 SV=1 && PF07690:Major Facilitator Superfamily	MFS_1
Y79_RS0101210	1453	1442	1330	882	937	1360	662.991	659.513	650.261	364.346	494.127	657.892	771.774	1046.68	1393.58	1404.38	1397.01	1377.41	-0.380024	spoVS	NC_999999999.1	301667	301927	-	261	protein_coding	stage V sporulation protein SpoVS&&sp|P45693|SP5S_BACSU Stage V sporulation protein S OS=Bacillus subtilis (strain 168) OX=224308 GN=spoVS PE=1 SV=1 && PF04232:Stage V sporulation protein S (SpoVS)	-
Y79_RS0101420	1172	1182	1135	1477	1214	1218	109.989	111.187	114.133	125.489	131.673	121.183	1292.41	1356.11	1248.07	1132.78	1145.12	1175.46	0.174125	rseP	NC_999999999.1	350094	351362	-	1269	protein_coding	RIP metalloprotease RseP&&sp|O31754|RASP_BACSU Regulator of sigma-W protease RasP OS=Bacillus subtilis (strain 168) OX=224308 GN=rasP PE=1 SV=1 && PF02163:Peptidase family M50	Peptidase_M50
Y79_RS0114745	1136	1134	955	1371	1375	1426	108.665	108.728	97.8838	118.728	152.01	144.613	1199.66	1535.95	1461.21	1097.98	1098.62	989.044	0.397129	Y79_RS0114745	NC_999999999.1	2843406	2844650	-	1245	protein_coding	beta-ketoacyl synthase N-terminal-like domain-containing protein&&sp|P40804|PKSF_BACSU Polyketide biosynthesis malonyl-ACP decarboxylase PksF OS=Bacillus subtilis (strain 168) OX=224308 GN=pksF PE=1 SV=3 && PF00109:Beta-ketoacyl synthase, N-terminal domain|PF02801:Beta-ketoacyl synthase, C-terminal domain	ketoacyl-synt
Y79_RS0109315	444	498	419	2195	1681	2146	53.2495	59.8657	53.8445	238.326	233.001	272.858	1920.68	1877.77	2198.98	429.142	482.462	433.936	2.15604	iolC	NC_999999999.1	1818234	1819226	+	993	protein_coding	5-dehydro-2-deoxygluconokinase&&sp|A7ZAH9|IOLC_BACVZ 5-dehydro-2-deoxygluconokinase OS=Bacillus velezensis (strain DSM 23117 / BGSC 10A6 / LMG 26770 / FZB42) OX=326423 GN=iolC PE=3 SV=1 && PF00294:pfkB family carbohydrate kinase	PfkB
Y79_RS1000000121825	1116	1234	1094	1011	1339	1573	984.493	1091.14	1034.09	807.427	1365.17	1471.13	884.652	1495.74	1611.83	1078.65	1195.5	1133	0.228155	Y79_RS1000000121825	NC_999999999.1	1772245	1772379	+	135	protein_coding	hypothetical protein&&-- && -	-
Y79_RS0104850	1020	1109	1000	1304	1577	1343	95.724	104.32	100.558	110.79	171.045	133.62	1141.04	1761.6	1376.16	985.866	1074.4	1035.65	0.466296	ilvA	NC_999999999.1	968812	970080	-	1269	protein_coding	threonine ammonia-lyase IlvA&&sp|P37946|ILVA_BACSU L-threonine dehydratase biosynthetic IlvA OS=Bacillus subtilis (strain 168) OX=224308 GN=ilvA PE=3 SV=1 && PF00291:Pyridoxal-phosphate dependent enzyme|PF00585:C-terminal regulatory domain of Threonine dehydratase	PALP
Y79_RS0102975	1458	1299	1193	904	1071	1427	321.548	287.153	281.918	180.493	272.983	333.646	791.024	1196.37	1462.23	1409.21	1258.47	1235.53	-0.178705	Y79_RS0102975	NC_999999999.1	637801	638340	-	540	protein_coding	1,2-dihydroxy-3-keto-5-methylthiopentene dioxygenase&&sp|A7Z3X7|MTND_BACVZ Acireductone dioxygenase OS=Bacillus velezensis (strain DSM 23117 / BGSC 10A6 / LMG 26770 / FZB42) OX=326423 GN=mtnD PE=3 SV=1 && PF03079:ARD/ARD' family	-
Y79_RS0118860	1304	1314	1182	1439	947	1147	55.7215	56.2803	54.1199	55.6685	46.7684	51.9616	1259.16	1057.85	1175.32	1260.36	1273	1224.14	-0.105101	dinG	NC_999999999.1	3546366	3549152	-	2787	protein_coding	ATP-dependent DNA helicase DinG&&sp|P54394|DING_BACSU 3'-5' exonuclease DinG OS=Bacillus subtilis (strain 168) OX=224308 GN=dinG PE=3 SV=1 && PF00929:Exonuclease|PF13307:Helicase C-terminal domain	Exonuc_X-T
Y79_RS0114225	1263	1271	1143	1320	1135	1188	42.9629	43.3363	41.6611	40.6507	44.6214	42.8431	1155.04	1267.86	1217.33	1220.73	1231.34	1183.75	0.00137611	addB	NC_999999999.1	2747269	2750769	-	3501	protein_coding	helicase-exonuclease AddAB subunit AddB&&sp|A7Z367|ADDB_BACVZ ATP-dependent helicase/deoxyribonuclease subunit B OS=Bacillus velezensis (strain DSM 23117 / BGSC 10A6 / LMG 26770 / FZB42) OX=326423 GN=addB PE=3 SV=1 && PF12705:PD-(D/E)XK nuclease superfamily|PF21445:ADDB, N-terminal	-
Y79_RS0102140	1241	1251	1084	1688	845	1206	157.899	159.544	147.785	194.439	124.257	162.678	1477.05	943.913	1235.77	1199.47	1211.97	1122.64	0.049818	rsmH	NC_999999999.1	492445	493380	-	936	protein_coding	16S rRNA (cytosine(1402)-N(4))-methyltransferase RsmH&&sp|A7Z4D7|RSMH_BACVZ Ribosomal RNA small subunit methyltransferase H OS=Bacillus velezensis (strain DSM 23117 / BGSC 10A6 / LMG 26770 / FZB42) OX=326423 GN=rsmH PE=3 SV=1 && PF01795:MraW methylase family	-
Y79_RS0100780	1138	928	2428	1388	656	776	315.913	258.219	722.218	348.833	210.468	228.381	1214.54	732.789	795.158	1099.92	899.046	2514.55	-0.718324	Y79_RS0100780	NC_999999999.1	164301	164729	-	429	protein_coding	hypothetical protein&&-- && -	-
Y79_RS0114740	1318	1281	1170	1184	1078	1269	113.004	110.089	107.488	91.9042	106.821	115.349	1036.03	1204.19	1300.33	1273.89	1241.03	1211.71	-0.0743676	Y79_RS0114740	NC_999999999.1	2841786	2843174	-	1389	protein_coding	hemolysin family protein&&sp|O07589|YHDT_BACSU UPF0053 protein YhdT OS=Bacillus subtilis (strain 168) OX=224308 GN=yhdT PE=3 SV=1 && PF01595:Cyclin M transmembrane N-terminal domain|PF03471:Transporter associated domain	-
Y79_RS0112185	1152	1045	919	2142	1215	821	56.4584	51.3344	48.2598	95.0384	68.8192	42.6573	1874.31	1357.22	841.269	1113.45	1012.4	951.76	0.404498	Y79_RS0112185	NC_999999999.1	2365959	2368388	+	2430	protein_coding	heavy metal translocating P-type ATPase&&sp|O32220|COPA_BACSU Copper-exporting P-type ATPase OS=Bacillus subtilis (strain 168) OX=224308 GN=copA PE=1 SV=2 && PF00122:E1-E2 ATPase|PF00702:haloacid dehalogenase-like hydrolase|PF00403:Heavy-metal-associated domain	E1-E2_ATPase
Y79_RS0103915	1378	1459	1453	1003	900	1065	628.769	667.288	710.398	414.33	474.615	515.188	877.652	1005.35	1091.29	1331.89	1413.48	1504.8	-0.515346	veg	NC_999999999.1	801839	802099	+	261	protein_coding	biofilm formation stimulator Veg&&sp|P37466|VEG_BACSU Protein Veg OS=Bacillus subtilis (strain 168) OX=224308 GN=veg PE=1 SV=1 && PF06257:Biofilm formation stimulator VEG	-
Y79_RS0114500	790	886	751	1475	1728	1626	181.277	203.781	184.65	306.415	458.265	395.557	1290.66	1930.27	1666.14	763.563	858.356	777.772	1.02562	Y79_RS0114500	NC_999999999.1	2802728	2803246	+	519	protein_coding	tryptophan transporter&&sp|O07515|TRPP_BACSU Probable tryptophan transport protein OS=Bacillus subtilis (strain 168) OX=224308 GN=trpP PE=2 SV=2 && PF17099:Tryptophan transporter TrpP	-
Y79_RS0116325	1087	1129	970	1433	1250	1381	91.6156	95.3784	87.6004	109.343	121.761	123.398	1253.91	1396.32	1415.09	1050.62	1093.77	1004.58	0.368086	glcD	NC_999999999.1	3128470	3129882	-	1413	protein_coding	glycolate oxidase subunit GlcD&&sp|P94535|GLCD_BACSU Glycolate oxidase subunit GlcD OS=Bacillus subtilis (strain 168) OX=224308 GN=glcD PE=3 SV=1 && PF02913:FAD linked oxidases, C-terminal domain|PF01565:FAD binding domain	FAD_binding_4
Y79_RS0110265	1020	1116	1091	1815	1020	1187	105.998	116.246	121.483	170.757	122.505	130.774	1588.17	1139.4	1216.31	985.866	1081.18	1129.89	0.303568	Y79_RS0110265	NC_999999999.1	2001827	2002972	-	1146	protein_coding	tetratricopeptide repeat protein&&sp|P71002|RAPF_BACSU Regulatory protein RapF OS=Bacillus subtilis (strain 168) OX=224308 GN=rapF PE=1 SV=2 && PF18801:response regulator aspartate phosphatase H, N terminal	-
Y79_RS0104885	1288	1502	1077	1351	996	1029	198.95	232.549	178.253	188.924	177.805	168.507	1182.16	1112.59	1054.4	1244.9	1455.14	1115.39	-0.18801	Y79_RS0104885	NC_999999999.1	974838	975608	-	771	protein_coding	class I SAM-dependent methyltransferase&&sp|P54171|YPIP_BACSU Uncharacterized protein YpiP OS=Bacillus subtilis (strain 168) OX=224308 GN=ypiP PE=4 SV=2 && PF04445:Putative SAM-dependent methyltransferase	-
Y79_RS0119225	1188	1239	1124	987	1089	1615	195.686	204.565	198.383	147.185	207.314	282.027	863.652	1216.48	1654.87	1148.24	1200.34	1164.07	0.0881896	resD	NC_999999999.1	3613092	3613814	-	723	protein_coding	DNA-binding response regulator ResD&&sp|P35163|RESD_BACSU Transcriptional regulatory protein ResD OS=Bacillus subtilis (strain 168) OX=224308 GN=resD PE=1 SV=2 && PF00072:Response regulator receiver domain|PF00486:Transcriptional regulatory protein, C terminal	Response_reg
Y79_RS0103110	1365	1415	1230	1052	768	1367	349.592	363.247	337.543	243.921	227.325	371.169	920.528	857.9	1400.75	1319.32	1370.85	1273.85	-0.318358	Y79_RS0103110	NC_999999999.1	664481	664945	-	465	protein_coding	MarR family winged helix-turn-helix transcriptional regulator&&sp|O34949|YKOM_BACSU Uncharacterized HTH-type transcriptional regulator YkoM OS=Bacillus subtilis (strain 168) OX=224308 GN=ykoM PE=4 SV=1 && PF01047:MarR family	MarR
Y79_RS0114750	1024	1037	988	1756	1130	1228	102.911	104.462	106.394	159.769	131.25	130.839	1536.55	1262.27	1258.32	989.732	1004.64	1023.22	0.427589	Y79_RS0114750	NC_999999999.1	2844683	2845867	-	1185	protein_coding	pyridoxal phosphate-dependent aminotransferase&&sp|O07587|AAT3_BACSU Putative aspartate aminotransferase YhdR OS=Bacillus subtilis (strain 168) OX=224308 GN=yhdR PE=3 SV=1 && PF00155:Aminotransferase class I and II	Aminotran_1_2
Y79_RS0106215	914	896	1508	1850	912	1076	164.178	161.322	290.245	300.846	189.331	204.906	1618.8	1018.76	1102.56	883.413	868.044	1561.76	0.175389	Y79_RS0106215	NC_999999999.1	1241594	1242256	-	663	protein_coding	ABC-2 transporter permease&&-- && PF13346:ABC-2 family transporter protein	-
Y79_RS0118640	865	872	779	1644	1636	1343	134.133	135.536	129.435	230.795	293.199	220.786	1438.54	1827.51	1376.16	836.053	844.793	806.77	0.899638	Y79_RS0118640	NC_999999999.1	3510500	3511267	+	768	protein_coding	transporter substrate-binding domain-containing protein&&sp|P54535|ARTP_BACSU Arginine-binding extracellular protein ArtP OS=Bacillus subtilis (strain 168) OX=224308 GN=artP PE=1 SV=1 && PF00497:Bacterial extracellular solute-binding proteins, family 3	-
Y79_RS0108330	1210	1196	1063	1297	1147	1221	101.124	100.188	95.1908	98.1321	110.787	108.183	1134.91	1281.26	1251.14	1169.51	1158.68	1100.89	0.0964381	Y79_RS0108330	NC_999999999.1	1620073	1621497	+	1425	protein_coding	MDR family MFS transporter&&sp|P94422|YCNB_BACSU Uncharacterized MFS-type transporter YcnB OS=Bacillus subtilis (strain 168) OX=224308 GN=ycnB PE=3 SV=1 && PF07690:Major Facilitator Superfamily	MFS_1
Y79_RS0113300	909	1025	908	1268	1267	1736	112.765	127.453	120.696	142.408	181.654	228.315	1109.53	1415.31	1778.86	878.581	993.019	940.368	0.613689	nupQ	NC_999999999.1	2582998	2583957	-	960	protein_coding	guanosine ABC transporter permease NupQ&&sp|O05255|NUPQ_BACSU Guanosine ABC transporter permease protein NupQ OS=Bacillus subtilis (strain 168) OX=224308 GN=nupQ PE=1 SV=1 && PF02653:Branched-chain amino acid transport system / permease component	BPD_transp_2
Y79_RS0106980	934	1004	823	1359	1816	1176	106.544	114.797	100.595	140.348	239.417	142.221	1189.16	2028.58	1205.03	902.744	972.675	852.338	0.696748	Y79_RS0106980	NC_999999999.1	1399976	1401019	-	1044	protein_coding	TolB family protein&&sp|O34353|YDJN_BACSU Uncharacterized protein YdjN OS=Bacillus subtilis (strain 168) OX=224308 GN=ydjN PE=3 SV=1 && -	-
Y79_RS0114450	1280	1222	1144	1110	1160	1189	143.538	137.355	137.461	112.69	150.34	141.356	971.28	1295.79	1218.35	1237.17	1183.87	1184.78	-0.0496538	hemE	NC_999999999.1	2791027	2792088	-	1062	protein_coding	uroporphyrinogen decarboxylase&&sp|A7Z323|DCUP_BACVZ Uroporphyrinogen decarboxylase OS=Bacillus velezensis (strain DSM 23117 / BGSC 10A6 / LMG 26770 / FZB42) OX=326423 GN=hemE PE=3 SV=1 && PF01208:Uroporphyrinogen decarboxylase (URO-D)	-
Y79_RS0115350	1255	1305	1176	1759	714	888	262.211	273.296	263.275	332.718	172.41	196.695	1539.17	797.579	909.923	1213	1264.28	1217.92	-0.185976	Y79_RS0115350	NC_999999999.1	2942117	2942686	+	570	protein_coding	beta-class carbonic anhydrase&&sp|O34872|YTIB_BACSU Putative carbonic anhydrase YtiB OS=Bacillus subtilis (strain 168) OX=224308 GN=ytiB PE=3 SV=1 && PF00484:Carbonic anhydrase	-
Y79_RS0119410	1214	1347	1086	1320	1088	1023	176.529	196.328	169.209	173.77	182.846	157.706	1155.04	1215.36	1048.26	1173.37	1304.97	1124.71	-0.0759838	Y79_RS0119410	NC_999999999.1	3640792	3641610	-	819	protein_coding	purine-nucleoside phosphorylase&&sp|P46354|PUNA_BACSU Purine nucleoside phosphorylase 1 OS=Bacillus subtilis (strain 168) OX=224308 GN=punA PE=1 SV=1 && PF01048:Phosphorylase superfamily	-
Y79_RS0114035	989	1040	907	1298	1724	1098	113.47	119.601	111.503	134.823	228.602	133.555	1135.78	1925.81	1125.11	955.903	1007.55	939.333	0.527891	argC	NC_999999999.1	2714100	2715137	-	1038	protein_coding	N-acetyl-gamma-glutamyl-phosphate reductase&&sp|A7Z3A7|ARGC_BACVZ N-acetyl-gamma-glutamyl-phosphate reductase OS=Bacillus velezensis (strain DSM 23117 / BGSC 10A6 / LMG 26770 / FZB42) OX=326423 GN=argC PE=3 SV=1 && PF22698:Semialdehyde dehydrogenase, dimerisation domain|PF01118:Semialdehyde dehydrogenase, NAD binding domain	-
Y79_RS0105295	1139	1159	1066	1111	1244	1304	96.8206	98.7515	97.0947	85.4992	122.214	117.516	972.155	1389.62	1336.19	1100.88	1122.84	1104	0.151582	rlmD	NC_999999999.1	1052191	1053591	-	1401	protein_coding	23S rRNA (uracil(1939)-C(5))-methyltransferase RlmD&&sp|O31545|YFJO_BACSU Uncharacterized RNA methyltransferase YfjO OS=Bacillus subtilis (strain 168) OX=224308 GN=yfjO PE=3 SV=1 && PF05958:tRNA (Uracil-5-)-methyltransferase|PF01938:TRAM domain	-
Y79_RS0102180	1040	1087	1321	1213	943	1405	238.643	250.012	324.797	251.988	250.083	341.795	1061.41	1053.38	1439.69	1005.2	1053.08	1368.09	0.053054	Y79_RS0102180	NC_999999999.1	498211	498729	-	519	protein_coding	YceD family protein&&sp|O34445|YLBN_BACSU Uncharacterized protein YlbN OS=Bacillus subtilis (strain 168) OX=224308 GN=ylbN PE=4 SV=1 && PF02620:Large ribosomal RNA subunit accumulation protein YceD	-
Y79_RS0107270	888	887	760	2050	1372	1047	105.543	105.671	96.7882	220.583	188.463	131.927	1793.81	1532.6	1072.85	858.283	859.325	787.092	0.812816	Y79_RS0107270	NC_999999999.1	1439661	1440662	-	1002	protein_coding	NADPH:quinone oxidoreductase family protein&&sp|O07615|YHFP_BACSU Putative quinone oxidoreductase YhfP OS=Bacillus subtilis (strain 168) OX=224308 GN=yhfP PE=1 SV=1 && PF08240:Alcohol dehydrogenase GroES-like domain|PF00107:Zinc-binding dehydrogenase	ADH_zinc_N
Y79_RS0105220	1239	1250	1108	1051	1060	1284	81.1633	82.0757	77.7719	62.3297	80.2513	89.1718	919.653	1184.08	1315.7	1197.54	1211	1147.5	-0.0570603	Y79_RS0105220	NC_999999999.1	1031794	1033611	-	1818	protein_coding	ABC transporter ATP-binding protein&&sp|P54719|YFIC_BACSU Uncharacterized ABC transporter ATP-binding protein YfiC OS=Bacillus subtilis (strain 168) OX=224308 GN=yfiC PE=3 SV=1 && PF00005:ABC transporter|PF00664:ABC transporter transmembrane region	ABC_membrane
Y79_RS0110580	1098	1059	957	1297	1359	1193	99.7429	96.4254	93.1506	106.665	142.678	114.893	1134.91	1518.08	1222.45	1061.26	1025.96	991.115	0.331616	murA	NC_999999999.1	2061390	2062700	+	1311	protein_coding	UDP-N-acetylglucosamine 1-carboxyvinyltransferase&&sp|P70965|MURA1_BACSU UDP-N-acetylglucosamine 1-carboxyvinyltransferase 1 OS=Bacillus subtilis (strain 168) OX=224308 GN=murAA PE=1 SV=1 && PF00275:EPSP synthase (3-phosphoshikimate 1-carboxyvinyltransferase)	EPSP_synthase
Y79_RS0105165	981	1027	866	1214	1276	1591	215.155	225.771	203.514	241.049	323.438	369.936	1062.28	1425.36	1630.28	948.171	994.957	896.871	0.53556	Y79_RS0105165	NC_999999999.1	1022985	1023527	-	543	protein_coding	YfiT family bacillithiol transferase&&sp|O31562|YFIT_BACSU Putative metal-dependent hydrolase YfiT OS=Bacillus subtilis (strain 168) OX=224308 GN=yfiT PE=1 SV=1 && PF12867:DinB superfamily	-
Y79_RS0117855	1247	1147	1058	990	1232	1272	80.8865	74.5743	73.5342	58.1364	92.3587	87.4723	866.277	1376.21	1303.4	1205.27	1111.21	1095.72	0.0547977	lepA	NC_999999999.1	3374975	3376810	+	1836	protein_coding	translation elongation factor 4&&sp|A7Z6W5|LEPA_BACVZ Elongation factor 4 OS=Bacillus velezensis (strain DSM 23117 / BGSC 10A6 / LMG 26770 / FZB42) OX=326423 GN=lepA PE=3 SV=1 && PF00009:Elongation factor Tu GTP binding domain|PF03144:Elongation factor Tu domain 2|PF00679:Elongation factor G C-terminus|PF06421:GTP-binding protein LepA C-terminus	GTP_EFTU
Y79_RS0101815	1500	1515	1392	792	864	852	200.491	202.971	199.36	95.837	133.468	120.731	693.021	965.137	873.034	1449.8	1467.73	1441.62	-0.785159	rsgA	NC_999999999.1	421386	422276	-	891	protein_coding	ribosome small subunit-dependent GTPase A&&sp|A7Z4J8|RSGA_BACVZ Small ribosomal subunit biogenesis GTPase RsgA OS=Bacillus velezensis (strain DSM 23117 / BGSC 10A6 / LMG 26770 / FZB42) OX=326423 GN=rsgA PE=3 SV=1 && PF03193:RsgA GTPase|PF16745:RsgA N-terminal domain	-
Y79_RS0106325	1214	1264	1209	937	1011	1262	116.127	121.193	123.918	81.1439	111.769	127.981	819.9	1129.34	1293.16	1173.37	1224.56	1252.1	-0.171362	Y79_RS0106325	NC_999999999.1	1261288	1262532	+	1245	protein_coding	exo-beta-N-acetylmuramidase NamZ domain-containing protein&&sp|P40407|NAMZ_BACSU Peptidoglycan beta-N-acetylmuramidase NamZ OS=Bacillus subtilis (strain 168) OX=224308 GN=namZ PE=1 SV=1 && PF20732:Exo-beta-N-acetylmuramidase NamZ, C-terminal|PF07075:Exo-beta-N-acetylmuramidase NamZ, N-terminal	-
Y79_RS0109675	1313	1206	1046	1590	868	856	79.9426	73.5998	68.2401	87.6424	61.0788	55.2537	1391.29	969.606	877.133	1269.06	1168.37	1083.29	-0.120185	licR	NC_999999999.1	1892228	1894183	+	1956	protein_coding	transcriptional regulator LicR&&sp|P46321|LICR_BACSU Probable licABCH operon regulator OS=Bacillus subtilis (strain 168) OX=224308 GN=licR PE=1 SV=1 && PF00359:Phosphoenolpyruvate-dependent sugar phosphotransferase system, EIIA 2|PF00874:PRD domain|PF05043:Mga helix-turn-helix domain|PF08279:HTH domain	PTS_EIIA_2
Y79_RS1000000121480	1169	1201	1295	1711	661	828	800.106	823.933	949.723	1060.2	522.868	600.81	1497.17	738.375	848.442	1129.88	1163.53	1341.16	-0.236218	Y79_RS1000000121480	NC_999999999.1	1449893	1450066	+	174	protein_coding	hypothetical protein&&-- && -	-
Y79_RS0113685	409	372	406	931	2105	2628	67.3701	61.419	71.6579	138.834	400.732	458.927	814.65	2351.41	2692.88	395.313	360.393	420.473	2.31634	Y79_RS0113685	NC_999999999.1	2652592	2653314	+	723	protein_coding	ABC transporter permease&&-- && PF01061:ABC-2 type transporter	ABC2_membrane
Y79_RS0115810	1066	1068	920	1519	1048	1218	173.432	174.164	160.381	223.734	197.056	210.084	1329.17	1170.68	1248.07	1030.33	1034.68	952.796	0.312859	Y79_RS0115810	NC_999999999.1	3030472	3031203	-	732	protein_coding	AzlC family ABC transporter permease&&-- && PF03591:AzlC protein	-
Y79_RS0101325	923	984	816	1593	1325	1172	105.593	112.835	100.027	164.987	175.188	142.146	1393.92	1480.1	1200.93	892.112	953.299	845.089	0.598728	asd	NC_999999999.1	328463	329503	-	1041	protein_coding	aspartate-semialdehyde dehydrogenase&&sp|Q04797|DHAS_BACSU Aspartate-semialdehyde dehydrogenase OS=Bacillus subtilis (strain 168) OX=224308 GN=asd PE=1 SV=1 && PF02774:Semialdehyde dehydrogenase, dimerisation domain|PF01118:Semialdehyde dehydrogenase, NAD binding domain	-
Y79_RS01000000120190	1077	1064	980	1238	968	1486	855.08	846.737	833.703	889.847	888.227	1250.79	1083.28	1081.31	1522.69	1040.96	1030.8	1014.93	0.256388	ytzI	NC_999999999.1	2944064	2944213	-	150	protein_coding	YtzI protein&&-- && -	-
Y79_RS0104860	1424	1498	1359	1131	725	670	265.394	279.84	271.391	190.83	156.163	132.382	989.655	809.866	686.541	1376.35	1451.26	1407.45	-0.767848	trhA	NC_999999999.1	971267	971905	+	639	protein_coding	PAQR family membrane homeostasis protein TrhA&&sp|P54175|HLY3_BACSU Hemolysin-3 homolog OS=Bacillus subtilis (strain 168) OX=224308 GN=yplQ PE=3 SV=1 && PF03006:Haemolysin-III related	-
Y79_RS0107355	1076	968	937	1597	1184	1045	107.864	97.2651	100.647	144.935	137.175	111.06	1397.42	1322.6	1070.8	1039.99	937.798	970.402	0.362853	Y79_RS0107355	NC_999999999.1	1452431	1453618	-	1188	protein_coding	macrolide family glycosyltransferase&&sp|O05496|YDHE_BACSU Uncharacterized UDP-glucosyltransferase YdhE OS=Bacillus subtilis (strain 168) OX=224308 GN=ydhE PE=3 SV=2 && PF06722:Erythromycin biosynthesis protein CIII-like, C-terminal domain	-
Y79_RS0119345	861	866	716	1461	1555	1347	77.6804	78.3145	69.2175	119.333	162.142	128.84	1278.41	1737.02	1380.26	832.187	838.98	741.524	0.86486	lysA	NC_999999999.1	3631324	3632643	-	1320	protein_coding	diaminopimelate decarboxylase&&sp|P23630|DCDA_BACSU Diaminopimelate decarboxylase OS=Bacillus subtilis (strain 168) OX=224308 GN=lysA PE=3 SV=5 && PF02784:Pyridoxal-dependent decarboxylase, pyridoxal binding domain|PF00278:Pyridoxal-dependent decarboxylase, C-terminal sheet domain	-
Y79_RS0115365	1190	1215	1067	1364	773	1190	319.188	326.657	306.661	331.221	239.627	338.392	1193.54	863.485	1219.38	1150.18	1177.09	1105.04	-0.0665733	Y79_RS0115365	NC_999999999.1	2943624	2944067	+	444	protein_coding	FixH family protein&&sp|P40768|YTKA_BACSU Uncharacterized protein YtkA OS=Bacillus subtilis (strain 168) OX=224308 GN=ytkA PE=4 SV=2 && PF13115:YtkA-like	-
Y79_RS0100565	1047	1023	1160	1455	1053	1045	103.908	101.764	123.354	130.728	120.778	109.949	1273.16	1176.26	1070.8	1011.96	991.082	1201.35	0.136037	fabD	NC_999999999.1	93569	94768	+	1200	protein_coding	ACP S-malonyltransferase&&sp|Q9R9J2|FENF_BACIU Malonyl CoA-acyl carrier protein transacylase OS=Bacillus subtilis OX=1423 GN=fenF PE=1 SV=1 && PF00698:Acyl transferase domain	Acyl_transf_1
Y79_RS0105655	1140	1134	1389	1460	735	897	109.842	109.52	143.404	127.356	81.8481	91.6284	1277.54	821.037	919.145	1101.85	1098.62	1438.51	-0.269283	Y79_RS0105655	NC_999999999.1	1128490	1129725	-	1236	protein_coding	PucR family transcriptional regulator&&sp|P94393|PUTR_BACSU Proline-responsive transcriptional activator PutR OS=Bacillus subtilis (strain 168) OX=224308 GN=putR PE=1 SV=2 && PF13556:PucR C-terminal helix-turn-helix domain|PF17853:GGDEF-like domain	-
Y79_RS0119745	1407	1275	1146	763	930	1230	90.5253	82.2247	79.005	44.4431	69.1539	83.8986	667.646	1038.86	1260.37	1359.92	1235.22	1186.85	-0.35077	Y79_RS0119745	NC_999999999.1	3762223	3764073	-	1851	protein_coding	condensation domain-containing protein&&sp|P39847|PPSC_BACSU Plipastatin synthase subunit C OS=Bacillus subtilis (strain 168) OX=224308 GN=ppsC PE=1 SV=2 && PF00668:Condensation domain|PF00501:AMP-binding enzyme	AMP-binding
Y79_RS0112485	1370	1517	1212	1130	834	686	119.528	132.663	113.304	89.2548	84.0956	63.4524	988.78	931.626	702.936	1324.15	1469.67	1255.21	-0.625965	Y79_RS0112485	NC_999999999.1	2427442	2428806	+	1365	protein_coding	S1C family serine protease&&sp|Q9R9I1|HTRB_BACSU Serine protease Do-like HtrB OS=Bacillus subtilis (strain 168) OX=224308 GN=htrB PE=2 SV=1 && PF13180:PDZ domain|PF13365:Trypsin-like peptidase domain	-
Y79_RS0101245	1139	1141	1012	1484	1009	961	152.754	153.381	145.427	180.18	156.393	136.636	1298.54	1127.11	984.725	1100.88	1105.4	1048.08	0.0679428	Y79_RS0101245	NC_999999999.1	309323	310210	-	888	protein_coding	helix-turn-helix domain-containing protein&&sp|O31771|YMFM_BACSU Uncharacterized membrane protein YmfM OS=Bacillus subtilis (strain 168) OX=224308 GN=ymfM PE=4 SV=3 && PF13413:Helix-turn-helix domain|PF13464:RodZ C-terminal domain	-
Y79_RS0106740	1158	1202	980	939	1251	1207	115.212	119.869	104.474	84.578	143.848	127.312	821.65	1397.44	1236.8	1119.25	1164.5	1014.93	0.0664693	Y79_RS0106740	NC_999999999.1	1346554	1347750	-	1197	protein_coding	CamS family sex pheromone protein&&sp|O34629|YERH_BACSU Uncharacterized lipoprotein YerH OS=Bacillus subtilis (strain 168) OX=224308 GN=yerH PE=1 SV=1 && PF07537:CamS sex pheromone cAM373 precursor	-
Y79_RS0109825	1075	1110	1014	1466	924	1119	187.994	194.569	190.006	232.099	186.752	207.462	1282.79	1032.16	1146.63	1039.03	1075.37	1050.15	0.130025	Y79_RS0109825	NC_999999999.1	1920803	1921483	-	681	protein_coding	class I SAM-dependent methyltransferase&&-- && PF13489:Methyltransferase domain	-
Y79_RS0116135	1254	1273	1194	989	1016	980	179.713	182.863	183.35	128.316	168.28	148.895	865.402	1134.93	1004.19	1212.04	1233.28	1236.56	-0.29404	mutM	NC_999999999.1	3091248	3092078	+	831	protein_coding	DNA-formamidopyrimidine glycosylase&&sp|O34403|FPG_BACSU Formamidopyrimidine-DNA glycosylase OS=Bacillus subtilis (strain 168) OX=224308 GN=mutM PE=3 SV=4 && PF06827:Zinc finger found in FPG and IleRS|PF01149:Formamidopyrimidine-DNA glycosylase N-terminal domain|PF06831:Formamidopyrimidine-DNA glycosylase H2TH domain	H2TH
Y79_RS0117180	1158	1066	1165	1104	1076	1119	238.184	219.774	256.758	205.578	255.784	244.01	966.03	1201.95	1146.63	1119.25	1032.74	1206.53	-0.019433	Y79_RS0117180	NC_999999999.1	3257310	3257888	+	579	protein_coding	sporulation initiation phosphotransferase B&&sp|P06535|SP0B_BACSU Sporulation initiation phosphotransferase B OS=Bacillus subtilis (strain 168) OX=224308 GN=spo0B PE=1 SV=1 && PF14682:Sporulation initiation phospho-transferase B, C-terminal|PF14689:Sensor_kinase_SpoOB-type, alpha-helical domain	-
Y79_RS0101120	858	907	813	941	1614	1554	132.017	139.883	134.037	131.079	287.014	253.493	823.4	1802.93	1592.37	829.287	878.701	841.982	0.725832	Y79_RS0101120	NC_999999999.1	281033	281806	-	774	protein_coding	enoyl-CoA hydratase/isomerase&&sp|P40805|PKSH_BACSU Probable polyketide biosynthesis enoyl-CoA hydratase PksH OS=Bacillus subtilis (strain 168) OX=224308 GN=pksH PE=1 SV=1 && PF00378:Enoyl-CoA hydratase/isomerase	ECH
Y79_RS0118135	1114	1166	1118	1695	819	768	285.308	299.326	306.807	393.009	242.421	208.528	1483.17	914.87	786.961	1076.72	1129.62	1157.85	-0.0783059	Y79_RS0118135	NC_999999999.1	3429413	3429877	-	465	protein_coding	endolytic transglycosylase MltG&&sp|O32023|YQZC_BACSU Uncharacterized protein YqzC OS=Bacillus subtilis (strain 168) OX=224308 GN=yqzC PE=3 SV=2 && -	-
Y79_RS0118325	1188	1118	978	1119	1165	1101	96.0497	90.6019	84.7252	81.9055	108.859	94.3715	979.155	1301.37	1128.18	1148.24	1083.12	1012.86	0.0706449	gcvPB	NC_999999999.1	3455635	3457107	+	1473	protein_coding	aminomethyl-transferring glycine dehydrogenase subunit GcvPB&&sp|A7Z6M2|GCSPB_BACVZ Probable glycine dehydrogenase (decarboxylating) subunit 2 OS=Bacillus velezensis (strain DSM 23117 / BGSC 10A6 / LMG 26770 / FZB42) OX=326423 GN=gcvPB PE=3 SV=1 && PF21478:Glycine dehydrogenase, C-terminal domain	-
Y79_RS0114570	1004	957	940	1475	1218	1045	94.8954	90.665	95.1993	126.214	133.051	104.713	1290.66	1360.58	1070.8	970.401	927.141	973.509	0.374487	Y79_RS0114570	NC_999999999.1	2813092	2814351	-	1260	protein_coding	ABC transporter permease&&sp|O07523|YHAP_BACSU Uncharacterized protein YhaP OS=Bacillus subtilis (strain 168) OX=224308 GN=yhaP PE=1 SV=2 && PF12698:ABC-2 family transporter protein	-
Y79_RS0103640	1506	1480	1522	848	754	524	360.145	354.757	389.998	183.591	208.392	132.849	742.023	842.261	536.937	1455.6	1433.82	1576.26	-1.07415	Y79_RS0103640	NC_999999999.1	752528	753025	-	498	protein_coding	cupin domain-containing protein&&sp|O34612|YJLB_BACSU Uncharacterized protein YjlB OS=Bacillus subtilis (strain 168) OX=224308 GN=yjlB PE=4 SV=1 && -	-
[truncated: 2,985 more rows]

## Sheet: YC-39
gene_id	ZCYC_39_1_count	ZCYC_39_2_count	ZCYC_39_3_count	YJYC_39_1_count	YJYC_39_2_count	YJYC_39_3_count	ZCYC_39_1_fpkm	ZCYC_39_2_fpkm	ZCYC_39_3_fpkm	YJYC_39_1_fpkm	YJYC_39_2_fpkm	YJYC_39_3_fpkm	YJYC_39vsZCYC_39_YJYC_39_1	YJYC_39vsZCYC_39_YJYC_39_2	YJYC_39vsZCYC_39_YJYC_39_3	YJYC_39vsZCYC_39_ZCYC_39_1	YJYC_39vsZCYC_39_ZCYC_39_2	YJYC_39vsZCYC_39_ZCYC_39_3	YJYC_39vsZCYC_39_log2FoldChange	gene_name	gene_chr	gene_start	gene_end	gene_strand	gene_length	gene_biotype	gene_description	tf_family
[truncated: 7,378 more rows]
